# Supplementary material for: Transcriptomic adaptation during skeletal muscle habituation to eccentric or concentric exercise training
Source: Sci Rep. 2021 Dec 14;11:23930. doi: 10.1038/s41598-021-03393-7 (PMC8671437; doi:10.1038/s41598-021-03393-7)
Supplement: Supplementary file 2 — Supplementary Information 2. [file 41598_2021_3393_MOESM2_ESM.xlsx]

## Sheet: File Info
Title:	Transcriptomic adaptation during skeletal muscle habituation to eccentric or concentric exercise training
Authors:	Craig R. G. Willis1,2,3, Colleen S. Deane1,4, Ryan M. Ames5, Joseph J. Bass6, Daniel J. Wilkinson6, Kenneth Smith6, Bethan E. Phillips6, Nathaniel J. Szewczyk2,3,6, Philip J. Atherton6, Timothy Etheridge1,*
	1Department of Sport and Health Sciences, College of Life and Environmental Sciences, University of Exeter, Exeter, EX1 2LU, UK.
	2Department of Biomedical Sciences, Heritage College of Osteopathic Medicine, Ohio University, Athens, Ohio, 45701, USA.
	3Ohio Musculoskeletal and Neurological Institute, Ohio University, Athens, Ohio, 45701, USA.
	4Living Systems Institute, University of Exeter, Stocker Road, Exeter, EX4 4QD, UK.
	5Department of Biosciences, University of Exeter, Stocker Road, Exeter, EX4 4QD, UK.
	6MRC-Versus Arthritis Centre for Musculoskeletal Ageing Research and National Institute of Health Research, Nottingham Biomedical Research Centre, Royal Derby Hospital Centre, School of Medicine, University of Nottingham, Derby, DE22 3DT, UK.
	*Correspondence: t.etheridge@exeter.ac.uk
File Info:	Supplementary File 1: Gene-level transcriptomic analyses.

## Sheet: DE genes
ECC B1:					ECC B2:					CON B1:					CON B2:
Ensembl ID	Symbol	LogFC	FDR		Ensembl ID	Symbol	LogFC	FDR		Ensembl ID	Symbol	LogFC	FDR		Ensembl ID	Symbol	LogFC	FDR
Upregulated:					Upregulated:					Upregulated:					Upregulated:
ENSG00000119508	NR4A3	5.35171	6.74993e-38		ENSG00000119508	NR4A3	5.06438	1.15849e-33		ENSG00000119508	NR4A3	7.81377	3.48016e-82		ENSG00000119508	NR4A3	5.69202	1.92093e-42
ENSG00000113575	PPP2CA	1.00478	8.36451e-38		ENSG00000113575	PPP2CA	0.858843	7.08398e-27		ENSG00000182022	CHST15	2.52976	5.48527e-55		ENSG00000182022	CHST15	1.66453	2.64449e-22
ENSG00000146426	TIAM2	3.24254	9.72004e-32		ENSG00000146426	TIAM2	2.98727	1.42531e-26		ENSG00000109099	PMP22	2.08493	2.32742e-44		ENSG00000109099	PMP22	1.21349	9.54503e-14
ENSG00000170162	VGLL2	2.14607	7.85005e-31		ENSG00000170162	VGLL2	2.00175	1.45207e-26		ENSG00000092439	TRPM7	1.48052	8.19736e-40		ENSG00000139190	VAMP1	1.09735	2.13785e-12
ENSG00000154380	ENAH	3.46358	3.32298e-27		ENSG00000174429	ABRA	2.80309	6.29297e-22		ENSG00000123908	AGO2	0.892745	2.61129e-26		ENSG00000106617	PRKAG2	3.13759	5.48603e-11
ENSG00000174429	ABRA	3.0946	3.32298e-27		ENSG00000139112	GABARAPL1	1.26528	4.46172e-18		ENSG00000106617	PRKAG2	4.63396	7.57846e-26		ENSG00000184005	ST6GALNAC3	1.60854	2.65311e-09
ENSG00000058262	SEC61A1	0.986671	1.11368e-24		ENSG00000154380	ENAH	2.86518	4.46172e-18		ENSG00000167193	CRK	0.876017	3.36189e-25		ENSG00000092439	TRPM7	0.76109	2.87096e-09
ENSG00000130449	ZSWIM6	1.59578	5.98047e-24		ENSG00000144331	ZNF385B	1.66513	4.62566e-17		ENSG00000109819	PPARGC1A	3.15087	1.40767e-24		ENSG00000099260	PALMD	0.531295	6.47117e-09
ENSG00000139112	GABARAPL1	1.41512	3.06431e-23		ENSG00000249421	ADAMTS19-AS1	2.60509	1.54392e-16		ENSG00000160299	PCNT	1.398	2.39506e-23		ENSG00000109819	PPARGC1A	1.98014	6.47117e-09
ENSG00000159200	RCAN1	2.0997	4.62006e-23		ENSG00000166532	RIMKLB	1.28826	2.77906e-16		ENSG00000008853	RHOBTB2	1.23696	2.74488e-23		ENSG00000228612	HK2P1	1.83735	2.70851e-08
ENSG00000123505	AMD1	1.25294	5.98898e-22		ENSG00000196391	ZNF774	1.85586	3.79098e-16		ENSG00000197355	UAP1L1	1.7083	3.65084e-23		ENSG00000162763	LRRC52	2.4101	8.58391e-08
ENSG00000196391	ZNF774	2.11209	1.54359e-21		ENSG00000162772	ATF3	4.30935	2.66159e-15		ENSG00000117013	KCNQ4	2.97361	5.08843e-22		ENSG00000160299	PCNT	0.838554	1.2488e-07
ENSG00000181222	POLR2A	0.917585	1.5381e-20		ENSG00000137571	SLCO5A1	0.935288	2.72154e-15		ENSG00000169246	NPIPB3	0.853283	7.98244e-22		ENSG00000175920	DOK7	0.784874	2.92744e-07
ENSG00000162772	ATF3	4.91854	1.81749e-20		ENSG00000184545	DUSP8	1.78964	2.38541e-14		ENSG00000198064	NPIPB13	0.835596	2.05881e-21		ENSG00000157557	ETS2	0.884428	3.05014e-07
ENSG00000164122	ASB5	2.48997	1.84253e-20		ENSG00000172071	EIF2AK3	1.92011	6.01965e-14		ENSG00000243716	NPIPB5	0.867322	4.7386e-21		ENSG00000167460	TPM4	1.04037	3.52526e-07
ENSG00000196428	TSC22D2	1.58093	5.28981e-20		ENSG00000146592	CREB5	3.00872	9.45861e-14		ENSG00000104763	ASAH1	0.864957	4.91912e-21		ENSG00000170162	VGLL2	1.08194	4.15736e-07
ENSG00000091039	OSBPL8	1.98665	5.64563e-20		ENSG00000279980	AC018946.2	1.47444	9.45861e-14		ENSG00000134686	PHC2	0.708272	1.84532e-20		ENSG00000106991	ENG	0.662541	4.47952e-07
ENSG00000168334	XIRP1	3.89512	5.64563e-20		ENSG00000274211	SOCS7	1.19612	2.78897e-13		ENSG00000197375	SLC22A5	1.2171	3.96281e-20		ENSG00000170145	SIK2	0.967628	5.12006e-07
ENSG00000178752	ERFE	2.16488	1.55172e-19		ENSG00000170365	SMAD1	1.01756	5.03346e-13		ENSG00000112715	VEGFA	1.4152	1.7377e-19		ENSG00000274211	SOCS7	0.899465	5.1893e-07
ENSG00000196482	ESRRG	1.91311	2.09384e-19		ENSG00000136383	ALPK3	0.942158	7.88331e-13		ENSG00000102580	DNAJC3	0.762518	2.24389e-19		ENSG00000105738	SIPA1L3	0.71648	5.86309e-07
ENSG00000137571	SLCO5A1	1.03534	2.22125e-19		ENSG00000159200	RCAN1	1.58137	1.21506e-12		ENSG00000169203	NPIPB12	0.818292	2.87728e-19		ENSG00000008853	RHOBTB2	0.706732	7.47836e-07
ENSG00000186352	ANKRD37	1.86283	7.38276e-19		ENSG00000058262	SEC61A1	0.715142	1.542e-12		ENSG00000185022	MAFF	4.34211	4.75329e-19		ENSG00000159399	HK2	1.75782	1.0662e-06
ENSG00000244462	RBM12	0.942776	1.38176e-18		ENSG00000196482	ESRRG	1.56166	1.83126e-12		ENSG00000185864	NPIPB4	0.865603	5.91524e-19		ENSG00000117013	KCNQ4	1.71198	1.09327e-06
ENSG00000140403	DNAJA4	1.80217	3.5814e-18		ENSG00000206561	COLQ	1.54045	2.17691e-12		ENSG00000104142	VPS18	0.957159	2.11944e-18		ENSG00000078804	TP53INP2	0.789414	1.29532e-06
ENSG00000172059	KLF11	1.33131	3.5814e-18		ENSG00000171365	CLCN5	1.22423	1.05257e-11		ENSG00000078269	SYNJ2	2.42887	3.73382e-18		ENSG00000078269	SYNJ2	1.50814	2.15016e-06
ENSG00000170365	SMAD1	1.17669	3.81444e-18		ENSG00000006327	TNFRSF12A	3.98899	2.7602e-11		ENSG00000179918	SEPHS2	1.02296	7.59821e-18		ENSG00000138772	ANXA3	0.802817	2.28126e-06
ENSG00000144331	ZNF385B	1.6836	4.67214e-18		ENSG00000162763	LRRC52	2.77325	2.7602e-11		ENSG00000274211	SOCS7	1.3698	7.59821e-18		ENSG00000168874	ATOH8	0.829945	2.3365e-06
ENSG00000159216	RUNX1	3.64424	8.83431e-18		ENSG00000170807	LMOD2	0.886264	2.7602e-11		ENSG00000228612	HK2P1	2.50436	1.56458e-17		ENSG00000280007	AC008079.1	1.12477	2.54518e-06
ENSG00000249421	ADAMTS19-AS1	2.63123	1.15816e-17		ENSG00000181222	POLR2A	0.688533	3.49431e-11		ENSG00000079432	CIC	0.676713	2.67695e-17		ENSG00000072310	SREBF1	0.88061	2.97709e-06
ENSG00000052795	FNIP2	2.42744	1.75896e-17		ENSG00000157540	DYRK1A	0.497122	5.52386e-11		ENSG00000100033	PRODH	3.12921	6.23057e-17		ENSG00000115977	AAK1	0.56797	4.18841e-06
ENSG00000131504	DIAPH1	1.64947	4.59702e-17		ENSG00000052749	RRP12	1.19074	6.22797e-11		ENSG00000105738	SIPA1L3	1.06056	6.23057e-17		ENSG00000197375	SLC22A5	0.701097	4.67839e-06
ENSG00000069020	MAST4	2.49073	4.64371e-17		ENSG00000052795	FNIP2	1.94873	6.97945e-11		ENSG00000139190	VAMP1	1.22515	1.01906e-16		ENSG00000178764	ZHX2	0.542882	4.9203e-06
ENSG00000006327	TNFRSF12A	4.77533	8.94144e-17		ENSG00000131504	DIAPH1	1.33981	6.97945e-11		ENSG00000124615	MOCS1	0.789094	7.84681e-16		ENSG00000165029	ABCA1	1.04105	5.85985e-06
ENSG00000086061	DNAJA1	1.08649	1.2556e-16		ENSG00000227496	AC099066.2	2.08905	9.50517e-11		ENSG00000177706	FAM20C	0.85224	1.64158e-15		ENSG00000162377	COA7	0.525866	6.10075e-06
ENSG00000116285	ERRFI1	2.69698	1.2556e-16		ENSG00000130449	ZSWIM6	1.10222	1.12285e-10		ENSG00000166949	SMAD3	0.727777	1.76838e-15		ENSG00000177432	NAP1L5	0.903033	6.16745e-06
ENSG00000077044	DGKD	1.5422	1.55469e-16		ENSG00000244462	RBM12	0.730411	1.12285e-10		ENSG00000254206	NPIPB11	0.738085	3.5789e-15		ENSG00000128052	KDR	0.984074	9.88932e-06
ENSG00000137575	SDCBP	0.850729	1.7914e-16		ENSG00000177427	MIEF2	0.642872	1.2085e-10		ENSG00000168874	ATOH8	1.22294	4.46312e-15		ENSG00000165389	SPTSSA	0.656096	1.11748e-05
ENSG00000265491	RNF115	1.53559	2.11408e-16		ENSG00000170633	RNF34	0.956849	1.31777e-10		ENSG00000116954	RRAGC	1.04708	4.94293e-15		ENSG00000178752	ERFE	1.4199	1.23184e-05
ENSG00000115594	IL1R1	1.90116	2.15328e-16		ENSG00000096968	JAK2	1.2575	1.36724e-10		ENSG00000175920	DOK7	1.05513	1.754e-14		ENSG00000119771	KLHL29	1.17138	1.33285e-05
ENSG00000152137	HSPB8	1.57812	2.93816e-16		ENSG00000275342	PRAG1	0.748526	1.74092e-10		ENSG00000167716	WDR81	1.02078	1.90295e-14		ENSG00000134686	PHC2	0.388503	1.33472e-05
ENSG00000279980	AC018946.2	1.56263	3.13204e-16		ENSG00000133818	RRAS2	1.03945	2.04965e-10		ENSG00000101290	CDS2	1.08312	3.16444e-14		ENSG00000179041	RRS1	0.632784	1.49977e-05
ENSG00000134308	YWHAQ	0.824774	3.14776e-16		ENSG00000168334	XIRP1	2.8488	2.04965e-10		ENSG00000154803	FLCN	1.0045	3.2158e-14		ENSG00000058262	SEC61A1	0.490351	1.95024e-05
ENSG00000184545	DUSP8	1.86167	3.81358e-16		ENSG00000141441	GAREM1	1.5289	2.06045e-10		ENSG00000162377	COA7	0.775738	3.2158e-14		ENSG00000196663	TECPR2	0.472039	2.20545e-05
ENSG00000124762	CDKN1A	3.57258	4.207e-16		ENSG00000123505	AMD1	0.869894	2.71483e-10		ENSG00000184005	ST6GALNAC3	1.86399	5.16007e-14		ENSG00000172059	KLF11	0.779175	2.57906e-05
ENSG00000181026	AEN	2.1585	4.21926e-16		ENSG00000198742	SMURF1	0.821072	2.71483e-10		ENSG00000185924	RTN4RL1	1.93353	5.8867e-14		ENSG00000103042	SLC38A7	0.645451	2.86439e-05
ENSG00000100345	MYH9	1.62442	5.72844e-16		ENSG00000164122	ASB5	1.7828	2.87268e-10		ENSG00000124226	RNF114	0.47839	6.65883e-14		ENSG00000179403	VWA1	0.755792	3.3259e-05
ENSG00000227496	AC099066.2	2.49499	5.76783e-16		ENSG00000178752	ERFE	1.61404	2.87268e-10		ENSG00000099260	PALMD	0.632973	8.04389e-14		ENSG00000159216	RUNX1	2.0969	3.63743e-05
ENSG00000165389	SPTSSA	1.01882	5.81053e-16		ENSG00000075391	RASAL2	1.1726	5.18206e-10		ENSG00000170162	VGLL2	1.43679	9.05801e-14		ENSG00000196850	PPTC7	0.724393	3.71232e-05
ENSG00000182676	PPP1R27	1.5839	6.44706e-16		ENSG00000287315	AL670729.3	1.11373	7.2205e-10		ENSG00000159399	HK2	2.40511	1.12538e-13		ENSG00000106608	URGCP	0.352347	4.2116e-05
ENSG00000162616	DNAJB4	2.39775	7.57657e-16		ENSG00000169246	NPIPB3	0.57433	9.98787e-10		ENSG00000197971	MBP	0.836443	1.74868e-13		ENSG00000072364	AFF4	0.456256	4.31996e-05
ENSG00000146592	CREB5	3.15575	9.34445e-16		ENSG00000197594	ENPP1	0.747258	9.98787e-10		ENSG00000183597	TANGO2	1.01624	1.95534e-13		ENSG00000123908	AGO2	0.411517	4.31996e-05
ENSG00000148677	ANKRD1	5.05742	1.04376e-15		ENSG00000058063	ATP11B	0.726056	1.16585e-09		ENSG00000277196	AC007325.2	2.58615	2.21527e-13		ENSG00000179918	SEPHS2	0.56563	5.94623e-05
ENSG00000133818	RRAS2	1.25176	1.05053e-15		ENSG00000196428	TSC22D2	1.10427	1.67867e-09		ENSG00000134250	NOTCH2	0.966816	2.74106e-13		ENSG00000205060	SLC35B4	0.549499	6.04728e-05
ENSG00000106799	TGFBR1	0.715939	1.3825e-15		ENSG00000067113	PLPP1	0.708386	1.79253e-09		ENSG00000173320	STOX2	1.26855	3.3109e-13		ENSG00000169246	NPIPB3	0.422152	6.9563e-05
ENSG00000197147	LRRC8B	2.83503	1.79275e-15		ENSG00000176597	B3GNT5	1.74405	2.01922e-09		ENSG00000169122	FAM110B	1.12249	3.40538e-13		ENSG00000137571	SLCO5A1	0.552433	7.5511e-05
ENSG00000140526	ABHD2	2.99632	1.84892e-15		ENSG00000279557	AC010435.1	1.15752	2.44423e-09		ENSG00000108256	NUFIP2	0.712515	3.64021e-13		ENSG00000198399	ITSN2	0.341686	7.92405e-05
ENSG00000172071	EIF2AK3	1.97374	1.84892e-15		ENSG00000188529	SRSF10	0.687537	2.63698e-09		ENSG00000115525	ST3GAL5	1.08648	3.64021e-13		ENSG00000113448	PDE4D	0.592452	9.83382e-05
ENSG00000276023	DUSP14	1.79904	2.98918e-15		ENSG00000100345	MYH9	1.24551	4.23488e-09		ENSG00000120063	GNA13	0.741369	3.89317e-13		ENSG00000112715	VEGFA	0.726761	9.8685e-05
ENSG00000044574	HSPA5	0.804327	3.43144e-15		ENSG00000265491	RNF115	1.16081	4.23488e-09		ENSG00000121060	TRIM25	1.29978	4.83794e-13		ENSG00000052723	SIKE1	0.380796	0.000102749
ENSG00000279557	AC010435.1	1.41411	3.90747e-15		ENSG00000164327	RICTOR	1.16037	4.8497e-09		ENSG00000011021	CLCN6	0.831016	6.24727e-13		ENSG00000213398	LCAT	0.699785	0.000106086
ENSG00000130522	JUND	1.41951	4.18384e-15		ENSG00000073282	TP63	1.01887	5.14832e-09		ENSG00000180758	GPR157	1.34975	1.11129e-12		ENSG00000170191	NANP	0.81333	0.00011854
ENSG00000177427	MIEF2	0.746751	4.38291e-15		ENSG00000010244	ZNF207	0.4189	5.28734e-09		ENSG00000139370	SLC15A4	0.82803	2.06612e-12		ENSG00000111371	SLC38A1	0.901265	0.000123223
ENSG00000255874	LINC00346	1.25272	5.85014e-15		ENSG00000138772	ANXA3	0.892579	6.09666e-09		ENSG00000162825	NBPF20	0.719402	2.40383e-12		ENSG00000196482	ESRRG	0.982239	0.000140871
ENSG00000075391	RASAL2	1.40255	6.09873e-15		ENSG00000184005	ST6GALNAC3	1.37232	6.09666e-09		ENSG00000113739	STC2	1.89101	2.41576e-12		ENSG00000181222	POLR2A	0.455548	0.000154096
ENSG00000142178	SIK1	3.6385	6.09873e-15		ENSG00000198064	NPIPB13	0.543017	6.3053e-09		ENSG00000234719	NPIPB2	0.746122	3.55397e-12		ENSG00000130803	ZNF317	0.364305	0.000157973
ENSG00000275993	SIK1B	3.6365	6.59467e-15		ENSG00000099889	ARVCF	0.987989	6.64308e-09		ENSG00000150907	FOXO1	1.42953	5.53537e-12		ENSG00000117481	NSUN4	0.385211	0.000185413
ENSG00000185022	MAFF	3.7844	6.81967e-15		ENSG00000272501	AL662844.4	0.902657	6.81125e-09		ENSG00000106991	ENG	0.82143	6.21518e-12		ENSG00000161813	LARP4	0.434964	0.000185413
ENSG00000157540	DYRK1A	0.562121	7.90822e-15		ENSG00000118518	RNF146	0.828773	8.52308e-09		ENSG00000161132	AC007663.1	2.81501	6.23338e-12		ENSG00000118200	CAMSAP2	0.402477	0.000187732
ENSG00000138678	GPAT3	1.5303	9.98597e-15		ENSG00000069869	NEDD4	0.953205	8.75746e-09		ENSG00000136859	ANGPTL2	1.70209	6.7398e-12		ENSG00000114019	AMOTL2	0.853232	0.000190657
ENSG00000141441	GAREM1	1.77832	9.98597e-15		ENSG00000154265	ABCA5	0.821398	1.14901e-08		ENSG00000196663	TECPR2	0.665585	8.14491e-12		ENSG00000154783	FGD5	0.524099	0.000193454
ENSG00000235927	NEXN-AS1	4.26227	1.03972e-14		ENSG00000122863	CHST3	1.62871	1.19719e-08		ENSG00000157557	ETS2	1.0713	1.02635e-11		ENSG00000241935	HOGA1	1.39203	0.000195203
ENSG00000162613	FUBP1	0.743184	1.35611e-14		ENSG00000255874	LINC00346	0.953259	2.31241e-08		ENSG00000113552	GNPDA1	0.863478	1.12972e-11		ENSG00000104142	VPS18	0.492791	0.000204624
ENSG00000052749	RRP12	1.32105	3.93118e-14		ENSG00000166348	USP54	0.959866	2.69201e-08		ENSG00000113448	PDE4D	0.890549	1.13096e-11		ENSG00000172613	RAD9A	0.616785	0.000206334
ENSG00000157119	KLHL40	2.60587	4.03573e-14		ENSG00000109756	RAPGEF2	0.658474	2.70991e-08		ENSG00000196850	PPTC7	1.03843	1.40022e-11		ENSG00000028137	TNFRSF1B	0.669824	0.00023351
ENSG00000215895	HSPA5P1	0.87071	4.03573e-14		ENSG00000269934	AL353593.1	0.773137	2.91929e-08		ENSG00000280007	AC008079.1	1.45236	1.49171e-11		ENSG00000197594	ENPP1	0.569655	0.0002367
ENSG00000082153	BZW1	0.912453	4.03607e-14		ENSG00000185915	KLHL34	1.05556	3.11845e-08		ENSG00000177432	NAP1L5	1.17657	2.25528e-11		ENSG00000244462	RBM12	0.489587	0.000237572
ENSG00000101367	MAPRE1	0.538881	4.82465e-14		ENSG00000169203	NPIPB12	0.532558	4.64601e-08		ENSG00000179041	RRS1	0.861458	2.43469e-11		ENSG00000149182	ARFGAP2	0.426755	0.000241345
ENSG00000058063	ATP11B	0.84476	8.3422e-14		ENSG00000138678	GPAT3	1.15149	4.79134e-08		ENSG00000226419	SLC16A1-AS1	0.967668	2.48481e-11		ENSG00000113575	PPP2CA	0.360294	0.000248794
ENSG00000130066	SAT1	1.21074	1.01433e-13		ENSG00000130522	JUND	1.0458	6.18713e-08		ENSG00000270629	NBPF14	0.729943	2.80983e-11		ENSG00000075975	MKRN2	0.387459	0.000249609
ENSG00000124145	SDC4	1.64917	1.13738e-13		ENSG00000197930	ERO1A	1.02891	6.81803e-08		ENSG00000063169	BICRA	0.852601	3.63945e-11		ENSG00000185864	NPIPB4	0.428957	0.000259424
ENSG00000171365	CLCN5	1.28452	1.26651e-13		ENSG00000078804	TP53INP2	0.830801	7.33438e-08		ENSG00000139641	ESYT1	0.784701	4.08984e-11		ENSG00000113739	STC2	1.17192	0.000298179
ENSG00000221995	TIAF1	2.09458	1.40543e-13		ENSG00000091039	OSBPL8	1.25864	7.87698e-08		ENSG00000122783	CYREN	0.791024	4.48612e-11		ENSG00000073282	TP63	0.723586	0.000299665
ENSG00000169756	LIMS1	1.15273	1.44699e-13		ENSG00000221995	TIAF1	1.62037	7.87698e-08		ENSG00000106615	RHEB	0.541889	4.87777e-11		ENSG00000173320	STOX2	0.753777	0.00030232
ENSG00000139289	PHLDA1	2.47622	2.49164e-13		ENSG00000113070	HBEGF	2.11949	7.91368e-08		ENSG00000136169	SETDB2	0.952023	1.48545e-10		ENSG00000150907	FOXO1	0.87948	0.000330658
ENSG00000135111	TBX3	1.18014	2.74332e-13		ENSG00000145016	RUBCN	1.00431	8.95868e-08		ENSG00000146859	TMEM140	0.89781	1.48545e-10		ENSG00000136279	DBNL	0.404784	0.000354791
ENSG00000137713	PPP2R1B	0.999357	2.7463e-13		ENSG00000243716	NPIPB5	0.530049	9.62095e-08		ENSG00000080845	DLGAP4	0.698618	1.60955e-10		ENSG00000243716	NPIPB5	0.396181	0.000432132
ENSG00000073282	TP63	1.20638	3.15104e-13		ENSG00000120690	ELF1	0.764851	9.96795e-08		ENSG00000167460	TPM4	1.19709	1.7966e-10		ENSG00000134250	NOTCH2	0.558088	0.000443311
ENSG00000160013	PTGIR	2.48168	3.15104e-13		ENSG00000197147	LRRC8B	2.03505	9.96795e-08		ENSG00000150457	LATS2	0.823623	1.79787e-10		ENSG00000167193	CRK	0.369246	0.000450351
ENSG00000008405	CRY1	1.24889	3.33296e-13		ENSG00000107771	CCSER2	0.476383	1.02918e-07		ENSG00000082898	XPO1	0.578179	1.95053e-10		ENSG00000171817	ZNF540	0.736759	0.000455173
ENSG00000069869	NEDD4	1.14578	3.33296e-13		ENSG00000174373	RALGAPA1	0.602668	1.20423e-07		ENSG00000104517	UBR5	0.615796	2.53601e-10		ENSG00000222041	CYTOR	1.33983	0.000463255
ENSG00000122863	CHST3	1.96549	4.09641e-13		ENSG00000020577	SAMD4A	0.711836	1.59307e-07		ENSG00000084652	TXLNA	0.689477	3.71719e-10		ENSG00000005102	MEOX1	0.652499	0.000556854
ENSG00000136383	ALPK3	0.924247	5.19981e-13		ENSG00000135148	TRAFD1	1.33745	1.59307e-07		ENSG00000169967	MAP3K2	0.560745	3.71719e-10		ENSG00000136068	FLNB	0.803791	0.000561416
ENSG00000198900	TOP1	0.678343	5.39281e-13		ENSG00000137575	SDCBP	0.583315	1.59307e-07		ENSG00000111371	SLC38A1	1.27631	3.80807e-10		ENSG00000198064	NPIPB13	0.373474	0.00056689
ENSG00000198406	BZW1P2	0.894881	5.90243e-13		ENSG00000237296	SMG1P1	0.623137	1.66845e-07		ENSG00000204634	TBC1D8	1.27653	3.91037e-10		ENSG00000101445	PPP1R16B	0.750803	0.000575604
ENSG00000166532	RIMKLB	1.11992	5.93013e-13		ENSG00000164715	LMTK2	0.821884	1.70341e-07		ENSG00000052795	FNIP2	1.84954	4.25473e-10		ENSG00000256294	ZNF225	0.725206	0.000603596
ENSG00000167491	GATAD2A	0.735416	6.18893e-13		ENSG00000065526	SPEN	0.922186	2.1323e-07		ENSG00000072364	AFF4	0.613259	4.25473e-10		ENSG00000166446	CDYL2	1.30314	0.000714035
ENSG00000135241	PNPLA8	0.957343	7.43354e-13		ENSG00000118407	FILIP1	0.563005	2.22956e-07		ENSG00000004864	SLC25A13	0.886271	5.03494e-10		ENSG00000141367	CLTC	0.287465	0.000735896
ENSG00000006652	IFRD1	2.32842	8.14198e-13		ENSG00000123684	LPGAT1	0.489508	2.77654e-07		ENSG00000099875	MKNK2	0.722427	5.8552e-10		ENSG00000102804	TSC22D1	0.447253	0.000736738
ENSG00000197594	ENPP1	0.823899	9.44041e-13		ENSG00000150938	CRIM1	1.05508	2.9067e-07		ENSG00000006704	GTF2IRD1	0.75088	6.626e-10		ENSG00000079432	CIC	0.331233	0.000799681
ENSG00000173598	NUDT4	1.92228	1.02556e-12		ENSG00000122203	KIAA1191	0.311806	3.26702e-07		ENSG00000172594	SMPDL3A	0.661218	7.22552e-10		ENSG00000197355	UAP1L1	0.74318	0.000807237
ENSG00000135148	TRAFD1	1.70152	1.07734e-12		ENSG00000163681	SLMAP	0.890841	3.47176e-07		ENSG00000273136	NBPF26	0.652903	8.03452e-10		ENSG00000167261	DPEP2	1.03789	0.000833704
ENSG00000165169	DYNLT3	0.761423	1.16192e-12		ENSG00000140526	ABHD2	2.06942	3.58201e-07		ENSG00000175197	DDIT3	1.3087	9.9055e-10		ENSG00000163673	DCLK3	0.931344	0.000840583
ENSG00000196396	PTPN1	0.759542	1.2568e-12		ENSG00000120071	KANSL1	0.386922	4.71459e-07		ENSG00000139112	GABARAPL1	0.915108	1.04194e-09		ENSG00000136169	SETDB2	0.598672	0.000852206
ENSG00000176597	B3GNT5	1.97069	1.32794e-12		ENSG00000053524	MCF2L2	1.48414	4.81525e-07		ENSG00000131759	RARA	1.15092	1.17477e-09		ENSG00000137713	PPP2R1B	0.601151	0.000918901
ENSG00000006062	MAP3K14	1.57227	1.69438e-12		ENSG00000006062	MAP3K14	1.20387	5.08607e-07		ENSG00000158014	SLC30A2	2.44052	1.20345e-09		ENSG00000149308	NPAT	0.486125	0.00100192
ENSG00000108654	DDX5	0.587525	1.76899e-12		ENSG00000106991	ENG	0.630752	5.08607e-07		ENSG00000198399	ITSN2	0.458374	1.21906e-09		ENSG00000150457	LATS2	0.510453	0.00100192
ENSG00000112343	TRIM38	1.14738	2.53927e-12		ENSG00000186352	ANKRD37	1.15246	5.16813e-07		ENSG00000123358	NR4A1	2.24715	1.63995e-09		ENSG00000101474	APMAP	0.375865	0.00103582
ENSG00000197930	ERO1A	1.25344	2.5944e-12		ENSG00000229419	RALGAPA1P1	0.641492	5.29262e-07		ENSG00000040487	SLC66A1	0.783949	2.01131e-09		ENSG00000249825	AC012636.1	1.30586	0.0010361
ENSG00000122574	WIPF3	1.05058	2.68607e-12		ENSG00000111266	DUSP16	0.92682	5.53619e-07		ENSG00000168003	SLC3A2	0.582649	2.13357e-09		ENSG00000163378	EOGT	0.415343	0.00106774
ENSG00000106993	CDC37L1	1.20508	2.79863e-12		ENSG00000162614	NEXN	0.754871	6.85848e-07		ENSG00000205268	PDE7A	1.05399	2.21155e-09		ENSG00000176387	HSD11B2	1.3298	0.00106774
ENSG00000261457	AC002519.2	0.979871	2.87703e-12		ENSG00000080371	RAB21	0.641461	7.1836e-07		ENSG00000174197	MGA	0.712821	2.64711e-09		ENSG00000278311	GGNBP2	0.318813	0.00106774
ENSG00000164023	SGMS2	2.58426	3.05163e-12		ENSG00000162613	FUBP1	0.519953	7.1836e-07		ENSG00000165029	ABCA1	1.24176	2.74102e-09		ENSG00000110042	DTX4	0.792487	0.00108622
ENSG00000108691	CCL2	2.83816	3.60536e-12		ENSG00000284391	AL139398.1	1.09483	7.32134e-07		ENSG00000159788	RGS12	0.486142	2.93097e-09		ENSG00000104228	TRIM35	0.466088	0.00109145
ENSG00000117859	OSBPL9	1.27769	3.77781e-12		ENSG00000196914	ARHGEF12	0.675357	7.48043e-07		ENSG00000143365	RORC	0.87052	2.95618e-09		ENSG00000069849	ATP1B3	0.463301	0.00112708
ENSG00000143179	UCK2	1.59716	3.7911e-12		ENSG00000198887	SMC5	0.705824	7.61581e-07		ENSG00000241935	HOGA1	1.86479	3.87262e-09		ENSG00000122783	CYREN	0.473849	0.00112708
ENSG00000147065	MSN	1.08188	3.7911e-12		ENSG00000069020	MAST4	1.58989	7.73311e-07		ENSG00000103042	SLC38A7	0.803609	5.54263e-09		ENSG00000181666	ZNF875	0.373783	0.00115646
ENSG00000236287	ZBED5	0.650887	3.96351e-12		ENSG00000165169	DYNLT3	0.578892	7.93303e-07		ENSG00000102804	TSC22D1	0.656899	5.90214e-09		ENSG00000102580	DNAJC3	0.347778	0.00117627
ENSG00000229944	EIF4EP2	1.50467	4.11295e-12		ENSG00000157106	SMG1	0.63418	8.14007e-07		ENSG00000100422	CERK	0.782763	7.85371e-09		ENSG00000169203	NPIPB12	0.367289	0.00117627
ENSG00000109846	CRYAB	1.02607	4.4537e-12		ENSG00000147065	MSN	0.822911	8.91971e-07		ENSG00000271425	NBPF10	0.742713	1.06054e-08		ENSG00000171365	CLCN5	0.706603	0.0011836
ENSG00000113070	HBEGF	2.57708	4.48013e-12		ENSG00000107679	PLEKHA1	0.712111	8.98865e-07		ENSG00000269713	NBPF9	0.517003	1.0989e-08		ENSG00000004864	SLC25A13	0.55778	0.00119713
ENSG00000271121	NUDT4P2	1.90894	4.82691e-12		ENSG00000106799	TGFBR1	0.483774	9.40184e-07		ENSG00000128052	KDR	1.15482	1.1407e-08		ENSG00000160584	SIK3	0.395508	0.00132321
ENSG00000214013	GANC	1.04933	5.2264e-12		ENSG00000137393	RNF144B	0.800645	9.62615e-07		ENSG00000171612	SLC25A33	1.39292	1.79399e-08		ENSG00000204634	TBC1D8	0.782396	0.00136421
ENSG00000124193	SRSF6	0.582774	5.39366e-12		ENSG00000198156	NPIPB6	0.556812	9.74433e-07		ENSG00000197381	ADARB1	0.647655	2.2313e-08		ENSG00000104517	UBR5	0.374557	0.00137776
ENSG00000010244	ZNF207	0.467733	7.15928e-12		ENSG00000135862	LAMC1	0.692257	1.07849e-06		ENSG00000229821	AC103925.1	2.4055	2.48252e-08		ENSG00000251022	THAP9-AS1	0.393218	0.00141674
ENSG00000071127	WDR1	0.991201	7.17169e-12		ENSG00000105928	GSDME	1.1331	1.10697e-06		ENSG00000115648	MLPH	1.27975	2.81833e-08		ENSG00000120156	TEK	0.628756	0.00143528
ENSG00000100647	SUSD6	0.985949	7.51673e-12		ENSG00000187678	SPRY4	0.708178	1.10697e-06		ENSG00000198355	PIM3	0.947534	3.16276e-08		ENSG00000239306	RBM14	0.432411	0.00143557
ENSG00000157557	ETS2	1.05577	8.44281e-12		ENSG00000138463	SLC49A4	0.47294	1.24515e-06		ENSG00000226268	AC135977.1	1.43901	3.19833e-08		ENSG00000144724	PTPRG	0.465166	0.00155814
ENSG00000168374	ARF4	0.446768	9.9618e-12		ENSG00000092969	TGFB2	2.12556	1.42179e-06		ENSG00000168785	TSPAN5	1.16707	3.60975e-08		ENSG00000175309	PHYKPL	0.383197	0.00160933
ENSG00000136527	TRA2B	0.498329	1.00369e-11		ENSG00000180747	SMG1P3	0.614532	1.54824e-06		ENSG00000072310	SREBF1	0.962605	3.86705e-08		ENSG00000139112	GABARAPL1	0.566364	0.00161494
ENSG00000170807	LMOD2	0.875798	1.05778e-11		ENSG00000123094	RASSF8	0.942874	1.56398e-06		ENSG00000198156	NPIPB6	0.641748	3.87299e-08		ENSG00000127948	POR	0.446789	0.00166296
ENSG00000151247	EIF4E	1.78861	1.09343e-11		ENSG00000185864	NPIPB4	0.508819	1.59811e-06		ENSG00000173281	PPP1R3B	0.806498	3.9243e-08		ENSG00000003137	CYP26B1	1.49048	0.00175444
ENSG00000177144	NUDT4B	1.89502	1.4072e-11		ENSG00000135111	TBX3	0.841745	1.62688e-06		ENSG00000143816	WNT9A	1.29585	5.00632e-08		ENSG00000175197	DDIT3	0.808768	0.00175444
ENSG00000170633	RNF34	0.97004	1.54476e-11		ENSG00000183604	SMG1P5	0.42373	1.66888e-06		ENSG00000178752	ERFE	1.60697	5.16211e-08		ENSG00000142748	FCN3	1.26132	0.00176334
ENSG00000155438	NIFK	0.714186	1.55549e-11		ENSG00000196843	ARID5A	1.51643	1.9581e-06		ENSG00000187642	PERM1	0.980908	5.6026e-08		ENSG00000113716	HMGXB3	0.280636	0.00182743
ENSG00000104695	PPP2CB	0.837378	1.59027e-11		ENSG00000175920	DOK7	0.697968	1.9715e-06		ENSG00000028137	TNFRSF1B	0.867004	5.61367e-08		ENSG00000120949	TNFRSF8	1.52707	0.00192998
ENSG00000287315	AL670729.3	1.1702	1.64203e-11		ENSG00000077044	DGKD	0.964109	2.16939e-06		ENSG00000120156	TEK	0.904425	6.92942e-08		ENSG00000160179	ABCG1	0.664253	0.00200812
ENSG00000164327	RICTOR	1.27403	1.69858e-11		ENSG00000182676	PPP1R27	1.00834	2.39194e-06		ENSG00000078804	TP53INP2	0.82366	7.49362e-08		ENSG00000154265	ABCA5	0.525965	0.00202463
ENSG00000073008	PVR	1.68351	1.78963e-11		ENSG00000092439	TRPM7	0.595689	2.52366e-06		ENSG00000213171	LINGO4	0.992241	8.4772e-08		ENSG00000247746	USP51	1.17271	0.00202463
ENSG00000120306	CYSTM1	0.58078	1.91303e-11		ENSG00000198730	CTR9	0.519663	2.60093e-06		ENSG00000005102	MEOX1	0.871741	9.36127e-08		ENSG00000275342	PRAG1	0.4423	0.00203619
ENSG00000169155	ZBTB43	1.05485	1.99342e-11		ENSG00000227107	AC104667.1	1.8908	2.60093e-06		ENSG00000138772	ANXA3	0.847043	9.41125e-08		ENSG00000138119	MYOF	1.11788	0.00204397
ENSG00000188582	PAQR9	1.70485	2.40926e-11		ENSG00000102401	ARMCX3	0.557847	2.6475e-06		ENSG00000280332	AC020917.4	1.1966	1.04844e-07		ENSG00000168924	LETM1	0.351392	0.00204397
ENSG00000164877	MICALL2	2.35998	2.46914e-11		ENSG00000165389	SPTSSA	0.647784	2.79331e-06		ENSG00000125144	MT1G	1.28071	1.1345e-07		ENSG00000183597	TANGO2	0.528613	0.00215968
ENSG00000078804	TP53INP2	0.971608	2.70305e-11		ENSG00000072364	AFF4	0.477216	3.62e-06		ENSG00000162413	KLHL21	0.691859	1.16929e-07		ENSG00000141682	PMAIP1	1.28252	0.00216797
ENSG00000105928	GSDME	1.43213	2.70305e-11		ENSG00000185022	MAFF	2.46587	3.62e-06		ENSG00000112394	SLC16A10	0.6423	1.22421e-07		ENSG00000166949	SMAD3	0.348144	0.00226164
ENSG00000113742	CPEB4	1.3691	2.91974e-11		ENSG00000124762	CDKN1A	2.22657	3.75654e-06		ENSG00000146122	DAAM2	0.935836	1.24028e-07		ENSG00000010244	ZNF207	0.26504	0.00226338
ENSG00000164924	YWHAZ	0.655188	2.91974e-11		ENSG00000116132	PRRX1	0.501641	4.0413e-06		ENSG00000111252	SH2B3	1.04374	1.30123e-07		ENSG00000143537	ADAM15	0.355605	0.00250627
ENSG00000196843	ARID5A	1.96019	3.51389e-11		ENSG00000175213	ZNF408	0.550913	4.20122e-06		ENSG00000203867	RBM20	0.989534	1.32814e-07		ENSG00000198642	KLHL9	0.37568	0.0025622
ENSG00000269934	AL353593.1	0.873219	3.62641e-11		ENSG00000106993	CDC37L1	0.860985	4.28136e-06		ENSG00000278311	GGNBP2	0.43768	1.74921e-07		ENSG00000134575	ACP2	0.401332	0.00258984
ENSG00000138756	BMP2K	1.4462	4.00978e-11		ENSG00000117859	OSBPL9	0.915983	4.56527e-06		ENSG00000127948	POR	0.629641	1.94418e-07		ENSG00000168003	SLC3A2	0.356239	0.00258984
ENSG00000155090	KLF10	1.8869	4.43788e-11		ENSG00000169122	FAM110B	0.755986	4.59555e-06		ENSG00000109787	KLF3	0.574695	2.12687e-07		ENSG00000178935	ZNF552	0.47856	0.00258984
ENSG00000123684	LPGAT1	0.58584	4.44881e-11		ENSG00000249825	AC012636.1	1.52123	4.63512e-06		ENSG00000162804	SNED1	1.07943	2.12687e-07		ENSG00000187498	COL4A1	0.913099	0.00259213
ENSG00000106829	TLE4	0.973569	4.56491e-11		ENSG00000131051	RBM39	0.278473	4.692e-06		ENSG00000100221	JOSD1	0.55316	2.15864e-07		ENSG00000047056	WDR37	0.336111	0.00264861
ENSG00000256977	LIMS3	1.5472	4.77064e-11		ENSG00000196993	NPIPB9	0.544223	4.8004e-06		ENSG00000257513	NPIPB1P	0.712515	2.27887e-07		ENSG00000203867	RBM20	0.665211	0.00283347
ENSG00000166949	SMAD3	0.601395	4.77335e-11		ENSG00000033867	SLC4A7	0.625462	4.87726e-06		ENSG00000281969	AL592158.1	1.61157	2.27887e-07		ENSG00000275178	AC018529.1	1.34821	0.0028742
ENSG00000256671	LIMS4	1.53637	5.57176e-11		ENSG00000061337	LZTS1	1.02941	4.9177e-06		ENSG00000171368	TPPP	0.928831	2.41565e-07		ENSG00000152454	ZNF256	0.746834	0.00288603
ENSG00000204388	HSPA1B	2.48207	5.60071e-11		ENSG00000148677	ANKRD1	3.14471	5.19476e-06		ENSG00000229230	MT1P3	1.38487	2.46245e-07		ENSG00000040487	SLC66A1	0.480867	0.00290392
ENSG00000179388	EGR3	2.58133	6.12026e-11		ENSG00000166900	STX3	0.730955	5.67543e-06		ENSG00000270231	NBPF8	0.494528	2.84038e-07		ENSG00000198863	RUNDC1	0.443073	0.00303912
ENSG00000150938	CRIM1	1.26117	6.71391e-11		ENSG00000236287	ZBED5	0.464329	5.92473e-06		ENSG00000108784	NAGLU	0.688291	3.20526e-07		ENSG00000173281	PPP1R3B	0.519755	0.00310299
ENSG00000135250	SRPK2	1.39379	6.76909e-11		ENSG00000171451	DSEL	1.51114	5.98872e-06		ENSG00000075240	GRAMD4	0.768869	3.2612e-07		ENSG00000164924	YWHAZ	0.366274	0.0032184
ENSG00000012963	UBR7	0.575872	7.04296e-11		ENSG00000153187	HNRNPU	0.492102	7.07911e-06		ENSG00000101474	APMAP	0.50176	3.40448e-07		ENSG00000262420	AC007613.1	0.637436	0.00325123
ENSG00000075420	FNDC3B	0.858718	7.37029e-11		ENSG00000196083	IL1RAP	1.01512	7.64941e-06		ENSG00000169018	FEM1B	0.538225	3.53312e-07		ENSG00000139263	LRIG3	0.535098	0.00330396
ENSG00000278864	AC055811.4	1.88545	9.23318e-11		ENSG00000198842	DUSP27	0.764584	7.64941e-06		ENSG00000177508	IRX3	1.03645	3.53312e-07		ENSG00000136868	SLC31A1	0.626947	0.00348183
ENSG00000110321	EIF4G2	0.56495	9.95138e-11		ENSG00000140750	ARHGAP17	0.607561	7.79347e-06		ENSG00000136068	FLNB	1.03861	3.55341e-07		ENSG00000005022	SLC25A5	0.689756	0.00349553
ENSG00000067113	PLPP1	0.729781	1.0688e-10		ENSG00000159216	RUNX1	2.09669	7.79347e-06		ENSG00000162763	LRRC52	2.19915	3.60248e-07		ENSG00000096060	FKBP5	1.06215	0.00349553
ENSG00000003436	TFPI	1.08552	1.12005e-10		ENSG00000251593	MSNP1	1.01703	7.89784e-06		ENSG00000166394	CYB5R2	0.841764	3.69978e-07		ENSG00000181938	GINS3	0.71056	0.00353127
ENSG00000110925	CSRNP2	0.561327	1.13719e-10		ENSG00000104341	LAPTM4B	0.439679	8.10699e-06		ENSG00000147324	MFHAS1	1.11294	3.87083e-07		ENSG00000167258	CDK12	0.30705	0.00364005
ENSG00000198517	MAFK	0.982693	1.19037e-10		ENSG00000215218	UBE2QL1	0.581443	8.23863e-06		ENSG00000127527	EPS15L1	0.448867	3.94784e-07		ENSG00000136859	ANGPTL2	0.894792	0.00366297
ENSG00000204389	HSPA1A	2.44992	1.27614e-10		ENSG00000086619	ERO1B	0.642107	8.40762e-06		ENSG00000175556	LONRF3	1.61064	4.5515e-07		ENSG00000174197	MGA	0.426688	0.00373853
ENSG00000206561	COLQ	1.37851	1.33739e-10		ENSG00000148841	ITPRIP	0.738227	8.5263e-06		ENSG00000158022	TRIM63	1.54588	4.75184e-07		ENSG00000185022	MAFF	1.81133	0.00377286
ENSG00000197019	SERTAD1	1.61895	1.35693e-10		ENSG00000120306	CYSTM1	0.417854	9.54464e-06		ENSG00000103066	PLA2G15	0.512512	5.61938e-07		ENSG00000111671	SPSB2	0.965623	0.00381438
ENSG00000139514	SLC7A1	1.91201	1.44807e-10		ENSG00000270904	AC008385.1	1.64815	1.04216e-05		ENSG00000113580	NR3C1	0.589346	5.8142e-07		ENSG00000197857	ZNF44	0.462344	0.00381438
ENSG00000148840	PPRC1	1.11108	1.48735e-10		ENSG00000123983	ACSL3	0.77984	1.05844e-05		ENSG00000096060	FKBP5	1.53198	6.3931e-07		ENSG00000124019	FAM124B	1.57399	0.00386631
ENSG00000123094	RASSF8	1.16887	1.60655e-10		ENSG00000154783	FGD5	0.54136	1.10374e-05		ENSG00000180747	SMG1P3	0.638065	6.40139e-07		ENSG00000165124	SVEP1	0.697353	0.00400865
ENSG00000096968	JAK2	1.21057	1.80999e-10		ENSG00000118503	TNFAIP3	0.815548	1.11023e-05		ENSG00000107951	MTPAP	0.482088	6.55939e-07		ENSG00000130402	ACTN4	0.537861	0.00409215
ENSG00000136754	ABI1	0.719552	1.85235e-10		ENSG00000133805	AMPD3	1.8431	1.11023e-05		ENSG00000153162	BMP6	1.02581	6.59236e-07		ENSG00000006432	MAP3K9	0.986125	0.00424983
ENSG00000080371	RAB21	0.769864	1.9768e-10		ENSG00000185761	ADAMTSL5	0.712555	1.17072e-05		ENSG00000153487	ING1	0.686471	6.81815e-07		ENSG00000160613	PCSK7	0.365146	0.00424983
ENSG00000115977	AAK1	0.67403	2.06834e-10		ENSG00000066084	DIP2B	0.553037	1.25752e-05		ENSG00000272150	NBPF25P	0.634979	7.8101e-07		ENSG00000123689	G0S2	1.46738	0.0043608
ENSG00000128594	LRRC4	3.47636	2.19576e-10		ENSG00000173905	GOLIM4	0.580225	1.26777e-05		ENSG00000141068	KSR1	0.799954	8.34361e-07		ENSG00000008405	CRY1	0.640728	0.00445374
ENSG00000077782	FGFR1	0.843677	2.42052e-10		ENSG00000110042	DTX4	0.889511	1.29344e-05		ENSG00000073282	TP63	0.878616	8.49475e-07		ENSG00000185245	GP1BA	0.671549	0.00448972
ENSG00000171451	DSEL	1.93396	2.49247e-10		ENSG00000162616	DNAJB4	1.42669	1.38807e-05		ENSG00000145819	ARHGAP26	0.90101	8.62184e-07		ENSG00000130818	ZNF426	0.43301	0.00452489
ENSG00000133805	AMPD3	2.44007	2.52963e-10		ENSG00000149218	ENDOD1	0.528124	1.41654e-05		ENSG00000160712	IL6R	1.4801	8.7395e-07		ENSG00000185924	RTN4RL1	0.935981	0.0046408
ENSG00000237296	SMG1P1	0.702526	2.98378e-10		ENSG00000158321	AUTS2	1.08263	1.45305e-05		ENSG00000235033	DAAM2-AS1	1.28389	8.7395e-07		ENSG00000008513	ST3GAL1	0.373987	0.00469495
ENSG00000198742	SMURF1	0.791394	3.10736e-10		ENSG00000185710	SMG1P4	0.540009	1.45305e-05		ENSG00000117479	SLC19A2	1.12378	8.99806e-07		ENSG00000160219	GAB3	0.597156	0.00469495
ENSG00000151929	BAG3	1.03005	3.33647e-10		ENSG00000122574	WIPF3	0.714219	1.45356e-05		ENSG00000119771	KLHL29	1.22725	9.16459e-07		ENSG00000168175	MAPK1IP1L	0.239626	0.00469495
ENSG00000110852	CLEC2B	1.01504	3.72813e-10		ENSG00000152137	HSPB8	0.921906	1.48871e-05		ENSG00000255524	NPIPB8	0.576707	9.39196e-07		ENSG00000061337	LZTS1	0.772133	0.00471162
ENSG00000139370	SLC15A4	0.723605	3.72813e-10		ENSG00000048028	USP28	0.872802	1.5464e-05		ENSG00000141084	RANBP10	0.358726	9.39927e-07		ENSG00000137962	ARHGAP29	0.359865	0.00471162
ENSG00000196914	ARHGEF12	0.800383	3.72813e-10		ENSG00000181027	FKRP	0.324212	1.5464e-05		ENSG00000166900	STX3	0.794779	9.39927e-07		ENSG00000065308	TRAM2	0.524099	0.00472245
ENSG00000162763	LRRC52	2.53607	3.84521e-10		ENSG00000113615	SEC24A	0.670816	1.56209e-05		ENSG00000235194	PPP1R3E	0.591169	9.42745e-07		ENSG00000147065	MSN	0.558329	0.00489329
ENSG00000229932	YWHAZP3	0.842889	4.51861e-10		ENSG00000168813	ZNF507	0.551315	1.63052e-05		ENSG00000275178	AC018529.1	1.8616	1.02912e-06		ENSG00000248587	GDNF-AS1	0.810468	0.00503349
ENSG00000137193	PIM1	1.44654	5.03493e-10		ENSG00000140403	DNAJA4	0.986551	1.72192e-05		ENSG00000176046	NUPR1	0.993204	1.14711e-06		ENSG00000100335	MIEF1	0.349519	0.0051033
ENSG00000122861	PLAU	1.56579	5.61581e-10		ENSG00000139370	SLC15A4	0.541912	1.79677e-05		ENSG00000266338	NBPF15	0.543259	1.17532e-06		ENSG00000163874	ZC3H12A	0.963232	0.00521619
ENSG00000132334	PTPRE	1.36104	5.62594e-10		ENSG00000028137	TNFRSF1B	0.696641	1.81493e-05		ENSG00000129993	CBFA2T3	0.852188	1.29049e-06		ENSG00000277161	PIGW	0.65542	0.00521619
ENSG00000048028	USP28	1.151	5.89909e-10		ENSG00000270110	AL353593.2	1.12498	1.87175e-05		ENSG00000055483	USP36	0.475552	1.29943e-06		ENSG00000151466	SCLT1	0.805744	0.00533406
ENSG00000104164	BLOC1S6	0.674563	6.50109e-10		ENSG00000168826	ZBTB49	0.995594	1.9488e-05		ENSG00000196993	NPIPB9	0.591884	1.36314e-06		ENSG00000162825	NBPF20	0.364275	0.00533406
ENSG00000092969	TGFB2	2.54438	6.79748e-10		ENSG00000109819	PPARGC1A	1.47263	1.95197e-05		ENSG00000160179	ABCG1	0.89211	1.38267e-06		ENSG00000124762	CDKN1A	1.57388	0.00552453
ENSG00000168175	MAPK1IP1L	0.395994	7.66548e-10		ENSG00000163673	DCLK3	0.982068	1.97836e-05		ENSG00000182544	MFSD5	0.684605	1.39929e-06		ENSG00000226419	SLC16A1-AS1	0.511328	0.00576137
ENSG00000085563	ABCB1	1.86369	8.21175e-10		ENSG00000234719	NPIPB2	0.487	2.00114e-05		ENSG00000163874	ZC3H12A	1.38353	1.42802e-06		ENSG00000146122	DAAM2	0.592397	0.00582931
ENSG00000104064	GABPB1	0.867288	8.42473e-10		ENSG00000170677	SOCS6	0.774723	2.04509e-05		ENSG00000183255	PTTG1IP	0.527788	1.5446e-06		ENSG00000112343	TRIM38	0.59619	0.00589673
ENSG00000153531	ADPRHL1	1.61102	8.42473e-10		ENSG00000157557	ETS2	0.72221	2.05037e-05		ENSG00000236540	AC006547.1	1.70601	1.5446e-06		ENSG00000071246	VASH1	0.614233	0.00592259
ENSG00000166579	NDEL1	0.521784	9.27546e-10		ENSG00000198108	CHSY3	1.41603	2.28405e-05		ENSG00000137193	PIM1	1.19758	1.96498e-06		ENSG00000137288	UQCC2	0.307513	0.00592259
ENSG00000102554	KLF5	2.32827	1.04648e-09		ENSG00000080345	RIF1	0.641554	2.31509e-05		ENSG00000175309	PHYKPL	0.500377	1.98608e-06		ENSG00000162496	DHRS3	0.394984	0.00592259
ENSG00000162614	NEXN	0.870636	1.09342e-09		ENSG00000217128	FNIP1	0.700571	2.37134e-05		ENSG00000159216	RUNX1	2.2241	2.01058e-06		ENSG00000167716	WDR81	0.470728	0.00592259
ENSG00000136997	MYC	2.7971	1.09504e-09		ENSG00000221818	EBF2	0.649474	2.41768e-05		ENSG00000114019	AMOTL2	0.976138	2.15021e-06		ENSG00000124226	RNF114	0.224378	0.00602563
ENSG00000148841	ITPRIP	0.926372	1.11996e-09		ENSG00000071127	WDR1	0.66865	2.56018e-05		ENSG00000137266	SLC22A23	0.727482	2.15021e-06		ENSG00000184602	SNN	0.567083	0.00602563
ENSG00000140750	ARHGAP17	0.760745	1.40399e-09		ENSG00000071575	TRIB2	0.469844	2.56849e-05		ENSG00000130803	ZNF317	0.410759	2.17848e-06		ENSG00000117682	DHDDS	0.310579	0.00610242
ENSG00000166348	USP54	0.998355	1.48568e-09		ENSG00000115977	AAK1	0.490273	2.69691e-05		ENSG00000161647	MPP3	1.3256	2.17848e-06		ENSG00000155366	RHOC	0.496284	0.00610242
ENSG00000198887	SMC5	0.809781	1.49857e-09		ENSG00000130066	SAT1	0.756969	2.72746e-05		ENSG00000131943	C19orf12	0.422061	2.26659e-06		ENSG00000210117	MT-TW	1.00454	0.00649604
ENSG00000167034	NKX3-1	0.854745	1.52302e-09		ENSG00000144580	CNOT9	0.393599	2.72746e-05		ENSG00000174032	SLC25A30	1.11707	2.29934e-06		ENSG00000115183	TANC1	0.569562	0.00655114
ENSG00000180747	SMG1P3	0.719543	1.59059e-09		ENSG00000279118	AC093535.2	1.20616	2.80374e-05		ENSG00000154783	FGD5	0.59454	2.66188e-06		ENSG00000124766	SOX4	0.801232	0.00655114
ENSG00000183092	BEGAIN	2.04603	1.62785e-09		ENSG00000168374	ARF4	0.304524	2.98505e-05		ENSG00000136383	ALPK3	0.644963	2.73339e-06		ENSG00000176919	C8G	1.02078	0.00655114
ENSG00000153071	DAB2	1.02435	1.82773e-09		ENSG00000270060	AC090589.3	1.02536	2.98505e-05		ENSG00000125149	C16orf70	0.550311	2.7548e-06		ENSG00000047617	ANO2	0.810008	0.00716178
ENSG00000169246	NPIPB3	0.547196	1.87496e-09		ENSG00000023909	GCLM	0.740914	3.05806e-05		ENSG00000175564	UCP3	1.02486	2.7548e-06		ENSG00000224281	SLC25A5-AS1	0.570423	0.00736375
ENSG00000182481	KPNA2	1.15393	2.02108e-09		ENSG00000103942	HOMER2	0.461057	3.20928e-05		ENSG00000279980	AC018946.2	1.04718	2.88492e-06		ENSG00000100033	PRODH	1.30315	0.00739197
ENSG00000170836	PPM1D	0.911253	2.05815e-09		ENSG00000135211	TMEM60	0.623294	3.30748e-05		ENSG00000134107	BHLHE40	1.2764	3.06946e-06		ENSG00000271425	NBPF10	0.432415	0.00757836
ENSG00000227107	AC104667.1	2.22154	2.05815e-09		ENSG00000257513	NPIPB1P	0.554136	3.36665e-05		ENSG00000118200	CAMSAP2	0.452299	3.21897e-06		ENSG00000169504	CLIC4	0.555592	0.00759833
ENSG00000108671	PSMD11	0.308907	2.05954e-09		ENSG00000134308	YWHAQ	0.467407	3.46608e-05		ENSG00000092929	UNC13D	0.670806	3.23411e-06		ENSG00000108175	ZMIZ1	0.387888	0.00776876
ENSG00000166900	STX3	0.889846	2.17635e-09		ENSG00000150457	LATS2	0.565595	3.58832e-05		ENSG00000213062	Z99572.1	1.18008	3.27509e-06		ENSG00000163931	TKT	0.572193	0.00835641
ENSG00000102802	MEDAG	1.2924	2.25026e-09		ENSG00000235316	DUSP8P5	0.640224	3.92444e-05		ENSG00000157224	CLDN12	0.501096	3.2827e-06		ENSG00000139116	KIF21A	0.378592	0.00866821
ENSG00000135535	CD164	0.533769	2.26263e-09		ENSG00000122180	MYOG	1.21782	4.04364e-05		ENSG00000142748	FCN3	1.60076	3.30538e-06		ENSG00000146859	TMEM140	0.468556	0.00867568
ENSG00000267519	AC020916.1	1.31049	2.38794e-09		ENSG00000084112	SSH1	0.661246	4.27161e-05		ENSG00000157540	DYRK1A	0.368952	3.4629e-06		ENSG00000187678	SPRY4	0.475342	0.00867568
ENSG00000188529	SRSF10	0.665606	2.40117e-09		ENSG00000136731	UGGT1	0.566108	4.27989e-05		ENSG00000173575	CHD2	0.705925	3.56393e-06		ENSG00000112541	PDE10A	0.966595	0.00873326
ENSG00000106638	TBL2	0.710483	2.41253e-09		ENSG00000001167	NFYA	0.584009	4.43151e-05		ENSG00000100628	ASB2	0.747911	3.67332e-06		ENSG00000279980	AC018946.2	0.719447	0.00880359
ENSG00000102401	ARMCX3	0.660448	2.41797e-09		ENSG00000075975	MKRN2	0.388891	4.54073e-05		ENSG00000110911	SLC11A2	0.682982	4.21023e-06		ENSG00000065491	TBC1D22B	0.37961	0.00932092
ENSG00000204390	HSPA1L	1.77312	2.45625e-09		ENSG00000167034	NKX3-1	0.640613	4.67181e-05		ENSG00000058262	SEC61A1	0.493933	4.34475e-06		ENSG00000140526	ABHD2	1.2903	0.00932092
ENSG00000137393	RNF144B	0.916514	2.47247e-09		ENSG00000176919	C8G	1.30463	4.93014e-05		ENSG00000187486	KCNJ11	0.410394	4.45784e-06		ENSG00000161649	CD300LG	0.623187	0.00932092
ENSG00000152484	USP12	0.822123	2.47247e-09		ENSG00000241935	HOGA1	1.20654	5.32603e-05		ENSG00000270194	AC097359.2	1.38936	4.62172e-06		ENSG00000248738	AC037441.1	0.978685	0.00932092
ENSG00000023909	GCLM	0.970123	2.57754e-09		ENSG00000111371	SLC38A1	0.897294	5.80321e-05		ENSG00000161813	LARP4	0.481901	4.94897e-06		ENSG00000270060	AC090589.3	0.81867	0.00932092
ENSG00000198730	CTR9	0.613071	2.57754e-09		ENSG00000126947	ARMCX1	0.512459	5.8584e-05		ENSG00000255717	SNHG1	0.624545	5.0829e-06		ENSG00000174004	NRROS	0.918232	0.00933417
ENSG00000163681	SLMAP	0.983162	2.68206e-09		ENSG00000112531	QKI	0.320974	6.03182e-05		ENSG00000070444	MNT	0.712846	5.18839e-06		ENSG00000099250	NRP1	0.575046	0.00937408
ENSG00000165030	NFIL3	1.88336	2.91526e-09		ENSG00000139289	PHLDA1	1.51282	6.84637e-05		ENSG00000197535	MYO5A	0.608416	5.40162e-06		ENSG00000130449	ZSWIM6	0.603524	0.00945359
ENSG00000135862	LAMC1	0.791314	3.0054e-09		ENSG00000169994	MYO7B	0.715133	7.02032e-05		ENSG00000170145	SIK2	0.848878	5.46649e-06		ENSG00000155744	FAM126B	0.371231	0.00945359
ENSG00000159251	ACTC1	3.31591	3.02951e-09		ENSG00000171067	C11orf24	0.513828	7.42132e-05		ENSG00000176919	C8G	1.421	5.60024e-06		ENSG00000270629	NBPF14	0.366537	0.0096116
ENSG00000175505	CLCF1	2.18714	3.02951e-09		ENSG00000162139	NEU3	0.470424	7.4564e-05		ENSG00000279484	KLHL30-AS1	0.924178	6.05857e-06		ENSG00000186076	AC012085.1	0.449911	0.00973306
ENSG00000224163	AC025594.1	1.43399	3.11504e-09		ENSG00000077522	ACTN2	0.337869	7.5385e-05		ENSG00000272789	AC010976.2	1.06037	6.4816e-06		ENSG00000174574	AKIRIN1	0.286561	0.00995809
ENSG00000099814	CEP170B	1.04601	3.14269e-09		ENSG00000132964	CDK8	0.485198	7.62159e-05		ENSG00000119715	ESRRB	0.788904	6.66832e-06		ENSG00000166073	GPR176	1.03572	0.0102042
ENSG00000188522	FAM83G	3.00195	3.36703e-09		ENSG00000129988	LBP	2.64303	7.69155e-05		ENSG00000263956	NBPF11	0.472312	6.72713e-06		ENSG00000250878	METTL21EP	0.78283	0.0102042
ENSG00000116717	GADD45A	2.5613	3.43789e-09		ENSG00000197375	SLC22A5	0.593316	8.01741e-05		ENSG00000109445	ZNF330	0.380207	7.02516e-06		ENSG00000269713	NBPF9	0.29441	0.0102107
ENSG00000071282	LMCD1	1.42351	3.52346e-09		ENSG00000170836	PPM1D	0.666715	8.14401e-05		ENSG00000100266	PACSIN2	0.456174	7.08641e-06		ENSG00000090924	PLEKHG2	0.579043	0.0102729
ENSG00000178726	THBD	2.15076	3.59764e-09		ENSG00000164683	HEY1	0.855949	8.22704e-05		ENSG00000226964	RHEBP2	0.48275	7.14755e-06		ENSG00000173540	GMPPB	0.36609	0.0102832
ENSG00000170677	SOCS6	0.984535	4.26153e-09		ENSG00000167723	TRPV3	1.70831	8.28271e-05		ENSG00000074317	SNCB	1.73104	7.7855e-06		ENSG00000273136	NBPF26	0.348189	0.0106117
ENSG00000241935	HOGA1	1.54858	4.82839e-09		ENSG00000157119	KLHL40	1.51479	8.59096e-05		ENSG00000103249	CLCN7	0.387046	7.9593e-06		ENSG00000076641	PAG1	0.667507	0.0106855
ENSG00000117139	KDM5B	0.74992	4.8943e-09		ENSG00000165030	NFIL3	1.37377	8.67788e-05		ENSG00000010244	ZNF207	0.336407	8.46474e-06		ENSG00000100055	CYTH4	0.933007	0.0113754
ENSG00000122180	MYOG	1.59114	4.91654e-09		ENSG00000106829	TLE4	0.6451	8.89071e-05		ENSG00000113742	CPEB4	0.990632	8.4777e-06		ENSG00000182983	ZNF662	0.482875	0.0113754
ENSG00000153187	HNRNPU	0.594716	5.07828e-09		ENSG00000179403	VWA1	0.669404	9.1452e-05		ENSG00000108932	SLC16A6	1.68515	8.92625e-06		ENSG00000258987	AL132642.1	0.577401	0.0113754
ENSG00000164683	HEY1	1.14429	5.82115e-09		ENSG00000198060	MARCHF5	0.452287	9.1452e-05		ENSG00000141367	CLTC	0.33683	8.93986e-06		ENSG00000121858	TNFSF10	0.57463	0.0113782
ENSG00000128591	FLNC	1.44931	6.17977e-09		ENSG00000110321	EIF4G2	0.378755	9.26645e-05		ENSG00000088854	C20orf194	0.683483	9.26277e-06		ENSG00000160013	PTGIR	1.2623	0.0113782
ENSG00000108950	FAM20A	1.25938	6.45621e-09		ENSG00000120156	TEK	0.682672	9.37497e-05		ENSG00000198555	AC133561.1	0.50458	9.74914e-06		ENSG00000197381	ADARB1	0.370173	0.0114292
ENSG00000083454	P2RX5	1.36287	6.59942e-09		ENSG00000244754	N4BP2L2	0.280118	9.73394e-05		ENSG00000162496	DHRS3	0.535981	1.06973e-05		ENSG00000117010	ZNF684	0.684509	0.0115345
ENSG00000173641	HSPB7	0.871469	7.09427e-09		ENSG00000255524	NPIPB8	0.465578	9.9149e-05		ENSG00000125945	ZNF436	0.60666	1.07689e-05		ENSG00000204713	TRIM27	0.337431	0.0115345
ENSG00000123908	AGO2	0.499071	7.15916e-09		ENSG00000143353	LYPLAL1	0.357898	0.000102804		ENSG00000169490	TM2D2	0.422994	1.09362e-05		ENSG00000286219	NOTCH2NLC	0.860033	0.0115438
ENSG00000274211	SOCS7	0.938586	7.31602e-09		ENSG00000239306	RBM14	0.46493	0.00010397		ENSG00000178764	ZHX2	0.499506	1.19666e-05		ENSG00000073417	PDE8A	0.309149	0.0116492
ENSG00000143353	LYPLAL1	0.475786	7.39708e-09		ENSG00000166747	AP1G1	0.314059	0.000104426		ENSG00000109133	TMEM33	0.434006	1.44079e-05		ENSG00000120071	KANSL1	0.247382	0.0116492
ENSG00000160712	IL6R	1.65187	7.56691e-09		ENSG00000005102	MEOX1	0.664985	0.000105943		ENSG00000120071	KANSL1	0.351954	1.44079e-05		ENSG00000126814	TRMT5	0.302643	0.0116492
ENSG00000053524	MCF2L2	1.60589	7.71094e-09		ENSG00000198900	TOP1	0.411223	0.000109991		ENSG00000205060	SLC35B4	0.553322	1.44079e-05		ENSG00000204519	ZNF551	0.624125	0.0116492
ENSG00000120690	ELF1	0.789369	7.77231e-09		ENSG00000228748	AL450306.1	1.45632	0.000111569		ENSG00000166387	PPFIBP2	0.421986	1.60358e-05		ENSG00000161509	GRIN2C	0.915407	0.0116867
ENSG00000072364	AFF4	0.553549	8.08623e-09		ENSG00000151327	FAM177A1	0.524075	0.000114202		ENSG00000131051	RBM39	0.265544	1.81878e-05		ENSG00000233006	MIR3936HG	0.454048	0.0116867
ENSG00000143514	TP53BP2	1.15985	8.13736e-09		ENSG00000116285	ERRFI1	1.41689	0.000115384		ENSG00000187193	MT1X	1.12728	1.86598e-05		ENSG00000189164	ZNF527	0.494696	0.0117819
ENSG00000065526	SPEN	0.973765	8.20464e-09		ENSG00000122884	P4HA1	0.682271	0.000118633		ENSG00000129667	RHBDF2	0.623609	1.92073e-05		ENSG00000115648	MLPH	0.737619	0.0119217
ENSG00000104885	DOT1L	1.08367	8.45084e-09		ENSG00000137962	ARHGAP29	0.423237	0.000124959		ENSG00000122966	CIT	1.79106	1.94549e-05		ENSG00000077009	NMRK2	0.877074	0.0123566
ENSG00000166483	WEE1	1.57828	8.69434e-09		ENSG00000107779	BMPR1A	0.544057	0.00012706		ENSG00000233929	MT1XP1	1.17048	2.02847e-05		ENSG00000185684	EP400P1	0.39928	0.0125239
ENSG00000250746	AC105250.1	0.74693	9.03316e-09		ENSG00000170871	KIAA0232	0.426787	0.00012706		ENSG00000099250	NRP1	0.792669	2.05165e-05		ENSG00000107951	MTPAP	0.30161	0.0125433
ENSG00000118407	FILIP1	0.592679	9.41344e-09		ENSG00000165661	QSOX2	0.458337	0.000128259		ENSG00000101445	PPP1R16B	0.838216	2.12602e-05		ENSG00000143067	ZNF697	0.536411	0.0125433
ENSG00000163162	RNF149	1.27334	9.90539e-09		ENSG00000111252	SH2B3	0.801222	0.000131341		ENSG00000138069	RAB1A	0.322272	2.20239e-05		ENSG00000157106	SMG1	0.393794	0.0125433
ENSG00000243716	NPIPB5	0.543738	1.02118e-08		ENSG00000254206	NPIPB11	0.39927	0.00013173		ENSG00000248587	GDNF-AS1	1.0473	2.22719e-05		ENSG00000166532	RIMKLB	0.519633	0.0125433
ENSG00000107771	CCSER2	0.489044	1.06189e-08		ENSG00000274565	AC080038.2	1.3777	0.000133382		ENSG00000154265	ABCA5	0.636354	2.36383e-05		ENSG00000177508	IRX3	0.632007	0.0125433
ENSG00000107968	MAP3K8	1.71253	1.11872e-08		ENSG00000132334	PTPRE	0.94272	0.000134834		ENSG00000181826	RELL1	0.689673	2.37612e-05		ENSG00000183255	PTTG1IP	0.338322	0.0125433
ENSG00000120875	DUSP4	2.30712	1.12168e-08		ENSG00000196865	NHLRC2	0.442785	0.000139221		ENSG00000155846	PPARGC1B	1.03949	2.56224e-05		ENSG00000109133	TMEM33	0.302914	0.0129654
ENSG00000185915	KLHL34	1.04469	1.15727e-08		ENSG00000170145	SIK2	0.735778	0.000140325		ENSG00000119938	PPP1R3C	0.810511	2.67138e-05		ENSG00000177225	GATD1	0.249987	0.0129654
ENSG00000141510	TP53	0.778306	1.15772e-08		ENSG00000163788	SNRK	0.44567	0.000140897		ENSG00000113384	GOLPH3	0.520506	2.72803e-05		ENSG00000108256	NUFIP2	0.320249	0.0130412
ENSG00000142871	CCN1	2.78585	1.21612e-08		ENSG00000224470	ATXN1L	0.641651	0.000153373		ENSG00000247746	USP51	1.39212	2.8344e-05		ENSG00000153914	SREK1	0.206111	0.0130412
ENSG00000164038	SLC9B2	1.26163	1.28935e-08		ENSG00000075420	FNDC3B	0.559866	0.000153909		ENSG00000153066	TXNDC11	0.32769	2.93943e-05		ENSG00000169490	TM2D2	0.29246	0.0130642
ENSG00000128050	PAICS	0.43232	1.35406e-08		ENSG00000128594	LRRC4	2.32354	0.000156539		ENSG00000127328	RAB3IP	0.760078	3.04477e-05		ENSG00000055483	USP36	0.301852	0.0132995
ENSG00000067955	CBFB	0.64901	1.35629e-08		ENSG00000137713	PPP2R1B	0.595135	0.000156667		ENSG00000144791	LIMD1	0.624495	3.16218e-05		ENSG00000240370	RPL13P5	1.02851	0.0132995
ENSG00000081320	STK17B	1.31154	1.47824e-08		ENSG00000112343	TRIM38	0.698484	0.000163511		ENSG00000273554	AC136616.1	0.464962	3.16494e-05		ENSG00000068654	POLR1A	0.298485	0.0133755
ENSG00000163874	ZC3H12A	1.5074	1.50211e-08		ENSG00000159251	ACTC1	2.33133	0.000174419		ENSG00000244462	RBM12	0.511378	3.20967e-05		ENSG00000115457	IGFBP2	0.648441	0.0133755
ENSG00000145016	RUBCN	1.01417	1.62447e-08		ENSG00000232499	AL391058.1	0.409868	0.000177927		ENSG00000166510	CCDC68	1.23414	3.34826e-05		ENSG00000167772	ANGPTL4	1.83941	0.0133755
ENSG00000231991	ANXA2P2	1.13554	1.6513e-08		ENSG00000165410	CFL2	0.308908	0.000179628		ENSG00000144730	IL17RD	0.949644	3.35881e-05		ENSG00000236540	AC006547.1	1.11262	0.0133755
ENSG00000096717	SIRT1	0.914363	1.70221e-08		ENSG00000036672	USP2	0.501165	0.000179666		ENSG00000158050	DUSP2	2.08438	3.37078e-05		ENSG00000270231	NBPF8	0.298439	0.013572
ENSG00000279164	AL118508.2	1.11174	1.76575e-08		ENSG00000184678	H2BC21	0.526071	0.000181405		ENSG00000179583	CIITA	0.874298	3.54135e-05		ENSG00000247626	MARS2	0.454749	0.0137513
ENSG00000122884	P4HA1	0.904907	1.8454e-08		ENSG00000164924	YWHAZ	0.413716	0.000185649		ENSG00000160285	LSS	0.366741	3.56686e-05		ENSG00000226784	PGAM4	0.391489	0.0139001
ENSG00000230844	ZNF674-AS1	1.02879	1.89716e-08		ENSG00000145808	ADAMTS19	1.11595	0.000190537		ENSG00000251022	THAP9-AS1	0.454021	3.57975e-05		ENSG00000129159	KCNC1	1.62926	0.0140315
ENSG00000040487	SLC66A1	0.659028	2.00712e-08		ENSG00000096433	ITPR3	0.458401	0.000196852		ENSG00000175213	ZNF408	0.532612	3.5857e-05		ENSG00000164038	SLC9B2	0.754723	0.0143007
ENSG00000182718	ANXA2	1.1082	2.13586e-08		ENSG00000279133	AC018628.2	1.04624	0.000196852		ENSG00000069869	NEDD4	0.717468	3.6624e-05		ENSG00000130066	SAT1	0.543829	0.0144275
ENSG00000169122	FAM110B	0.861196	2.23786e-08		ENSG00000263465	SRSF8	0.283374	0.000200636		ENSG00000147065	MSN	0.709121	3.75314e-05		ENSG00000254206	NPIPB11	0.303931	0.0145349
ENSG00000118217	ATF6	0.456855	2.23939e-08		ENSG00000276023	DUSP14	0.968087	0.000200895		ENSG00000169155	ZBTB43	0.716165	3.8079e-05		ENSG00000153885	KCTD15	0.601122	0.0146449
ENSG00000179431	FJX1	1.97796	2.26717e-08		ENSG00000160293	VAV2	0.75743	0.000203327		ENSG00000110880	CORO1C	0.734677	3.8126e-05		ENSG00000174429	ABRA	0.947343	0.014874
ENSG00000140450	ARRDC4	1.99566	2.30862e-08		ENSG00000205268	PDE7A	0.712136	0.000206753		ENSG00000140526	ABHD2	1.72741	3.84908e-05		ENSG00000212719	LINC02693	0.378179	0.015022
ENSG00000133657	ATP13A3	1.1555	2.35124e-08		ENSG00000172059	KLF11	0.653653	0.000212		ENSG00000268043	NBPF12	0.388594	3.8574e-05		ENSG00000103326	CAPN15	0.31802	0.0150792
ENSG00000214366	EIF4EP5	1.59709	2.98871e-08		ENSG00000005471	ABCB4	0.584742	0.000212316		ENSG00000104635	SLC39A14	0.742879	4.08451e-05		ENSG00000182405	PGBD4	0.536525	0.0150792
ENSG00000279133	AC018628.2	1.37952	2.99324e-08		ENSG00000163909	HEYL	0.812713	0.000212563		ENSG00000113575	PPP2CA	0.373358	4.11256e-05		ENSG00000119715	ESRRB	0.52396	0.0151398
ENSG00000141367	CLTC	0.389327	3.03731e-08		ENSG00000008405	CRY1	0.721226	0.00022492		ENSG00000172059	KLF11	0.724983	4.16097e-05		ENSG00000123643	SLC36A1	0.567056	0.0152528
ENSG00000131652	THOC6	0.962933	3.11871e-08		ENSG00000014919	COX15	0.500343	0.000229751		ENSG00000131845	ZNF304	0.464869	4.16413e-05		ENSG00000125844	RRBP1	0.398224	0.0152528
ENSG00000115808	STRN	0.631846	3.12072e-08		ENSG00000052723	SIKE1	0.331197	0.000246117		ENSG00000129159	KCNC1	2.25458	4.19521e-05		ENSG00000272789	AC010976.2	0.714318	0.0154516
ENSG00000149218	ENDOD1	0.625224	3.15046e-08		ENSG00000074657	ZNF532	0.301197	0.000246545		ENSG00000162066	AMDHD2	0.679661	4.20597e-05		ENSG00000131051	RBM39	0.182164	0.0156061
ENSG00000159399	HK2	1.81467	3.15046e-08		ENSG00000229932	YWHAZP3	0.567525	0.000246719		ENSG00000008513	ST3GAL1	0.470211	4.27262e-05		ENSG00000131845	ZNF304	0.333662	0.0156306
ENSG00000172965	MIR4435-2HG	1.30043	3.19718e-08		ENSG00000095637	SORBS1	0.588447	0.000248508		ENSG00000075975	MKRN2	0.400631	4.27859e-05		ENSG00000205560	CPT1B	0.63596	0.015717
ENSG00000247271	ZBED5-AS1	1.28715	3.19872e-08		ENSG00000122870	BICC1	0.515959	0.000255038		ENSG00000173621	LRFN4	1.01034	4.31451e-05		ENSG00000204054	LINC00963	0.691879	0.0158313
ENSG00000135048	CEMIP2	1.13568	3.20662e-08		ENSG00000272631	AC067750.1	0.844232	0.000255038		ENSG00000067182	TNFRSF1A	0.5178	4.31482e-05		ENSG00000244005	NFS1	0.292109	0.0158959
ENSG00000143393	PI4KB	0.645586	3.45907e-08		ENSG00000111424	VDR	1.22082	0.000268187		ENSG00000185710	SMG1P4	0.522382	4.36216e-05		ENSG00000005194	CIAPIN1	0.278573	0.0159546
ENSG00000239305	RNF103	0.503228	3.45907e-08		ENSG00000168175	MAPK1IP1L	0.265401	0.000272577		ENSG00000136279	DBNL	0.424152	4.76305e-05		ENSG00000156869	FRRS1	0.631665	0.0160123
ENSG00000165661	QSOX2	0.584949	3.46404e-08		ENSG00000138018	SELENOI	0.513694	0.00028786		ENSG00000134324	LPIN1	0.551024	4.91106e-05		ENSG00000102870	ZNF629	0.514772	0.0160479
ENSG00000181826	RELL1	0.811944	3.48029e-08		ENSG00000235927	NEXN-AS1	2.2839	0.000289101		ENSG00000167772	ANGPTL4	2.52369	4.9718e-05		ENSG00000126953	TIMM8A	0.49583	0.0160479
ENSG00000157224	CLDN12	0.549973	3.60344e-08		ENSG00000205534	SMG1P2	0.360651	0.000291619		ENSG00000149091	DGKZ	0.435084	5.51334e-05		ENSG00000213493	ACTN4P1	0.615573	0.0160491
ENSG00000198064	NPIPB13	0.498941	3.74133e-08		ENSG00000130803	ZNF317	0.305024	0.00029469		ENSG00000130402	ACTN4	0.661334	5.5219e-05		ENSG00000130203	APOE	0.528573	0.0161225
ENSG00000157106	SMG1	0.669966	3.82265e-08		ENSG00000169951	ZNF764	0.450918	0.000303699		ENSG00000286219	NOTCH2NLC	1.13839	5.5436e-05		ENSG00000136383	ALPK3	0.408724	0.0161558
ENSG00000248309	MEF2C-AS1	1.16612	3.91474e-08		ENSG00000162928	PEX13	0.357142	0.000309062		ENSG00000150938	CRIM1	0.859231	5.57138e-05		ENSG00000143493	INTS7	0.381587	0.0164951
ENSG00000131051	RBM39	0.312427	3.94843e-08		ENSG00000073921	PICALM	0.429926	0.000316313		ENSG00000217128	FNIP1	0.675535	5.63163e-05		ENSG00000172667	ZMAT3	0.360398	0.0164951
ENSG00000170145	SIK2	0.962723	4.10391e-08		ENSG00000138411	HECW2	0.935773	0.000321772		ENSG00000184602	SNN	0.718789	5.63659e-05		ENSG00000155846	PPARGC1B	0.716702	0.0167621
ENSG00000107554	DNMBP	1.23633	4.15646e-08		ENSG00000113742	CPEB4	0.836199	0.000323259		ENSG00000154153	RETREG1	0.894804	5.64134e-05		ENSG00000172594	SMPDL3A	0.333926	0.016773
ENSG00000116731	PRDM2	0.783857	4.17889e-08		ENSG00000108691	CCL2	1.67166	0.00032583		ENSG00000164924	YWHAZ	0.440638	5.69159e-05		ENSG00000079156	OSBPL6	0.470724	0.0168001
ENSG00000185864	NPIPB4	0.548169	4.27947e-08		ENSG00000137955	RABGGTB	0.312262	0.000326742		ENSG00000069849	ATP1B3	0.515807	5.77282e-05		ENSG00000109089	CDR2L	0.656881	0.0168334
ENSG00000175220	ARHGAP1	0.695981	4.474e-08		ENSG00000166257	SCN3B	0.820529	0.000326742		ENSG00000172613	RAD9A	0.620402	5.96736e-05		ENSG00000216285	AC078819.1	0.442832	0.0168694
ENSG00000139116	KIF21A	0.602422	4.69799e-08		ENSG00000177432	NAP1L5	0.661697	0.000326742		ENSG00000270060	AC090589.3	1.05653	6.07589e-05		ENSG00000234616	JRK	0.253432	0.0168694
ENSG00000004799	PDK4	2.57879	4.72515e-08		ENSG00000185070	FLRT2	0.613275	0.000338005		ENSG00000099977	DDT	1.11674	6.10661e-05		ENSG00000089876	DHX32	0.247001	0.0168898
ENSG00000165410	CFL2	0.40725	5.04029e-08		ENSG00000149182	ARFGAP2	0.39318	0.000349869		ENSG00000179388	EGR3	1.93475	6.18451e-05		ENSG00000160360	GPSM1	0.696382	0.0168898
ENSG00000213406	ANXA2P1	1.26378	5.04029e-08		ENSG00000181026	AEN	1.09757	0.000351854		ENSG00000157106	SMG1	0.530505	6.38176e-05		ENSG00000196878	LAMB3	0.883619	0.0168898
ENSG00000198060	MARCHF5	0.57207	5.22053e-08		ENSG00000131023	LATS1	0.365376	0.000372386		ENSG00000122490	SLC66A2	0.364048	6.54145e-05		ENSG00000256087	ZNF432	0.393504	0.0169248
ENSG00000168140	VASN	0.931736	5.28381e-08		ENSG00000166483	WEE1	1.09417	0.000372479		ENSG00000141985	SH3GL1	0.662965	6.75715e-05		ENSG00000180747	SMG1P3	0.384115	0.0169367
ENSG00000154265	ABCA5	0.758578	5.34484e-08		ENSG00000163092	XIRP2	0.743054	0.000382767		ENSG00000124762	CDKN1A	1.95904	6.79691e-05		ENSG00000171940	ZNF217	0.47888	0.0169903
ENSG00000083799	CYLD	0.977955	5.66925e-08		ENSG00000120729	MYOT	0.443237	0.000384588		ENSG00000156381	ANKRD9	0.43609	6.82238e-05		ENSG00000229821	AC103925.1	1.33459	0.0171613
ENSG00000105447	GRWD1	0.447074	5.75954e-08		ENSG00000248309	MEF2C-AS1	0.850387	0.000384657		ENSG00000170191	NANP	0.788641	7.18969e-05		ENSG00000162769	FLVCR1	0.698256	0.0172935
ENSG00000135018	UBQLN1	0.3765	6.68093e-08		ENSG00000198517	MAFK	0.611808	0.000402072		ENSG00000144724	PTPRG	0.524124	7.24241e-05		ENSG00000119280	C1orf198	0.348283	0.0173699
ENSG00000265399	AP005329.2	1.33586	6.68093e-08		ENSG00000006652	IFRD1	1.30787	0.000413261		ENSG00000172828	CES3	1.14571	7.3407e-05		ENSG00000138018	SELENOI	0.408957	0.01739
ENSG00000109606	DHX15	0.457491	7.87009e-08		ENSG00000144233	AMMECR1L	0.435861	0.000435948		ENSG00000115977	AAK1	0.479962	7.41171e-05		ENSG00000088882	CPXM1	2.14025	0.0177555
ENSG00000020577	SAMD4A	0.69856	8.07151e-08		ENSG00000120875	DUSP4	1.59971	0.000449115		ENSG00000185669	SNAI3	1.26381	7.46863e-05		ENSG00000274423	SEC22B2P	0.502873	0.0178112
ENSG00000169203	NPIPB12	0.503112	8.43055e-08		ENSG00000285976	AL135905.2	0.629272	0.000449115		ENSG00000239305	RNF103	0.406349	7.67452e-05		ENSG00000139679	LPAR6	0.47393	0.0179851
ENSG00000129170	CSRP3	1.33638	8.46327e-08		ENSG00000101608	MYL12A	0.677987	0.000449251		ENSG00000170085	SIMC1	0.541521	7.76523e-05		ENSG00000108784	NAGLU	0.406899	0.017995
ENSG00000010282	HHATL	1.28022	8.49963e-08		ENSG00000172403	SYNPO2	0.648751	0.000464374		ENSG00000257122	RRN3P3	0.65973	7.83297e-05		ENSG00000132718	SYT11	0.565242	0.017995
ENSG00000146425	DYNLT1	0.685417	8.81709e-08		ENSG00000214517	PPME1	0.405998	0.000506537		ENSG00000165389	SPTSSA	0.571927	8.03844e-05		ENSG00000101825	MXRA5	1.33707	0.0181672
ENSG00000092094	OSGEP	0.654844	9.01031e-08		ENSG00000273015	AC008124.1	0.276618	0.000530223		ENSG00000213398	LCAT	0.671126	8.04877e-05		ENSG00000082898	XPO1	0.279363	0.0183646
ENSG00000131023	LATS1	0.48744	9.03314e-08		ENSG00000140545	MFGE8	0.526311	0.000545721		ENSG00000237296	SMG1P1	0.50398	8.04877e-05		ENSG00000116132	PRRX1	0.316643	0.0183646
ENSG00000138069	RAB1A	0.362791	9.49405e-08		ENSG00000120549	KIAA1217	0.453259	0.000549774		ENSG00000117280	RAB29	0.501288	8.29196e-05		ENSG00000119938	PPP1R3C	0.552275	0.0183646
ENSG00000229821	AC103925.1	2.32904	1.00954e-07		ENSG00000100201	DDX17	0.247821	0.000557715		ENSG00000106608	URGCP	0.322583	8.63793e-05		ENSG00000121060	TRIM25	0.562354	0.0185204
ENSG00000184602	SNN	0.873338	1.01925e-07		ENSG00000123908	AGO2	0.336957	0.000562607		ENSG00000239306	RBM14	0.479282	9.12488e-05		ENSG00000163191	S100A11	0.601969	0.0190158
ENSG00000111300	NAA25	0.593151	1.02749e-07		ENSG00000008294	SPAG9	0.34668	0.000569032		ENSG00000138942	RNF185	0.311648	9.2067e-05		ENSG00000205268	PDE7A	0.534813	0.0190158
ENSG00000217624	AL627402.1	0.799123	1.06538e-07		ENSG00000149970	CNKSR2	0.659846	0.000573762		ENSG00000165449	SLC16A9	1.16036	9.31902e-05		ENSG00000144909	OSBPL11	0.380798	0.0193472
ENSG00000228612	HK2P1	1.51627	1.09658e-07		ENSG00000155324	GRAMD2B	0.883758	0.000579989		ENSG00000144136	SLC20A1	0.85629	9.63124e-05		ENSG00000171295	ZNF440	0.43407	0.0198964
ENSG00000184005	ST6GALNAC3	1.21576	1.10721e-07		ENSG00000272263	AC034198.2	1.02946	0.000586348		ENSG00000142867	BCL10	0.708819	0.000103838		ENSG00000216819	TUBB2BP1	0.581499	0.0199778
ENSG00000102908	NFAT5	0.851796	1.12227e-07		ENSG00000247121	AC009126.1	0.655476	0.000642181		ENSG00000175931	UBE2O	0.33115	0.000105261		ENSG00000090316	MAEA	0.219644	0.0199997
ENSG00000281398	SNHG4	1.01951	1.16025e-07		ENSG00000176387	HSD11B2	1.19268	0.000662878		ENSG00000106266	SNX8	0.400883	0.000106003		ENSG00000130147	SH3BP4	0.605825	0.0200033
ENSG00000115520	COQ10B	0.887215	1.16502e-07		ENSG00000157224	CLDN12	0.385533	0.000668814		ENSG00000117481	NSUN4	0.371354	0.000125854		ENSG00000124688	MAD2L1BP	0.437195	0.0200127
ENSG00000120137	PANK3	0.469317	1.19461e-07		ENSG00000176105	YES1	0.474429	0.000668814		ENSG00000152684	PELO	0.412562	0.000125854		ENSG00000166847	DCTN5	0.22041	0.0201345
ENSG00000239306	RBM14	0.576659	1.20041e-07		ENSG00000169155	ZBTB43	0.61214	0.000694183		ENSG00000047634	SCML1	0.417189	0.000126787		ENSG00000150938	CRIM1	0.599023	0.0203476
ENSG00000121957	GPSM2	1.65151	1.24271e-07		ENSG00000175073	VCPIP1	0.347176	0.000700121		ENSG00000167191	GPRC5B	0.365765	0.000129208		ENSG00000124615	MOCS1	0.306717	0.020673
ENSG00000103942	HOMER2	0.542919	1.2701e-07		ENSG00000254387	MYL12AP1	0.685511	0.000702246		ENSG00000113716	HMGXB3	0.310666	0.000130897		ENSG00000169155	ZBTB43	0.489631	0.0208176
ENSG00000040199	PHLPP2	1.08355	1.28043e-07		ENSG00000164038	SLC9B2	0.873949	0.000709751		ENSG00000149182	ARFGAP2	0.416894	0.000135237		ENSG00000149573	MPZL2	1.30873	0.0210508
ENSG00000131013	PPIL4	0.63852	1.31568e-07		ENSG00000131018	SYNE1	0.421334	0.000716053		ENSG00000111364	DDX55	0.517361	0.000135756		ENSG00000158220	ESYT3	0.906855	0.0210508
ENSG00000242902	FLNC-AS1	2.1749	1.31568e-07		ENSG00000227765	MYL12BP2	0.696109	0.000721979		ENSG00000147912	FBXO10	0.63567	0.000135756		ENSG00000103404	USP31	0.356846	0.0211222
ENSG00000154447	SH3RF1	0.830512	1.39864e-07		ENSG00000204291	COL15A1	0.591187	0.000726149		ENSG00000130821	SLC6A8	0.423588	0.000138081		ENSG00000234274	COX7BP2	0.436314	0.0223226
ENSG00000198642	KLHL9	0.49229	1.39864e-07		ENSG00000267278	MAP3K14-AS1	1.53628	0.000775143		ENSG00000120875	DUSP4	1.73551	0.000145809		ENSG00000281969	AL592158.1	0.941845	0.0223226
ENSG00000080345	RIF1	0.742216	1.41271e-07		ENSG00000167460	TPM4	0.706049	0.000778222		ENSG00000005022	SLC25A5	0.795704	0.000151929		ENSG00000116761	CTH	0.708979	0.0225595
ENSG00000215218	UBE2QL1	0.642012	1.43854e-07		ENSG00000131652	THOC6	0.664653	0.000794841		ENSG00000096433	ITPR3	0.499202	0.00015371		ENSG00000168374	ARF4	0.212098	0.0226665
ENSG00000126947	ARMCX1	0.615563	1.45591e-07		ENSG00000160179	ABCG1	0.668431	0.000823955		ENSG00000139780	METTL21C	1.65733	0.000158201		ENSG00000010327	STAB1	0.521754	0.0232959
ENSG00000251593	MSNP1	1.11067	1.56925e-07		ENSG00000146425	DYNLT1	0.484785	0.000830672		ENSG00000124145	SDC4	0.946976	0.000159589		ENSG00000158859	ADAMTS4	1.36332	0.0235663
ENSG00000198814	GK	1.16781	1.63209e-07		ENSG00000153071	DAB2	0.651821	0.000830672		ENSG00000160051	IQCC	0.996325	0.000159735		ENSG00000063169	BICRA	0.39322	0.0236819
ENSG00000123268	ATF1	0.644277	1.68421e-07		ENSG00000213062	Z99572.1	0.883783	0.000830672		ENSG00000168427	KLHL30	0.411638	0.000162596		ENSG00000157540	DYRK1A	0.226519	0.0236819
ENSG00000026508	CD44	1.50335	1.71275e-07		ENSG00000214013	GANC	0.586995	0.000830672		ENSG00000171817	ZNF540	0.737634	0.000162596		ENSG00000168140	VASN	0.57694	0.0236819
ENSG00000139998	RAB15	1.782	1.71275e-07		ENSG00000229596	MYL8P	0.699608	0.000830672		ENSG00000124688	MAD2L1BP	0.59074	0.000164802		ENSG00000254332	AF201337.1	0.765878	0.0236819
ENSG00000163092	XIRP2	0.984721	1.73925e-07		ENSG00000234678	ELF3-AS1	1.03402	0.000830672		ENSG00000213761	MT1P1	1.13719	0.000166776		ENSG00000085276	MECOM	0.474673	0.0237107
ENSG00000164949	GEM	2.72633	1.73925e-07		ENSG00000181826	RELL1	0.562063	0.000836839		ENSG00000158006	PAFAH2	0.676083	0.000168592		ENSG00000091986	CCDC80	0.934053	0.0237127
ENSG00000174373	RALGAPA1	0.570726	1.77736e-07		ENSG00000178074	C2orf69	0.571597	0.000838995		ENSG00000179403	VWA1	0.663169	0.000170235		ENSG00000120549	KIAA1217	0.351433	0.0237503
ENSG00000071575	TRIB2	0.536914	1.80109e-07		ENSG00000135766	EGLN1	0.574241	0.000846561		ENSG00000112541	PDE10A	1.17412	0.000192746		ENSG00000175556	LONRF3	0.926589	0.024021
ENSG00000123983	ACSL3	0.864069	1.80212e-07		ENSG00000145632	PLK2	0.86629	0.000862148		ENSG00000228794	LINC01128	0.514304	0.000194249		ENSG00000171314	PGAM1	0.333134	0.0240924
ENSG00000229419	RALGAPA1P1	0.631483	1.87196e-07		ENSG00000196950	SLC39A10	0.695605	0.000863013		ENSG00000110768	GTF2H1	0.309229	0.000204819		ENSG00000137193	PIM1	0.720524	0.024108
ENSG00000113712	CSNK1A1	0.653096	1.89586e-07		ENSG00000113448	PDE4D	0.494849	0.000869456		ENSG00000198863	RUNDC1	0.49737	0.000206951		ENSG00000163545	NUAK2	1.16236	0.024262
ENSG00000138018	SELENOI	0.660421	1.9112e-07		ENSG00000197077	KIAA1671	0.618155	0.000869456		ENSG00000069424	KCNAB2	0.872365	0.000219752		ENSG00000165449	SLC16A9	0.821406	0.0244833
ENSG00000171067	C11orf24	0.615334	1.94389e-07		ENSG00000135535	CD164	0.339219	0.000873866		ENSG00000054967	RELT	0.900324	0.000242358		ENSG00000099139	PCSK5	0.698753	0.0246419
ENSG00000235001	EIF4A1P2	0.808557	1.9519e-07		ENSG00000203867	RBM20	0.678526	0.000906719		ENSG00000107372	ZFAND5	0.533928	0.000245097		ENSG00000248124	RRN3P1	0.334421	0.0248387
ENSG00000175556	LONRF3	1.57087	1.95993e-07		ENSG00000128989	ARPP19	0.425239	0.000915348		ENSG00000214617	SLC6A10P	0.461188	0.000247607		ENSG00000196743	GM2A	0.433937	0.0251701
ENSG00000106615	RHEB	0.425397	1.99267e-07		ENSG00000104067	TJP1	0.383934	0.000930033		ENSG00000166446	CDYL2	1.29636	0.000305958		ENSG00000242028	HYPK	0.505982	0.0258301
ENSG00000205189	ZBTB10	0.71169	2.0349e-07		ENSG00000065308	TRAM2	0.534779	0.000941078		ENSG00000176994	SMCR8	0.4728	0.000305958		ENSG00000154957	ZNF18	0.450113	0.0258927
ENSG00000116132	PRRX1	0.532644	2.03611e-07		ENSG00000183798	EMILIN3	1.26162	0.000952435		ENSG00000121766	ZCCHC17	0.35775	0.000310811		ENSG00000171388	APLN	0.946052	0.0259984
ENSG00000152104	PTPN14	0.379633	2.13063e-07		ENSG00000108587	GOSR1	0.307483	0.000956526		ENSG00000142910	TINAGL1	0.569835	0.000353991		ENSG00000138078	PREPL	0.507541	0.0261979
ENSG00000185710	SMG1P4	0.599533	2.19023e-07		ENSG00000273270	AC090114.2	0.430369	0.000968897		ENSG00000161649	CD300LG	0.746632	0.000357687		ENSG00000123983	ACSL3	0.490037	0.0262334
ENSG00000249992	TMEM158	1.67853	2.25344e-07		ENSG00000265399	AP005329.2	0.944	0.00097286		ENSG00000050820	BCAR1	0.510531	0.000363948		ENSG00000172292	CERS6	0.496474	0.0265886
ENSG00000110042	DTX4	0.97937	2.28737e-07		ENSG00000137193	PIM1	0.882062	0.000987369		ENSG00000182676	PPP1R27	0.800322	0.000371903		ENSG00000091879	ANGPT2	0.817912	0.0266484
ENSG00000130052	STARD8	0.891697	2.28737e-07		ENSG00000121858	TNFSF10	0.64875	0.000995464		ENSG00000139263	LRIG3	0.58508	0.000379051		ENSG00000149633	KIAA1755	1.39989	0.0266484
ENSG00000099889	ARVCF	0.85883	2.34749e-07		ENSG00000090924	PLEKHG2	0.642646	0.000995673		ENSG00000258584	FAM181A-AS1	1.09318	0.00038665		ENSG00000187189	TSPYL4	0.362195	0.0266484
ENSG00000167004	PDIA3	0.413089	2.5387e-07		ENSG00000147872	PLIN2	0.371321	0.00104058		ENSG00000179611	DGKZP1	0.403192	0.000386841		ENSG00000272899	ATP6V1FNB	1.02874	0.0266484
ENSG00000166401	SERPINB8	1.66318	2.59891e-07		ENSG00000040199	PHLPP2	0.77267	0.00104727		ENSG00000258987	AL132642.1	0.700172	0.000392724		ENSG00000247121	AC009126.1	0.56333	0.026889
ENSG00000249825	AC012636.1	1.59701	2.66081e-07		ENSG00000106615	RHEB	0.303781	0.00104727		ENSG00000141446	ESCO1	0.57463	0.000408142		ENSG00000160991	ORAI2	0.723652	0.0270078
ENSG00000167106	FAM102A	1.84564	2.71949e-07		ENSG00000153201	RANBP2	0.442061	0.00108597		ENSG00000185112	FAM43A	0.749691	0.000409759		ENSG00000186416	NKRF	0.424518	0.0272131
ENSG00000069399	BCL3	1.36541	2.73831e-07		ENSG00000066027	PPP2R5A	0.344667	0.00108877		ENSG00000012963	UBR7	0.372249	0.00041156		ENSG00000113615	SEC24A	0.435184	0.027226
ENSG00000173276	ZBTB21	1.4026	2.76067e-07		ENSG00000123643	SLC36A1	0.653176	0.00108877		ENSG00000104497	SNX16	0.525528	0.000412451		ENSG00000107742	SPOCK2	0.431691	0.0273184
ENSG00000156273	BACH1	0.978981	2.89956e-07		ENSG00000173598	NUDT4	1.01942	0.00108877		ENSG00000152409	JMY	0.470029	0.000419403		ENSG00000134323	MYCN	1.21891	0.0273184
ENSG00000167460	TPM4	0.957853	2.98122e-07		ENSG00000186908	ZDHHC17	0.339674	0.00108877		ENSG00000123836	PFKFB2	0.836087	0.000422127		ENSG00000143226	FCGR2A	0.756984	0.0273184
ENSG00000008294	SPAG9	0.460695	3.03042e-07		ENSG00000204386	NEU1	0.382605	0.00108877		ENSG00000198792	TMEM184B	0.230515	0.000432031		ENSG00000160957	RECQL4	0.674371	0.027533
ENSG00000184678	H2BC21	0.654976	3.08277e-07		ENSG00000169756	LIMS1	0.590813	0.00110521		ENSG00000144476	ACKR3	0.779754	0.000434187		ENSG00000101367	MAPRE1	0.230244	0.027708
ENSG00000121316	PLBD1	0.702697	3.18144e-07		ENSG00000151208	DLG5	0.596689	0.00110664		ENSG00000156273	BACH1	0.753487	0.00043572		ENSG00000112473	SLC39A7	0.340147	0.0280741
ENSG00000001167	NFYA	0.671064	3.21789e-07		ENSG00000110925	CSRNP2	0.329404	0.00114426		ENSG00000135334	AKIRIN2	0.522136	0.000459713		ENSG00000111424	VDR	0.94648	0.0281829
ENSG00000086619	ERO1B	0.683204	3.32869e-07		ENSG00000011347	SYT7	0.563723	0.00115518		ENSG00000123505	AMD1	0.536652	0.000461248		ENSG00000187642	PERM1	0.513724	0.0281829
ENSG00000198108	CHSY3	1.57759	3.39021e-07		ENSG00000272789	AC010976.2	0.81419	0.00115881		ENSG00000275993	SIK1B	1.88611	0.000495683		ENSG00000166068	SPRED1	0.437659	0.0283065
ENSG00000066027	PPP2R5A	0.47483	3.54629e-07		ENSG00000139998	RAB15	1.25422	0.00116786		ENSG00000153485	TMEM251	0.608601	0.000500059		ENSG00000154803	FLCN	0.394938	0.0284266
ENSG00000272501	AL662844.4	0.773173	3.68822e-07		ENSG00000229821	AC103925.1	1.64154	0.00118413		ENSG00000169692	AGPAT2	0.54455	0.000508536		ENSG00000278445	AL137246.2	0.597766	0.0285608
ENSG00000116560	SFPQ	0.509369	3.73091e-07		ENSG00000135241	PNPLA8	0.503407	0.00121322		ENSG00000120949	TNFRSF8	1.5755	0.000524958		ENSG00000139880	CDH24	0.969054	0.0287767
ENSG00000128595	CALU	0.576841	3.73091e-07		ENSG00000100226	GTPBP1	0.233882	0.0012468		ENSG00000161896	IP6K3	0.863673	0.000535061		ENSG00000169994	MYO7B	0.496448	0.0289913
ENSG00000178074	C2orf69	0.771278	3.80337e-07		ENSG00000015568	RGPD5	0.38304	0.00125417		ENSG00000025293	PHF20	0.295372	0.000538784		ENSG00000108950	FAM20A	0.701132	0.0290193
ENSG00000179051	RCC2	0.943725	4.00937e-07		ENSG00000160584	SIK3	0.36974	0.00125522		ENSG00000085276	MECOM	0.610416	0.000549431		ENSG00000166401	SERPINB8	1.08134	0.0293779
ENSG00000171988	JMJD1C	0.846776	4.11835e-07		ENSG00000161649	CD300LG	0.684869	0.00125522		ENSG00000109906	ZBTB16	1.05386	0.000565111		ENSG00000213062	Z99572.1	0.71023	0.0293779
ENSG00000107679	PLEKHA1	0.699375	4.16271e-07		ENSG00000239305	RNF103	0.338339	0.00125522		ENSG00000117758	STX12	0.312187	0.000587839		ENSG00000069869	NEDD4	0.468265	0.0295816
ENSG00000163376	KBTBD8	1.97821	4.76314e-07		ENSG00000044574	HSPA5	0.384426	0.00129737		ENSG00000169951	ZNF764	0.458194	0.000592649		ENSG00000118298	CA14	0.967612	0.0296244
ENSG00000167553	TUBA1C	0.730963	4.88699e-07		ENSG00000118680	MYL12B	0.41618	0.00129737		ENSG00000156968	MPV17L	0.57265	0.000601241		ENSG00000128585	MKLN1	0.268983	0.0298474
ENSG00000118518	RNF146	0.707439	5.08886e-07		ENSG00000271121	NUDT4P2	1.03111	0.00130156		ENSG00000004799	PDK4	1.82065	0.000624971		ENSG00000170458	CD14	0.748065	0.0299149
ENSG00000109787	KLF3	0.522394	5.11237e-07		ENSG00000112541	PDE10A	1.02149	0.00133726		ENSG00000174429	ABRA	1.15297	0.000642417		ENSG00000147324	MFHAS1	0.621175	0.0299569
ENSG00000073921	PICALM	0.543046	5.11721e-07		ENSG00000162702	ZNF281	0.398199	0.00134599		ENSG00000057252	SOAT1	0.850469	0.000643321		ENSG00000104723	TUSC3	0.637115	0.0300024
ENSG00000065308	TRAM2	0.711663	5.8354e-07		ENSG00000100124	ANKRD54	0.376274	0.00136484		ENSG00000007384	RHBDF1	0.521365	0.000651245		ENSG00000183186	C2CD4C	0.977602	0.0304635
ENSG00000263465	SRSF8	0.343139	6.04114e-07		ENSG00000139116	KIF21A	0.404841	0.0013669		ENSG00000170776	AKAP13	0.44217	0.000659543		ENSG00000104763	ASAH1	0.276397	0.0305647
ENSG00000141543	EIF4A3	0.442166	6.09485e-07		ENSG00000103404	USP31	0.417201	0.00136879		ENSG00000178974	FBXO34	0.420261	0.000662103		ENSG00000144668	ITGA9	0.507115	0.0305647
ENSG00000197451	HNRNPAB	0.420582	6.30522e-07		ENSG00000225190	PLEKHM1	0.37124	0.00139095		ENSG00000149308	NPAT	0.472642	0.000679442		ENSG00000161896	IP6K3	0.64172	0.0307876
ENSG00000111266	DUSP16	0.882755	6.43827e-07		ENSG00000138032	PPM1B	0.410353	0.00141715		ENSG00000196428	TSC22D2	0.691317	0.000689039		ENSG00000116954	RRAGC	0.405528	0.0308672
ENSG00000106991	ENG	0.598234	6.64622e-07		ENSG00000009709	PAX7	0.572544	0.00143066		ENSG00000169116	PARM1	0.491327	0.000692769		ENSG00000116260	QSOX1	0.275157	0.031216
ENSG00000126261	UBA2	0.411614	6.8963e-07		ENSG00000204580	DDR1	0.749338	0.00145157		ENSG00000100335	MIEF1	0.382277	0.000706691		ENSG00000128266	GNAZ	0.598677	0.031216
ENSG00000140545	MFGE8	0.678173	7.48604e-07		ENSG00000126261	UBA2	0.299068	0.00145705		ENSG00000141526	SLC16A3	0.992839	0.000707947		ENSG00000196428	TSC22D2	0.519512	0.0318825
ENSG00000187678	SPRY4	0.685283	7.50846e-07		ENSG00000183092	BEGAIN	1.28022	0.00145802		ENSG00000143569	UBAP2L	0.266901	0.000713835		ENSG00000198108	CHSY3	0.95478	0.0318825
ENSG00000123130	ACOT9	0.678601	7.52278e-07		ENSG00000070087	PFN2	0.554031	0.00147179		ENSG00000233237	LINC00472	0.669806	0.000743298		ENSG00000111665	CDCA3	1.11323	0.0319274
ENSG00000221818	EBF2	0.706493	8.28175e-07		ENSG00000104695	PPP2CB	0.458325	0.00149059		ENSG00000167106	FAM102A	1.37022	0.000755246		ENSG00000257513	NPIPB1P	0.391249	0.0319274
ENSG00000100219	XBP1	0.444957	8.41912e-07		ENSG00000069122	ADGRF5	0.583891	0.0014979		ENSG00000008405	CRY1	0.688832	0.000785544		ENSG00000149212	SESN3	0.58509	0.0320864
ENSG00000150457	LATS2	0.62637	8.93507e-07		ENSG00000168036	CTNNB1	0.215063	0.001544		ENSG00000121749	TBC1D15	0.385356	0.000786231		ENSG00000197535	MYO5A	0.365923	0.0320864
ENSG00000164134	NAA15	0.40914	8.93681e-07		ENSG00000279164	AL118508.2	0.721244	0.001544		ENSG00000142178	SIK1	1.82846	0.000802409		ENSG00000196757	ZNF700	0.478859	0.0320946
ENSG00000230551	AC021078.1	1.0507	9.6435e-07		ENSG00000147162	OGT	0.333005	0.00155573		ENSG00000171606	ZNF274	0.484015	0.000815466		ENSG00000119699	TGFB3	0.756188	0.0321787
ENSG00000144655	CSRNP1	1.73072	9.6818e-07		ENSG00000123268	ATF1	0.443078	0.00164124		ENSG00000100292	HMOX1	1.70016	0.000838861		ENSG00000096433	ITPR3	0.347701	0.0322606
ENSG00000100226	GTPBP1	0.311012	1.02242e-06		ENSG00000101825	MXRA5	1.53948	0.00167221		ENSG00000086102	NFX1	0.260334	0.000853726		ENSG00000167034	NKX3-1	0.44317	0.03231
ENSG00000145808	ADAMTS19	1.32507	1.07909e-06		ENSG00000133135	RNF128	0.584595	0.00167715		ENSG00000181045	SLC26A11	0.67974	0.000883651		ENSG00000148841	ITPRIP	0.462653	0.0324625
ENSG00000141458	NPC1	0.700442	1.16998e-06		ENSG00000184897	H1-10	0.445925	0.00167715		ENSG00000163673	DCLK3	0.881297	0.000905375		ENSG00000157224	CLDN12	0.294681	0.0324625
ENSG00000111696	NT5DC3	1.019	1.19392e-06		ENSG00000203814	H2BC18	0.635743	0.00168331		ENSG00000047617	ANO2	0.891147	0.000932519		ENSG00000175040	CHST2	0.660271	0.0333555
ENSG00000184371	CSF1	1.03571	1.22466e-06		ENSG00000101367	MAPRE1	0.266617	0.00169551		ENSG00000163947	ARHGEF3	0.711973	0.000938561		ENSG00000142910	TINAGL1	0.409242	0.0333606
ENSG00000164163	ABCE1	0.495563	1.31554e-06		ENSG00000077782	FGFR1	0.484559	0.00176957		ENSG00000063587	ZNF275	0.403031	0.000943301		ENSG00000174233	ADCY6	0.259045	0.0333823
ENSG00000229132	EIF4A1P10	0.769535	1.31578e-06		ENSG00000138069	RAB1A	0.244689	0.00176957		ENSG00000124766	SOX4	0.877815	0.000972208		ENSG00000135912	TTLL4	0.411176	0.0335702
ENSG00000138134	STAMBPL1	1.24775	1.33131e-06		ENSG00000106638	TBL2	0.437759	0.00180151		ENSG00000174502	SLC26A9	1.61544	0.000972537		ENSG00000165025	SYK	1.10654	0.033757
ENSG00000162702	ZNF281	0.528941	1.33131e-06		ENSG00000117139	KDM5B	0.466697	0.00182463		ENSG00000004975	DVL2	0.297529	0.000978702		ENSG00000117115	PADI2	0.471477	0.0338971
ENSG00000144597	EAF1	0.666296	1.3448e-06		ENSG00000235535	TRDN-AS1	0.831118	0.00182991		ENSG00000138660	AP1AR	0.538414	0.000981355		ENSG00000013810	TACC3	0.590158	0.0345305
ENSG00000131435	PDLIM4	1.03392	1.35267e-06		ENSG00000213445	SIPA1	0.45366	0.00183071		ENSG00000272430	LINC02637	0.574269	0.000996327		ENSG00000136830	NIBAN2	0.321614	0.0346942
ENSG00000198604	BAZ1A	0.661664	1.35267e-06		ENSG00000189060	H1-0	0.418009	0.00189403		ENSG00000160219	GAB3	0.633545	0.00100895		ENSG00000169131	ZNF354A	0.321042	0.0354743
ENSG00000144233	AMMECR1L	0.53776	1.35363e-06		ENSG00000278864	AC055811.4	1.07381	0.00189403		ENSG00000166340	TPP1	0.311168	0.00101157		ENSG00000075420	FNDC3B	0.387039	0.0355083
ENSG00000112941	TENT4A	0.650098	1.38943e-06		ENSG00000128585	MKLN1	0.312601	0.00190139		ENSG00000177427	MIEF2	0.371199	0.00101157		ENSG00000163637	PRICKLE2	0.481829	0.035807
ENSG00000070961	ATP2B1	0.56616	1.44342e-06		ENSG00000081320	STK17B	0.834361	0.00190425		ENSG00000107731	UNC5B	0.703179	0.00104471		ENSG00000254093	PINX1	0.553046	0.035807
ENSG00000213144	AC084880.1	0.990339	1.44342e-06		ENSG00000177144	NUDT4B	1.01403	0.00191154		ENSG00000182175	RGMA	0.279812	0.00107973		ENSG00000255112	CHMP1B	0.380813	0.035807
ENSG00000158373	H2BC5	0.797103	1.46201e-06		ENSG00000164509	IL31RA	1.9585	0.00195304		ENSG00000212719	LINC02693	0.442215	0.00114301		ENSG00000113140	SPARC	0.513273	0.0358483
ENSG00000057252	SOAT1	1.02116	1.64703e-06		ENSG00000126953	TIMM8A	0.530417	0.00195863		ENSG00000262420	AC007613.1	0.651143	0.00118476		ENSG00000261663	AC009065.9	0.673795	0.036237
ENSG00000126391	FRMD8	0.695103	1.65482e-06		ENSG00000111300	NAA25	0.395752	0.00201399		ENSG00000128567	PODXL	0.460615	0.00119972		ENSG00000277283	AC004812.2	0.638552	0.0362678
ENSG00000214517	PPME1	0.504178	1.6637e-06		ENSG00000160013	PTGIR	1.2675	0.00202208		ENSG00000119523	ALG2	0.385723	0.00123124		ENSG00000109787	KLF3	0.30497	0.0362902
ENSG00000189050	RNFT1	0.425295	1.69244e-06		ENSG00000257122	RRN3P3	0.515897	0.00202589		ENSG00000115963	RND3	1.36663	0.00123215		ENSG00000185896	LAMP1	0.246396	0.0363429
ENSG00000143398	PIP5K1A	0.364306	1.71707e-06		ENSG00000213300	HNRNPA3P6	0.283564	0.0020461		ENSG00000110693	SOX6	0.487829	0.0013201		ENSG00000155016	CYP2U1	0.4289	0.0366892
ENSG00000270110	AL353593.2	1.17164	1.80724e-06		ENSG00000196152	ZNF79	0.584343	0.00206923		ENSG00000160360	GPSM1	0.815679	0.00135166		ENSG00000142867	BCL10	0.480707	0.0368461
ENSG00000118680	MYL12B	0.550011	1.8615e-06		ENSG00000138757	G3BP2	0.383765	0.00208286		ENSG00000248738	AC037441.1	1.07646	0.00136245		ENSG00000033100	CHPF2	0.469984	0.0370431
ENSG00000120158	RCL1	0.596142	2.0162e-06		ENSG00000131013	PPIL4	0.431047	0.00218135		ENSG00000168140	VASN	0.700607	0.00138137		ENSG00000161647	MPP3	0.779464	0.0370859
ENSG00000102786	INTS6	0.573218	2.1386e-06		ENSG00000136527	TRA2B	0.264281	0.00218279		ENSG00000067064	IDI1	0.426893	0.00144418		ENSG00000255717	SNHG1	0.366542	0.0370859
ENSG00000140575	IQGAP1	0.730398	2.1386e-06		ENSG00000144959	NCEH1	0.792918	0.00218463		ENSG00000140859	KIFC3	0.772661	0.001512		ENSG00000122863	CHST3	0.787885	0.0371816
ENSG00000277117	FP565260.3	1.0587	2.1955e-06		ENSG00000067646	ZFY	0.324501	0.00223491		ENSG00000140836	ZFHX3	0.435387	0.00151333		ENSG00000270904	AC008385.1	1.0146	0.0372507
ENSG00000274565	AC080038.2	1.5549	2.20409e-06		ENSG00000173744	AGFG1	0.23064	0.00223705		ENSG00000128298	BAIAP2L2	1.1386	0.00151392		ENSG00000153071	DAB2	0.495654	0.0373473
ENSG00000069849	ATP1B3	0.53419	2.24034e-06		ENSG00000158292	GPR153	1.00479	0.00225243		ENSG00000169299	PGM2	0.979709	0.00153485		ENSG00000177427	MIEF2	0.279153	0.037727
ENSG00000235472	EIF4A1P7	0.881989	2.36338e-06		ENSG00000143324	XPR1	0.437613	0.0022655		ENSG00000177453	NIM1K	1.22514	0.00153495		ENSG00000102024	PLS3	0.402428	0.0378074
ENSG00000111011	RSRC2	0.33823	2.38578e-06		ENSG00000102908	NFAT5	0.56467	0.00227526		ENSG00000222041	CYTOR	1.18762	0.00154501		ENSG00000125741	OPA3	0.272348	0.0378074
ENSG00000158201	ABHD3	0.555896	2.38578e-06		ENSG00000143398	PIP5K1A	0.264892	0.00228646		ENSG00000135912	TTLL4	0.521375	0.00155828		ENSG00000160447	PKN3	0.495137	0.0378074
ENSG00000115963	RND3	1.75613	2.39395e-06		ENSG00000214264	KCTD9P4	0.879727	0.00228646		ENSG00000165272	AQP3	1.32541	0.00157705		ENSG00000166510	CCDC68	0.784821	0.0378074
ENSG00000102678	FGF9	1.5237	2.41298e-06		ENSG00000080200	CRYBG3	0.501009	0.00232648		ENSG00000153291	SLC25A27	0.362526	0.00158247		ENSG00000132688	NES	0.614518	0.0379251
ENSG00000173905	GOLIM4	0.592321	2.41304e-06		ENSG00000217624	AL627402.1	0.534143	0.00232726		ENSG00000287823	AL603783.1	1.36866	0.00160045		ENSG00000196214	ZNF766	0.408643	0.0386316
ENSG00000110172	CHORDC1	0.657097	2.42449e-06		ENSG00000109118	PHF12	0.352476	0.00238052		ENSG00000108219	TSPAN14	0.319952	0.00160857		ENSG00000139624	CERS5	0.300598	0.0386488
ENSG00000165272	AQP3	1.6525	2.46968e-06		ENSG00000156273	BACH1	0.663791	0.0025072		ENSG00000148175	STOM	0.569204	0.00161124		ENSG00000139641	ESYT1	0.333537	0.0386488
ENSG00000155096	AZIN1	0.652699	2.56293e-06		ENSG00000237984	PTENP1	0.430739	0.00254022		ENSG00000164122	ASB5	1.00643	0.00164281		ENSG00000141556	TBCD	0.171568	0.0394187
ENSG00000077522	ACTN2	0.373742	2.57207e-06		ENSG00000116918	TSNAX	0.341782	0.00255394		ENSG00000138678	GPAT3	0.73846	0.00166333		ENSG00000149483	TMEM138	0.358108	0.0394187
ENSG00000131459	GFPT2	1.34103	2.57835e-06		ENSG00000104164	BLOC1S6	0.38606	0.00256366		ENSG00000166188	ZNF319	0.405274	0.00166333		ENSG00000205534	SMG1P2	0.261101	0.0395499
ENSG00000163399	ATP1A1	0.8344	2.64907e-06		ENSG00000160145	KALRN	0.408505	0.00258709		ENSG00000205560	CPT1B	0.730644	0.00166333		ENSG00000169122	FAM110B	0.438769	0.0396026
ENSG00000059728	MXD1	1.04978	2.71057e-06		ENSG00000185559	DLK1	0.729867	0.00262881		ENSG00000022567	SLC45A4	0.643232	0.00170801		ENSG00000152104	PTPN14	0.207792	0.0401742
ENSG00000130803	ZNF317	0.356384	2.71809e-06		ENSG00000166317	SYNPO2L	0.316928	0.00263716		ENSG00000143537	ADAM15	0.347626	0.00172631		ENSG00000165661	QSOX2	0.336925	0.0403232
ENSG00000145632	PLK2	1.0933	2.7202e-06		ENSG00000064300	NGFR	2.04848	0.00272786		ENSG00000186577	SMIM29	0.501081	0.00174926		ENSG00000157764	BRAF	0.287241	0.0404408
ENSG00000115875	SRSF7	0.453146	2.72927e-06		ENSG00000158373	H2BC5	0.571091	0.00276791		ENSG00000170619	COMMD5	0.390529	0.00177091		ENSG00000151689	INPP1	0.280318	0.0407473
ENSG00000168813	ZNF507	0.564715	2.74513e-06		ENSG00000198814	GK	0.77812	0.00277675		ENSG00000126261	UBA2	0.29965	0.00178097		ENSG00000182149	IST1	0.177449	0.0407473
ENSG00000023902	PLEKHO1	0.941664	2.75946e-06		ENSG00000183054	RGPD6	0.389509	0.00278384		ENSG00000277161	PIGW	0.676145	0.0017977		ENSG00000187626	ZKSCAN4	0.484736	0.0407473
ENSG00000110880	CORO1C	0.775017	2.80348e-06		ENSG00000162512	SDC3	0.391632	0.0027928		ENSG00000165338	HECTD2	0.589068	0.00181194		ENSG00000116717	GADD45A	1.21935	0.0408832
ENSG00000229152	ANKRD10-IT1	0.902501	2.8425e-06		ENSG00000111241	FGF6	0.711327	0.00280018		ENSG00000051382	PIK3CB	0.47122	0.00187578		ENSG00000136869	TLR4	0.459551	0.0408832
ENSG00000112541	PDE10A	1.29162	2.85864e-06		ENSG00000233237	LINC00472	0.602773	0.00280018		ENSG00000131697	NPHP4	0.70389	0.00195062		ENSG00000184060	ADAP2	0.709758	0.0411341
ENSG00000166257	SCN3B	0.976024	2.89126e-06		ENSG00000204396	VWA7	0.36018	0.00284282		ENSG00000120738	EGR1	1.78223	0.00195432		ENSG00000101191	DIDO1	0.169744	0.041188
ENSG00000119899	SLC17A5	0.829782	2.99437e-06		ENSG00000111011	RSRC2	0.244234	0.00288162		ENSG00000198742	SMURF1	0.472254	0.0019896		ENSG00000156011	PSD3	0.636361	0.041188
ENSG00000130779	CLIP1	0.726561	3.07799e-06		ENSG00000213514	AL731556.1	0.403236	0.00288502		ENSG00000100376	FAM118A	0.392634	0.00202604		ENSG00000213509	PPIAP16	0.692805	0.041188
ENSG00000167723	TRPV3	1.87923	3.12074e-06		ENSG00000154447	SH3RF1	0.545448	0.00289929		ENSG00000198715	GLMP	0.603501	0.00203456		ENSG00000182986	ZNF320	0.316393	0.0411957
ENSG00000167193	CRK	0.406576	3.20348e-06		ENSG00000214548	MEG3	0.49652	0.00290343		ENSG00000196498	NCOR2	0.297	0.0020454		ENSG00000234719	NPIPB2	0.302114	0.0412575
ENSG00000235554	AC005822.1	0.652499	3.30598e-06		ENSG00000260597	AC012531.1	1.06101	0.00296783		ENSG00000196436	NPIPB15	0.357482	0.00205553		ENSG00000066084	DIP2B	0.332814	0.0415892
ENSG00000115758	ODC1	0.41669	3.36767e-06		ENSG00000118217	ATF6	0.28552	0.0030313		ENSG00000167034	NKX3-1	0.546899	0.00209546		ENSG00000115290	GRB14	0.53262	0.0417433
ENSG00000080824	HSP90AA1	0.7681	3.39585e-06		ENSG00000232460	BMPR1AP2	0.652604	0.00303704		ENSG00000177225	GATD1	0.277069	0.00209546		ENSG00000131730	CKMT2	0.324845	0.0417465
ENSG00000111252	SH2B3	0.899666	3.39585e-06		ENSG00000147231	RADX	0.642839	0.00304012		ENSG00000198642	KLHL9	0.362285	0.00214479		ENSG00000230191	IFITM3P4	0.694311	0.0420621
ENSG00000280088	AC126474.2	1.05097	3.40415e-06		ENSG00000145860	RNF145	0.414306	0.00307458		ENSG00000099889	ARVCF	0.594103	0.00216551		ENSG00000153233	PTPRR	0.864683	0.0428503
ENSG00000121749	TBC1D15	0.462936	3.40591e-06		ENSG00000196932	TMEM26	1.06291	0.00307887		ENSG00000119537	KDSR	0.440563	0.00217147		ENSG00000182372	CLN8	0.286033	0.0428503
ENSG00000168734	PKIG	0.860558	3.40943e-06		ENSG00000155090	KLF10	0.996528	0.00309998		ENSG00000215218	UBE2QL1	0.434713	0.00222977		ENSG00000012963	UBR7	0.26082	0.0428922
ENSG00000137801	THBS1	2.72882	3.44524e-06		ENSG00000229152	ANKRD10-IT1	0.659049	0.00311919		ENSG00000196482	ESRRG	0.786821	0.00236436		ENSG00000272150	NBPF25P	0.341795	0.0428922
ENSG00000148154	UGCG	1.29369	3.50839e-06		ENSG00000087263	OGFOD1	0.229763	0.003124		ENSG00000178718	RPP25	1.34773	0.00237846		ENSG00000169251	NMD3	0.262602	0.0432449
ENSG00000198843	SELENOT	0.226987	3.52513e-06		ENSG00000133703	KRAS	0.377557	0.003124		ENSG00000196796	NPIPB10P	0.492539	0.00244191		ENSG00000145819	ARHGAP26	0.483761	0.0433236
ENSG00000130766	SESN2	1.02285	3.64197e-06		ENSG00000175505	CLCF1	1.30651	0.00318469		ENSG00000006062	MAP3K14	0.808829	0.00245745		ENSG00000141524	TMC6	0.566299	0.0434277
ENSG00000084112	SSH1	0.701396	3.66783e-06		ENSG00000108175	ZMIZ1	0.388794	0.00324092		ENSG00000175073	VCPIP1	0.330106	0.00245745		ENSG00000198873	GRK5	0.359242	0.0434277
ENSG00000182022	CHST15	0.810567	3.68289e-06		ENSG00000272145	NFYC-AS1	0.595137	0.00324146		ENSG00000113108	APBB3	0.407312	0.00250758		ENSG00000271943	AC098614.2	0.67428	0.0434442
ENSG00000154783	FGD5	0.536509	3.79567e-06		ENSG00000121966	CXCR4	1.08971	0.00327415		ENSG00000071575	TRIB2	0.384377	0.00254749		ENSG00000137720	C11orf1	0.411692	0.0436014
ENSG00000168826	ZBTB49	1.01451	3.81681e-06		ENSG00000261457	AC002519.2	0.498249	0.00330906		ENSG00000139679	LPAR6	0.537301	0.00256951		ENSG00000266094	RASSF5	0.959253	0.0436014
ENSG00000136450	SRSF1	0.420982	3.81723e-06		ENSG00000086061	DNAJA1	0.461293	0.00331454		ENSG00000011405	PIK3C2A	0.352854	0.00258491		ENSG00000244682	FCGR2C	0.700596	0.0437866
ENSG00000138792	ENPEP	0.707303	3.87416e-06		ENSG00000110429	FBXO3	0.501094	0.0033511		ENSG00000215012	RTL10	0.343874	0.00258491		ENSG00000134871	COL4A2	0.672734	0.0439999
ENSG00000286215	AL356534.1	1.21025	3.90966e-06		ENSG00000137054	POLR1E	0.369316	0.00340243		ENSG00000164465	DCBLD1	0.430408	0.00258972		ENSG00000010319	SEMA3G	0.492775	0.0440358
ENSG00000172403	SYNPO2	0.778831	3.92854e-06		ENSG00000169629	RGPD8	0.363841	0.00340243		ENSG00000157764	BRAF	0.35978	0.00268934		ENSG00000101654	RNMT	0.264175	0.0440358
ENSG00000101608	MYL12A	0.812124	3.95998e-06		ENSG00000171388	APLN	1.0879	0.00340243		ENSG00000090565	RAB11FIP3	0.350589	0.00288753		ENSG00000163389	POGLUT1	0.455792	0.0440358
ENSG00000151746	BICD1	0.920591	4.14116e-06		ENSG00000174106	LEMD3	0.298349	0.00345414		ENSG00000081377	CDC14B	0.74417	0.00289343		ENSG00000221818	EBF2	0.403493	0.0440358
ENSG00000095209	TMEM38B	0.557485	4.25518e-06		ENSG00000187498	COL4A1	0.840634	0.00346004		ENSG00000176928	GCNT4	0.835053	0.00290225		ENSG00000151208	DLG5	0.447733	0.0441432
ENSG00000102158	MAGT1	0.310149	4.25518e-06		ENSG00000286215	AL356534.1	0.889872	0.00346004		ENSG00000271959	AC100803.4	1.42007	0.00295077		ENSG00000172508	CARNS1	0.341003	0.0442304
ENSG00000085449	WDFY1	0.461242	4.27055e-06		ENSG00000112246	SIM1	0.649173	0.00346088		ENSG00000130449	ZSWIM6	0.631421	0.00300997		ENSG00000110880	CORO1C	0.45318	0.044294
ENSG00000173559	NABP1	1.35077	4.48682e-06		ENSG00000003436	TFPI	0.58453	0.0034783		ENSG00000197857	ZNF44	0.448968	0.00301468		ENSG00000067064	IDI1	0.319132	0.0445122
ENSG00000275342	PRAG1	0.537896	4.5744e-06		ENSG00000139880	CDH24	1.07731	0.0034857		ENSG00000153187	HNRNPU	0.355761	0.00314953		ENSG00000116815	CD58	0.479151	0.0445122
ENSG00000118503	TNFAIP3	0.805983	4.58259e-06		ENSG00000111432	FZD10	1.26976	0.00348967		ENSG00000115762	PLEKHB2	0.279751	0.00317722		ENSG00000176018	LYSMD3	0.303798	0.0445122
ENSG00000074800	ENO1	0.451029	4.63302e-06		ENSG00000175220	ARHGAP1	0.433611	0.00356229		ENSG00000181222	POLR2A	0.35839	0.00317722		ENSG00000274104	AC020910.5	0.684023	0.0446546
ENSG00000173744	AGFG1	0.302465	4.66734e-06		ENSG00000165124	SVEP1	0.634611	0.00358816		ENSG00000274712	AC005332.4	0.727321	0.00318409		ENSG00000258260	AC073896.5	1.02275	0.0446642
ENSG00000119280	C1orf198	0.510637	5.03925e-06		ENSG00000081181	ARG2	0.927395	0.00362806		ENSG00000160013	PTGIR	1.33506	0.00324959		ENSG00000168806	LCMT2	0.37127	0.0448386
ENSG00000164111	ANXA5	0.54556	5.05508e-06		ENSG00000197580	BCO2	0.691323	0.00362806		ENSG00000131263	RLIM	0.32074	0.00325245		ENSG00000136295	TTYH3	0.571497	0.0451944
ENSG00000164715	LMTK2	0.699054	5.11219e-06		ENSG00000139517	LNX2	0.461564	0.00364308		ENSG00000179431	FJX1	1.33067	0.0032938		ENSG00000213592	PPIAP42	0.617525	0.0454041
ENSG00000109756	RAPGEF2	0.531058	5.11238e-06		ENSG00000011566	MAP4K3	0.356513	0.00365587		ENSG00000100439	ABHD4	0.44711	0.00338243		ENSG00000213171	LINGO4	0.49219	0.0455546
ENSG00000067182	TNFRSF1A	0.536708	5.21204e-06		ENSG00000115457	IGFBP2	0.673439	0.00380799		ENSG00000167363	FN3K	0.491317	0.00341507		ENSG00000179431	FJX1	1.06296	0.0461239
ENSG00000122068	FYTTD1	0.569403	5.29377e-06		ENSG00000186051	TAL2	0.838272	0.0038359		ENSG00000179886	TIGD5	0.448552	0.00344181		ENSG00000111252	SH2B3	0.522848	0.0461467
ENSG00000132467	UTP3	0.438288	5.29377e-06		ENSG00000118200	CAMSAP2	0.300984	0.00385673		ENSG00000099377	HSD3B7	0.831692	0.00349911		ENSG00000135945	REV1	0.252914	0.0461544
ENSG00000166592	RRAD	1.76534	5.30913e-06		ENSG00000070159	PTPN3	0.584289	0.00387126		ENSG00000130066	SAT1	0.587796	0.00349911		ENSG00000247137	AP000873.2	0.616945	0.0461544
ENSG00000222041	CYTOR	1.34728	5.31891e-06		ENSG00000128578	STRIP2	0.514848	0.00387126		ENSG00000221818	EBF2	0.503774	0.00350038		ENSG00000134308	YWHAQ	0.288842	0.0466639
ENSG00000272918	AC005070.3	1.29766	5.33632e-06		ENSG00000212719	LINC02693	0.379996	0.00392068		ENSG00000091879	ANGPT2	0.9471	0.00355583		ENSG00000128567	PODXL	0.338286	0.0466887
ENSG00000034152	MAP2K3	0.632002	5.45123e-06		ENSG00000124193	SRSF6	0.290351	0.00399641		ENSG00000006652	IFRD1	1.13866	0.00357679		ENSG00000163485	ADORA1	1.05498	0.0466887
ENSG00000270060	AC090589.3	1.03974	5.46248e-06		ENSG00000258427	RBM8B	0.419448	0.00408075		ENSG00000111424	VDR	1.10097	0.00360088		ENSG00000278133	AC135050.6	0.371451	0.0466887
ENSG00000074657	ZNF532	0.343061	5.54137e-06		ENSG00000075340	ADD2	0.895133	0.00408528		ENSG00000121797	CCRL2	1.20613	0.00360088		ENSG00000133561	GIMAP6	0.367577	0.0467116
ENSG00000204386	NEU1	0.473639	5.60956e-06		ENSG00000108654	DDX5	0.284646	0.00408591		ENSG00000197208	SLC22A4	0.632306	0.00360844		ENSG00000185085	INTS5	0.296169	0.0467116
ENSG00000160223	ICOSLG	0.891395	5.6932e-06		ENSG00000187627	RGPD1	0.446821	0.00410247		ENSG00000154217	PITPNC1	0.72266	0.00361843		ENSG00000151725	CENPU	0.94833	0.0471607
ENSG00000213260	YWHAZP5	0.777512	5.90868e-06		ENSG00000205189	ZBTB10	0.459594	0.0041233		ENSG00000276600	RAB7B	0.870031	0.00366622		ENSG00000166257	SCN3B	0.55759	0.0476831
ENSG00000055044	NOP58	0.559435	5.95093e-06		ENSG00000120963	ZNF706	0.221317	0.00415262		ENSG00000142686	C1orf216	0.323468	0.0037145		ENSG00000113296	THBS4	0.758577	0.0478242
ENSG00000259531	AC022306.1	0.7689	5.95093e-06		ENSG00000085721	RRN3	0.290739	0.00423554		ENSG00000137414	FAM8A1	0.307076	0.0039232		ENSG00000198742	SMURF1	0.358027	0.0478242
ENSG00000213131	YWHAZP4	0.807893	6.03779e-06		ENSG00000138756	BMP2K	0.766467	0.0042979		ENSG00000196526	AFAP1	1.01442	0.0039232		ENSG00000180776	ZDHHC20	0.287863	0.048095
ENSG00000163191	S100A11	0.884196	6.05462e-06		ENSG00000159140	SON	0.2186	0.00430271		ENSG00000126814	TRMT5	0.316289	0.00396826		ENSG00000166477	LEO1	0.303525	0.0481064
ENSG00000168610	STAT3	0.378818	6.05842e-06		ENSG00000269821	KCNQ1OT1	0.451068	0.0043322		ENSG00000204519	ZNF551	0.652399	0.00396826		ENSG00000273749	CYFIP1	0.301173	0.0482486
ENSG00000157764	BRAF	0.443706	6.32437e-06		ENSG00000071282	LMCD1	0.807723	0.00436475		ENSG00000181938	GINS3	0.671121	0.00403389		ENSG00000068024	HDAC4	0.508804	0.0489789
ENSG00000197461	PDGFA	0.609317	6.36251e-06		ENSG00000101445	PPP1R16B	0.598662	0.00436475		ENSG00000175414	ARL10	0.409872	0.00403837		ENSG00000147912	FBXO10	0.410781	0.0489789
ENSG00000166451	CENPN	1.04808	6.55161e-06		ENSG00000108671	PSMD11	0.174321	0.00436475		ENSG00000176842	IRX5	0.687909	0.00409314		ENSG00000276600	RAB7B	0.690589	0.0490454
ENSG00000152684	PELO	0.42864	6.59765e-06		ENSG00000215895	HSPA5P1	0.398256	0.00440736		ENSG00000146457	WTAP	0.217828	0.00412029		ENSG00000006062	MAP3K14	0.61905	0.0491491
ENSG00000165732	DDX21	0.558659	6.59765e-06		ENSG00000083454	P2RX5	0.790284	0.00442276		ENSG00000163931	TKT	0.577515	0.00418865		ENSG00000153317	ASAP1	0.384551	0.0491663
ENSG00000196950	SLC39A10	0.836421	6.81382e-06		ENSG00000164944	VIRMA	0.285828	0.00448549		ENSG00000153317	ASAP1	0.482112	0.00422205		ENSG00000100345	MYH9	0.554212	0.0496219
ENSG00000070087	PFN2	0.700786	7.03904e-06		ENSG00000270882	H4C14	0.679229	0.00451732		ENSG00000073464	CLCN4	0.369568	0.00442679
ENSG00000128989	ARPP19	0.519839	7.03904e-06		ENSG00000056277	ZNF280C	0.930866	0.00457874		ENSG00000165572	KBTBD6	0.472987	0.00442736		Downregulated:
ENSG00000107443	CCNJ	0.610216	7.34083e-06		ENSG00000134716	CYP2J2	0.41646	0.00459669		ENSG00000166073	GPR176	1.05872	0.00447344		ENSG00000175984	DENND2C	-1.12759	4.52709e-18
ENSG00000138448	ITGAV	0.70417	7.34083e-06		ENSG00000100425	BRD1	0.219634	0.00462262		ENSG00000170542	SERPINB9	0.700835	0.00452647		ENSG00000114739	ACVR2B	-1.18439	4.40537e-17
ENSG00000167552	TUBA1A	0.674465	7.50307e-06		ENSG00000113716	HMGXB3	0.233043	0.0046618		ENSG00000100302	RASD2	0.455495	0.00455679		ENSG00000109458	GAB1	-1.29254	1.11666e-12
ENSG00000186908	ZDHHC17	0.41603	7.51037e-06		ENSG00000242902	FLNC-AS1	1.36193	0.00467444		ENSG00000107672	NSMCE4A	0.351182	0.00455782		ENSG00000064651	SLC12A2	-1.03776	1.5229e-11
ENSG00000113615	SEC24A	0.65842	7.52169e-06		ENSG00000166341	DCHS1	0.489716	0.00467572		ENSG00000175182	FAM131A	0.470272	0.00457283		ENSG00000250159	AC106791.1	-1.11359	1.89624e-09
ENSG00000109819	PPARGC1A	1.46502	7.61088e-06		ENSG00000147166	ITGB1BP2	0.328661	0.00468298		ENSG00000115368	WDR75	0.312122	0.00474126		ENSG00000049239	H6PD	-0.802078	2.65311e-09
ENSG00000147162	OGT	0.421284	7.61088e-06		ENSG00000270276	H4C15	0.676644	0.00470093		ENSG00000132471	WBP2	0.302639	0.00474126		ENSG00000175215	CTDSP2	-0.520763	5.38625e-09
ENSG00000119326	CTNNAL1	0.689749	7.6688e-06		ENSG00000151746	BICD1	0.659162	0.00471392		ENSG00000170088	TMEM192	0.335317	0.00474126		ENSG00000150764	DIXDC1	-0.833467	1.14206e-07
ENSG00000135211	TMEM60	0.631009	7.6797e-06		ENSG00000160447	PKN3	0.565381	0.00471392		ENSG00000226807	MROH5	1.9575	0.00474126		ENSG00000130222	GADD45G	-2.24603	1.23338e-07
ENSG00000139269	INHBE	1.89923	7.6797e-06		ENSG00000164402	SEPTIN8	0.405857	0.00474795		ENSG00000198873	GRK5	0.436589	0.00476168		ENSG00000174738	NR1D2	-0.743248	1.23338e-07
ENSG00000181359	HSP90AA6P	0.799646	7.71621e-06		ENSG00000156232	WHAMM	0.305003	0.00480388		ENSG00000120158	RCL1	0.43145	0.00480139		ENSG00000100906	NFKBIA	-1.13644	1.36246e-07
ENSG00000118200	CAMSAP2	0.402347	7.77563e-06		ENSG00000128591	FLNC	0.826128	0.00484502		ENSG00000171223	JUNB	1.44995	0.00482501		ENSG00000145990	GFOD1	-0.699955	2.44978e-07
ENSG00000123975	CKS2	1.40516	7.84829e-06		ENSG00000109099	PMP22	0.523109	0.00490182		ENSG00000163950	SLBP	0.325874	0.004901		ENSG00000164086	DUSP7	-0.649374	2.44978e-07
ENSG00000158292	GPR153	1.29067	8.0741e-06		ENSG00000168924	LETM1	0.298188	0.00490182		ENSG00000007866	TEAD3	0.350347	0.00491169		ENSG00000135063	FAM189A2	-0.489394	2.51021e-07
ENSG00000062716	VMP1	0.799614	8.17225e-06		ENSG00000226964	RHEBP2	0.325522	0.00490182		ENSG00000116717	GADD45A	1.46595	0.00491684		ENSG00000126351	THRA	-0.413888	4.36727e-07
ENSG00000138772	ANXA3	0.679276	8.58205e-06		ENSG00000235554	AC005822.1	0.459677	0.0049617		ENSG00000152454	ZNF256	0.683524	0.00495708		ENSG00000266074	BAHCC1	-0.465553	4.36727e-07
ENSG00000157827	FMNL2	0.631617	8.61379e-06		ENSG00000140575	IQGAP1	0.499855	0.00496589		ENSG00000186716	BCR	0.728935	0.00495708		ENSG00000168329	CX3CR1	-0.918585	5.2148e-07
ENSG00000137075	RNF38	0.490924	8.6269e-06		ENSG00000143507	DUSP10	0.885448	0.00496713		ENSG00000110721	CHKA	0.452168	0.00501706		ENSG00000126368	NR1D1	-1.57674	8.8595e-07
ENSG00000214391	TUBAP2	0.666574	8.69205e-06		ENSG00000138134	STAMBPL1	0.863731	0.00500469		ENSG00000269374	AC011497.2	0.489109	0.00501706		ENSG00000127334	DYRK2	-0.683986	9.56587e-07
ENSG00000075223	SEMA3C	0.77736	8.91024e-06		ENSG00000123130	ACOT9	0.446209	0.00526353		ENSG00000155097	ATP6V1C1	0.318762	0.00504337		ENSG00000157657	ZNF618	-0.797456	1.0662e-06
ENSG00000196935	SRGAP1	1.09777	9.29963e-06		ENSG00000168140	VASN	0.574874	0.00526353		ENSG00000166532	RIMKLB	0.537524	0.00506435		ENSG00000144061	NPHP1	-0.926245	1.16185e-06
ENSG00000205100	HSP90AA4P	0.834162	9.29963e-06		ENSG00000258461	AC012651.1	0.534456	0.00535246		ENSG00000058729	RIOK2	0.323939	0.0050823		ENSG00000106415	GLCCI1	-0.781678	1.38562e-06
ENSG00000095637	SORBS1	0.656354	9.7161e-06		ENSG00000121957	GPSM2	1.0199	0.00538938		ENSG00000254185	MAPK6P5	0.573755	0.00525031		ENSG00000166224	SGPL1	-0.692406	1.61251e-06
ENSG00000175073	VCPIP1	0.405922	9.9839e-06		ENSG00000169902	TPST1	0.583847	0.00540499		ENSG00000141458	NPC1	0.492927	0.00529819		ENSG00000186918	ZNF395	-0.533168	2.07241e-06
ENSG00000112531	QKI	0.332038	1.00378e-05		ENSG00000198833	UBE2J1	0.307052	0.00541894		ENSG00000127954	STEAP4	0.445956	0.00534234		ENSG00000141404	GNAL	-0.627206	7.12966e-06
ENSG00000061337	LZTS1	0.951486	1.01463e-05		ENSG00000085563	ABCB1	1.03228	0.0055257		ENSG00000135446	CDK4	0.412832	0.00534615		ENSG00000182263	FIGN	-0.878473	7.83967e-06
ENSG00000129521	EGLN3	1.58797	1.01656e-05		ENSG00000164125	GASK1B	0.56575	0.0055257		ENSG00000116815	CD58	0.575824	0.00548347		ENSG00000047579	DTNBP1	-0.489089	9.56758e-06
ENSG00000161960	EIF4A1	1.18334	1.03601e-05		ENSG00000153165	RGPD3	0.3684	0.0055388		ENSG00000175105	ZNF654	0.3803	0.00556086		ENSG00000179094	PER1	-1.98432	1.17307e-05
ENSG00000170871	KIAA0232	0.456976	1.03723e-05		ENSG00000134313	KIDINS220	0.246401	0.00556454		ENSG00000197594	ENPP1	0.442107	0.00556272		ENSG00000121210	TMEM131L	-0.715039	1.33285e-05
ENSG00000141664	ZCCHC2	0.781195	1.08375e-05		ENSG00000136754	ABI1	0.37536	0.00567801		ENSG00000149573	MPZL2	1.41883	0.00558347		ENSG00000152990	ADGRA3	-0.390294	1.87884e-05
ENSG00000124766	SOX4	1.02676	1.10634e-05		ENSG00000131778	CHD1L	0.960682	0.00572274		ENSG00000214652	ZNF727	0.716815	0.00567717		ENSG00000070759	TESK2	-0.92559	1.91925e-05
ENSG00000165312	OTUD1	2.61262	1.11084e-05		ENSG00000177406	NINJ2-AS1	0.489967	0.00573318		ENSG00000213281	NRAS	0.36237	0.00578907		ENSG00000134294	SLC38A2	-0.935872	2.14831e-05
ENSG00000267278	MAP3K14-AS1	1.80267	1.11084e-05		ENSG00000136830	NIBAN2	0.355546	0.00581106		ENSG00000100226	GTPBP1	0.216955	0.00585095		ENSG00000169047	IRS1	-0.855375	3.89893e-05
ENSG00000176170	SPHK1	1.5692	1.11663e-05		ENSG00000082153	BZW1	0.402179	0.0059304		ENSG00000216819	TUBB2BP1	0.623523	0.0059388		ENSG00000132716	DCAF8	-0.281336	4.59883e-05
ENSG00000270904	AC008385.1	1.55933	1.12485e-05		ENSG00000143393	PI4KB	0.380378	0.00594443		ENSG00000101191	DIDO1	0.200637	0.00599776		ENSG00000105516	DBP	-0.982809	5.3588e-05
ENSG00000224411	HSP90AA2P	0.734779	1.13505e-05		ENSG00000101654	RNMT	0.304838	0.00596244		ENSG00000148110	MFSD14B	0.325749	0.00599776		ENSG00000100307	CBX7	-0.376255	6.38558e-05
ENSG00000226608	FTLP3	0.512429	1.14778e-05		ENSG00000110852	CLEC2B	0.539617	0.00596244		ENSG00000229932	YWHAZP3	0.47676	0.00615582		ENSG00000159388	BTG2	-1.70706	6.38558e-05
ENSG00000205534	SMG1P2	0.398053	1.2073e-05		ENSG00000141510	TP53	0.452354	0.00596244		ENSG00000155506	LARP1	0.231749	0.00618283		ENSG00000132464	ENAM	-0.739882	7.92405e-05
ENSG00000155304	HSPA13	0.645626	1.223e-05		ENSG00000157764	BRAF	0.315787	0.00605417		ENSG00000180998	GPR137C	1.09124	0.00625608		ENSG00000139209	SLC38A4	-0.992593	8.39862e-05
ENSG00000116337	AMPD2	0.924826	1.23833e-05		ENSG00000007384	RHBDF1	0.431353	0.00626791		ENSG00000198894	CIPC	0.293262	0.00642116		ENSG00000188177	ZC3H6	-0.516402	8.70883e-05
ENSG00000120889	TNFRSF10B	0.770778	1.24166e-05		ENSG00000168301	KCTD6	0.378371	0.00630846		ENSG00000235823	OLMALINC	0.607308	0.00645912		ENSG00000088756	ARHGAP28	-0.953422	9.38657e-05
ENSG00000135446	CDK4	0.533311	1.25928e-05		ENSG00000143850	PLEKHA6	0.603314	0.00632284		ENSG00000131732	ZCCHC9	0.476681	0.00651171		ENSG00000030419	IKZF2	-0.662092	9.83382e-05
ENSG00000135334	AKIRIN2	0.589642	1.26015e-05		ENSG00000134215	VAV3	0.877943	0.00635795		ENSG00000035403	VCL	0.347866	0.00659233		ENSG00000262855	AC012146.4	-0.82802	9.83382e-05
ENSG00000279118	AC093535.2	1.19066	1.26145e-05		ENSG00000155975	VPS37A	0.351992	0.00655738		ENSG00000100234	TIMP3	0.502972	0.00659233		ENSG00000091831	ESR1	-0.715081	0.000100484
ENSG00000119777	TMEM214	0.378165	1.27521e-05		ENSG00000162946	DISC1	0.691807	0.0065674		ENSG00000090924	PLEKHG2	0.572457	0.00684554		ENSG00000101079	NDRG3	-0.437306	0.000144325
ENSG00000170379	TCAF2	1.8323	1.28067e-05		ENSG00000166847	DCTN5	0.221068	0.0065674		ENSG00000125633	CCDC93	0.258227	0.00685881		ENSG00000112561	TFEB	-0.397578	0.000161968
ENSG00000080608	PUM3	0.599689	1.29489e-05		ENSG00000184602	SNN	0.526268	0.0065796		ENSG00000154447	SH3RF1	0.522805	0.00685881		ENSG00000174611	KY	-1.03649	0.000169906
ENSG00000153201	RANBP2	0.532194	1.29489e-05		ENSG00000116761	CTH	0.710289	0.00665271		ENSG00000188211	NCR3LG1	1.19096	0.00685881		ENSG00000107882	SUFU	-0.400414	0.00017005
ENSG00000015568	RGPD5	0.463928	1.37635e-05		ENSG00000135018	UBQLN1	0.223701	0.0068141		ENSG00000182149	IST1	0.20687	0.00697539		ENSG00000179314	WSCD1	-0.561649	0.000174739
ENSG00000077147	TM9SF3	0.274592	1.41646e-05		ENSG00000167842	MIS12	0.295131	0.00683557		ENSG00000165124	SVEP1	0.635296	0.00698472		ENSG00000155760	FZD7	-0.759244	0.000190657
ENSG00000170606	HSPA4	0.423639	1.42772e-05		ENSG00000198774	RASSF9	0.657174	0.00686598		ENSG00000152382	TADA1	0.290711	0.00701486		ENSG00000183111	ARHGEF37	-0.492795	0.000190657
ENSG00000143067	ZNF697	0.701777	1.43588e-05		ENSG00000271266	LAPTM4BP2	0.494499	0.00695234		ENSG00000204713	TRIM27	0.335681	0.00718069		ENSG00000185271	KLHL33	-0.405708	0.000199015
ENSG00000255524	NPIPB8	0.480891	1.43588e-05		ENSG00000005513	SOX8	0.992672	0.00695497		ENSG00000163428	LRRC58	0.275035	0.0072278		ENSG00000265787	CYP4F35P	-1.17993	0.000206334
ENSG00000213062	Z99572.1	1.03148	1.43653e-05		ENSG00000141367	CLTC	0.225505	0.00710198		ENSG00000076356	PLXNA2	0.443725	0.00733988		ENSG00000111859	NEDD9	-1.09684	0.000217997
ENSG00000230630	DNM3OS	0.870655	1.44924e-05		ENSG00000150782	IL18	1.4222	0.00711749		ENSG00000140691	ARMC5	0.344743	0.00733988		ENSG00000185989	RASA3	-0.52372	0.000217997
ENSG00000226723	AL513175.1	0.757373	1.48473e-05		ENSG00000260490	MYL12BP1	0.514862	0.00714871		ENSG00000140067	FAM181A	1.11758	0.0073631		ENSG00000236609	ZNF853	-0.418353	0.000235122
ENSG00000150782	IL18	1.97535	1.53837e-05		ENSG00000198406	BZW1P2	0.412444	0.00718245		ENSG00000183309	ZNF623	0.307241	0.00756447		ENSG00000167434	CA4	-0.815546	0.000244868
ENSG00000095319	NUP188	0.369385	1.57782e-05		ENSG00000073417	PDE8A	0.292482	0.00741269		ENSG00000152782	PANK1	0.814795	0.00762093		ENSG00000107859	PITX3	-0.889863	0.000250101
ENSG00000217128	FNIP1	0.680254	1.5781e-05		ENSG00000142178	SIK1	1.5276	0.00741269		ENSG00000101654	RNMT	0.309447	0.0076624		ENSG00000110958	PTGES3	-0.257101	0.000259424
ENSG00000028137	TNFRSF1B	0.666835	1.5887e-05		ENSG00000148357	HMCN2	0.492264	0.00748388		ENSG00000010327	STAB1	0.557808	0.00771714		ENSG00000141622	RNF165	-0.707016	0.000259866
ENSG00000244754	N4BP2L2	0.28981	1.60744e-05		ENSG00000095319	NUP188	0.266811	0.00755065		ENSG00000102878	HSF4	0.382332	0.00772444		ENSG00000100100	PIK3IP1	-0.913837	0.00026779
ENSG00000163938	GNL3	0.379289	1.65308e-05		ENSG00000280287	AC131212.3	0.697472	0.00769682		ENSG00000121858	TNFSF10	0.56659	0.00781371		ENSG00000143384	MCL1	-0.460349	0.000287204
ENSG00000167470	MIDN	1.4619	1.68288e-05		ENSG00000171606	ZNF274	0.392492	0.00774464		ENSG00000115758	ODC1	0.286117	0.00801853		ENSG00000213533	STIMATE	-0.661118	0.000335743
ENSG00000196083	IL1RAP	0.929835	1.68593e-05		ENSG00000011028	MRC2	0.64818	0.00776097		ENSG00000104228	TRIM35	0.382849	0.00807407		ENSG00000135407	AVIL	-0.5803	0.000355212
ENSG00000266094	RASSF5	1.51734	1.68593e-05		ENSG00000157827	FMNL2	0.441111	0.00776556		ENSG00000085449	WDFY1	0.326383	0.00809368		ENSG00000154822	PLCL2	-0.619871	0.000360291
ENSG00000163602	RYBP	0.775921	1.70773e-05		ENSG00000107742	SPOCK2	0.441515	0.00778611		ENSG00000146038	DCDC2	1.79685	0.00815936		ENSG00000170653	ATF7	-0.350717	0.000360291
ENSG00000174840	PDE12	0.434224	1.73792e-05		ENSG00000198399	ITSN2	0.231763	0.00784167		ENSG00000232611	AL683813.2	0.470201	0.00820014		ENSG00000274070	CASTOR2	-0.529631	0.000360291
ENSG00000112081	SRSF3	0.461916	1.75979e-05		ENSG00000100647	SUSD6	0.466612	0.0078849		ENSG00000117868	ESYT2	0.251175	0.00834657		ENSG00000235904	RBMS3-AS3	-0.681765	0.000396565
ENSG00000230216	HSPB1P2	1.13084	1.77735e-05		ENSG00000128567	PODXL	0.388752	0.0078982		ENSG00000169994	MYO7B	0.542222	0.00837524		ENSG00000169925	BRD3	-0.339283	0.000427885
ENSG00000114423	CBLB	0.684005	1.78561e-05		ENSG00000258515	AL355075.2	0.77532	0.00796088		ENSG00000112039	FANCE	0.467403	0.00838744		ENSG00000076984	MAP2K7	-0.295753	0.000450724
ENSG00000170439	METTL7B	2.09886	1.78561e-05		ENSG00000079432	CIC	0.256667	0.00796691		ENSG00000132952	USPL1	0.36043	0.00845783		ENSG00000243759	ST13P15	-0.371258	0.000535089
ENSG00000174807	CD248	1.03385	1.78561e-05		ENSG00000161791	FMNL3	0.397344	0.00802506		ENSG00000165030	NFIL3	1.02697	0.00851219		ENSG00000120049	KCNIP2	-0.947539	0.000561416
ENSG00000153922	CHD1	0.52447	1.79384e-05		ENSG00000164134	NAA15	0.261411	0.00802506		ENSG00000213592	PPIAP42	0.71581	0.00867056		ENSG00000161835	GRASP	-0.915887	0.00056689
ENSG00000050820	BCAR1	0.560147	1.82391e-05		ENSG00000173641	HSPB7	0.476419	0.00808882		ENSG00000103187	COTL1	0.80449	0.00869668		ENSG00000108342	CSF3	-1.54391	0.000575604
ENSG00000185532	PRKG1	0.824655	1.8316e-05		ENSG00000164877	MICALL2	1.13942	0.00810379		ENSG00000266094	RASSF5	1.10827	0.00884817		ENSG00000129244	ATP1B2	-0.767299	0.000575604
ENSG00000005483	KMT2E	0.377504	1.8468e-05		ENSG00000157107	FCHO2	0.327562	0.00813295		ENSG00000160447	PKN3	0.557014	0.00909032		ENSG00000059588	TARBP1	-0.401203	0.000603596
ENSG00000197961	ZNF121	0.555108	1.84906e-05		ENSG00000220323	H2BC19P	0.575372	0.00816572		ENSG00000075420	FNDC3B	0.431648	0.0091837		ENSG00000109920	FNBP4	-0.402716	0.000604148
ENSG00000138100	TRIM54	0.529768	1.85432e-05		ENSG00000106610	STAG3L4	0.310663	0.00819016		ENSG00000162618	ADGRL4	0.599104	0.00924077		ENSG00000150054	MPP7	-0.447176	0.00067334
ENSG00000198156	NPIPB6	0.470541	1.86035e-05		ENSG00000136279	DBNL	0.296443	0.00823877		ENSG00000148677	ANKRD1	2.0465	0.0092682		ENSG00000148541	FAM13C	-0.580451	0.000749719
ENSG00000115084	SLC35F5	0.442946	1.88021e-05		ENSG00000155438	NIFK	0.346174	0.00826519		ENSG00000124019	FAM124B	1.3977	0.00962372		ENSG00000204923	FBXO48	-0.508034	0.000750915
ENSG00000236060	HSPB1P1	1.1129	1.94411e-05		ENSG00000109670	FBXW7	0.512556	0.00831324		ENSG00000213073	AL353625.1	0.716565	0.00966693		ENSG00000286658	AC005153.1	-1.95642	0.000832056
ENSG00000151967	SCHIP1	0.714466	1.95672e-05		ENSG00000112769	LAMA4	0.621601	0.00831489		ENSG00000036672	USP2	0.383164	0.00971374		ENSG00000163431	LMOD1	-0.698337	0.000833704
ENSG00000126603	GLIS2	0.928315	1.96762e-05		ENSG00000102802	MEDAG	0.694125	0.00833322		ENSG00000232431	AC055876.1	0.514735	0.0098258		ENSG00000178573	MAF	-0.431068	0.000833704
ENSG00000109065	NAT9	0.41293	1.98364e-05		ENSG00000185291	IL3RA	0.441253	0.00840933		ENSG00000196150	ZNF250	0.469996	0.00983412		ENSG00000129204	USP6	-0.584982	0.000840583
ENSG00000163605	PPP4R2	0.422676	1.98364e-05		ENSG00000196796	NPIPB10P	0.432779	0.00841633		ENSG00000144668	ITGA9	0.549586	0.00990439		ENSG00000176834	VSIG10	-0.55189	0.00085222
ENSG00000271303	SRXN1	1.26782	2.07079e-05		ENSG00000143479	DYRK3	0.870716	0.0085763		ENSG00000168374	ARF4	0.220892	0.0100051		ENSG00000166016	ABTB2	-0.558372	0.000889907
ENSG00000176014	TUBB6	0.979225	2.16043e-05		ENSG00000164104	HMGB2	0.432484	0.00866415		ENSG00000162517	PEF1	0.258842	0.0101586		ENSG00000180891	CUEDC1	-0.297927	0.000892805
ENSG00000261326	LINC01355	0.647021	2.19384e-05		ENSG00000134824	FADS2	0.486153	0.00867611		ENSG00000255112	CHMP1B	0.421545	0.0101586		ENSG00000075568	TMEM131	-0.364155	0.000956405
ENSG00000104972	LILRB1	1.56806	2.20008e-05		ENSG00000122882	ECD	0.253859	0.00868084		ENSG00000174004	NRROS	0.869017	0.0102229		ENSG00000149150	SLC43A1	-0.579341	0.0010005
ENSG00000075975	MKRN2	0.381879	2.20695e-05		ENSG00000198948	MFAP3L	0.511358	0.00881112		ENSG00000176387	HSD11B2	1.07478	0.0102229		ENSG00000267364	AC022706.1	-0.762902	0.00100192
ENSG00000186510	CLCNKA	1.73022	2.20695e-05		ENSG00000149633	KIAA1755	1.39934	0.00883394		ENSG00000143067	ZNF697	0.520228	0.0105545		ENSG00000205279	CTXN3	-0.820772	0.00100843
ENSG00000236686	BZW1P1	1.1818	2.24726e-05		ENSG00000155761	SPAG17	0.894035	0.0089114		ENSG00000117000	RLF	0.339898	0.0106083		ENSG00000283294	AP005212.4	-1.0917	0.00100843
ENSG00000110429	FBXO3	0.640429	2.27445e-05		ENSG00000130592	LSP1	0.459238	0.00892019		ENSG00000008130	NADK	0.295558	0.0106118		ENSG00000049246	PER3	-0.787809	0.0010292
ENSG00000056277	ZNF280C	1.20072	2.28424e-05		ENSG00000166974	MAPRE2	0.669854	0.00892019		ENSG00000147872	PLIN2	0.312486	0.0106501		ENSG00000123700	KCNJ2	-0.619653	0.0010361
ENSG00000111046	MYF6	0.757679	2.29154e-05		ENSG00000113194	FAF2	0.236162	0.00905048		ENSG00000009413	REV3L	0.334138	0.0106673		ENSG00000164093	PITX2	-0.586441	0.0010361
ENSG00000136830	NIBAN2	0.472503	2.34404e-05		ENSG00000158201	ABHD3	0.365619	0.00907458		ENSG00000260563	AC132872.1	0.685598	0.0107336		ENSG00000132819	RBM38	-0.461299	0.00108622
ENSG00000122882	ECD	0.346778	2.42513e-05		ENSG00000178974	FBXO34	0.336044	0.00919887		ENSG00000186283	TOR3A	0.591449	0.0108641		ENSG00000229589	ACVR2B-AS1	-0.647177	0.00108977
ENSG00000184254	ALDH1A3	1.50284	2.42513e-05		ENSG00000275993	SIK1B	1.49565	0.00930943		ENSG00000122870	BICC1	0.411136	0.011005		ENSG00000186260	MRTFB	-0.429795	0.00112708
ENSG00000203814	H2BC18	0.761604	2.42768e-05		ENSG00000235649	MXRA5Y	1.40365	0.00931192		ENSG00000118407	FILIP1	0.324686	0.0110912		ENSG00000110987	BCL7A	-0.416036	0.00114454
ENSG00000258515	AL355075.2	1.03674	2.42826e-05		ENSG00000151276	MAGI1	0.483673	0.00936497		ENSG00000187498	COL4A1	0.770203	0.0111275		ENSG00000164649	CDCA7L	-0.891038	0.0011694
ENSG00000155252	PI4K2A	0.455442	2.43413e-05		ENSG00000143067	ZNF697	0.498119	0.00942855		ENSG00000069956	MAPK6	0.433645	0.0112854		ENSG00000261584	AL513548.1	-0.810777	0.00119181
ENSG00000162692	VCAM1	1.58694	2.46244e-05		ENSG00000275140	SEC22B3P	0.461634	0.00942855		ENSG00000166401	SERPINB8	1.14571	0.0114831		ENSG00000228801	AC064807.1	-0.467559	0.00126139
ENSG00000183054	RGPD6	0.487206	2.4969e-05		ENSG00000167258	CDK12	0.249715	0.00948379		ENSG00000116016	EPAS1	0.351421	0.011541		ENSG00000118046	STK11	-0.269033	0.00142331
ENSG00000146072	TNFRSF21	1.00446	2.50976e-05		ENSG00000179431	FJX1	1.13499	0.00956761		ENSG00000125844	RRBP1	0.390447	0.0116085		ENSG00000249679	AC106897.2	-1.29112	0.00142331
ENSG00000108829	LRRC59	0.419729	2.5817e-05		ENSG00000227582	ADGRF5P1	0.648352	0.00956761		ENSG00000168813	ZNF507	0.372891	0.0117854		ENSG00000157216	SSBP3	-0.362757	0.00143557
ENSG00000138061	CYP1B1	1.80124	2.5817e-05		ENSG00000255690	TRIL	0.783501	0.00956761		ENSG00000136869	TLR4	0.509674	0.011855		ENSG00000123095	BHLHE41	-0.655286	0.00144202
ENSG00000174106	LEMD3	0.372582	2.58894e-05		ENSG00000004399	PLXND1	0.410482	0.00962792		ENSG00000141524	TMC6	0.634203	0.011855		ENSG00000104946	TBC1D17	-0.278508	0.00149728
ENSG00000120549	KIAA1217	0.505411	2.62361e-05		ENSG00000135999	EPC2	0.339687	0.00966276		ENSG00000163900	TMEM41A	0.301935	0.0118899		ENSG00000065029	ZNF76	-0.335178	0.00150877
ENSG00000227765	MYL12BP2	0.78836	2.68879e-05		ENSG00000256977	LIMS3	0.751836	0.00966884		ENSG00000073921	PICALM	0.33387	0.0119803		ENSG00000272047	GTF2H5	-0.273302	0.00150877
ENSG00000145220	LYAR	0.601088	2.71843e-05		ENSG00000121769	FABP3	0.50522	0.00979417		ENSG00000111671	SPSB2	0.833724	0.0121776		ENSG00000118898	PPL	-1.02996	0.00154897
ENSG00000123562	MORF4L2	0.249224	2.76914e-05		ENSG00000167193	CRK	0.267122	0.00979417		ENSG00000111885	MAN1A1	0.58079	0.0121776		ENSG00000119862	LGALSL	-0.511188	0.00161112
ENSG00000186594	MIR22HG	0.628944	2.76914e-05		ENSG00000113296	THBS4	0.863651	0.00981158		ENSG00000164683	HEY1	0.630449	0.0122792		ENSG00000116752	BCAS2	-0.604577	0.00162549
ENSG00000007384	RHBDF1	0.574426	2.78313e-05		ENSG00000198642	KLHL9	0.293835	0.00981158		ENSG00000240370	RPL13P5	0.988484	0.0124917		ENSG00000248333	CDK11B	-0.235948	0.00169824
ENSG00000212719	LINC02693	0.480485	2.82922e-05		ENSG00000256671	LIMS4	0.746468	0.0100132		ENSG00000135535	CD164	0.278599	0.0125726		ENSG00000132613	MTSS2	-0.337941	0.00174457
ENSG00000138166	DUSP5	1.79894	2.84417e-05		ENSG00000136859	ANGPTL2	0.767415	0.0100559		ENSG00000106236	NPTX2	0.831012	0.0125861		ENSG00000150527	MIA2	-0.469485	0.00181836
ENSG00000134243	SORT1	0.593749	2.89339e-05		ENSG00000137075	RNF38	0.33502	0.0101298		ENSG00000223773	CD99P1	0.617954	0.0129297		ENSG00000133878	DUSP26	-0.36282	0.00192924
ENSG00000033100	CHPF2	0.686203	2.94687e-05		ENSG00000075223	SEMA3C	0.527599	0.0101418		ENSG00000170144	HNRNPA3	0.188157	0.0129748		ENSG00000143702	CEP170	-0.410933	0.00203619
ENSG00000106211	HSPB1	1.09482	2.94687e-05		ENSG00000253177	AC104211.2	0.535524	0.0101979		ENSG00000168497	CAVIN2	0.476119	0.0131667		ENSG00000101096	NFATC2	-0.756449	0.00226338
ENSG00000274180	NATD1	0.581058	2.9575e-05		ENSG00000165219	GAPVD1	0.204176	0.010209		ENSG00000048162	NOP16	0.363114	0.0132301		ENSG00000180182	MED14	-0.36725	0.0022734
ENSG00000169629	RGPD8	0.458567	2.96352e-05		ENSG00000170468	RIOX1	0.439905	0.0102417		ENSG00000154814	OXNAD1	0.460058	0.013317		ENSG00000215790	SLC35E2A	-0.257501	0.00229595
ENSG00000188636	RTL6	0.496213	2.99182e-05		ENSG00000109846	CRYAB	0.464095	0.0102444		ENSG00000123179	EBPL	0.549536	0.0136118		ENSG00000225549	SELENOKP3	-1.09852	0.00229595
ENSG00000236360	RRAS2P1	1.52955	3.01242e-05		ENSG00000146147	MLIP	0.336181	0.0102713		ENSG00000184517	ZFP1	0.358231	0.0136118		ENSG00000136826	KLF4	-0.831716	0.00233589
ENSG00000257790	EIF4A1P4	0.738967	3.01242e-05		ENSG00000259051	HNRNPUP1	0.503731	0.0102941		ENSG00000245532	NEAT1	0.527346	0.0137258		ENSG00000168646	AXIN2	-0.796195	0.00233589
ENSG00000280287	AC131212.3	0.926586	3.01242e-05		ENSG00000170242	USP47	0.314218	0.0102947		ENSG00000141543	EIF4A3	0.283001	0.0137471		ENSG00000107719	PALD1	-0.564259	0.0023526
ENSG00000226964	RHEBP2	0.420379	3.01747e-05		ENSG00000223345	H2BP1	0.664597	0.0103794		ENSG00000186594	MIR22HG	0.446251	0.0137605		ENSG00000165632	TAF3	-0.365774	0.0023526
ENSG00000229596	MYL8P	0.794164	3.09267e-05		ENSG00000012963	UBR7	0.279325	0.0103954		ENSG00000116260	QSOX1	0.289825	0.0138997		ENSG00000177606	JUN	-0.589303	0.0023526
ENSG00000254387	MYL12AP1	0.768012	3.25159e-05		ENSG00000128052	KDR	0.601101	0.0103954		ENSG00000197119	SLC25A29	0.392173	0.0138997		ENSG00000189339	SLC35E2B	-0.284411	0.00250907
ENSG00000103489	XYLT1	0.872165	3.3189e-05		ENSG00000112182	BACH2	0.7037	0.010501		ENSG00000115641	FHL2	0.542082	0.0141819		ENSG00000113916	BCL6	-0.678248	0.0026914
ENSG00000128578	STRIP2	0.653918	3.3324e-05		ENSG00000177674	AGTRAP	0.521994	0.0105157		ENSG00000128578	STRIP2	0.466132	0.0142836		ENSG00000159208	CIART	-1.41618	0.00270201
ENSG00000125844	RRBP1	0.523692	3.47994e-05		ENSG00000004799	PDK4	1.44679	0.0105537		ENSG00000164104	HMGB2	0.427072	0.0143632		ENSG00000081277	PKP1	-0.833725	0.00273406
ENSG00000198961	PJA2	0.340727	3.57336e-05		ENSG00000138448	ITGAV	0.472175	0.0105635		ENSG00000137575	SDCBP	0.327803	0.0143755		ENSG00000168333	PPDPFL	-1.07231	0.00283347
ENSG00000181027	FKRP	0.294668	3.57525e-05		ENSG00000224163	AC025594.1	0.746368	0.0105901		ENSG00000116761	CTH	0.711455	0.0145314		ENSG00000196781	TLE1	-0.632099	0.00288603
ENSG00000174307	PHLDA3	0.990733	3.64265e-05		ENSG00000264522	OTUD7B	0.400889	0.010632		ENSG00000137942	FNBP1L	0.37089	0.0147254		ENSG00000115904	SOS1	-0.303953	0.00303912
ENSG00000151327	FAM177A1	0.524983	3.68624e-05		ENSG00000156218	ADAMTSL3	0.581677	0.0107211		ENSG00000204386	NEU1	0.326805	0.0147254		ENSG00000168509	HJV	-0.305491	0.00303912
ENSG00000160360	GPSM1	0.847223	3.78747e-05		ENSG00000130396	AFDN	0.270473	0.0107911		ENSG00000122863	CHST3	0.845476	0.0147408		ENSG00000167658	EEF2	-0.187012	0.00319251
ENSG00000118985	ELL2	0.935792	3.81062e-05		ENSG00000163874	ZC3H12A	0.826469	0.0107911		ENSG00000159086	PAXBP1	0.276606	0.0148507		ENSG00000165802	NSMF	-0.396003	0.0032184
ENSG00000143320	CRABP2	1.43142	3.8492e-05		ENSG00000181220	ZNF746	0.305724	0.0108618		ENSG00000168175	MAPK1IP1L	0.205708	0.0150011		ENSG00000169083	AR	-0.375153	0.0032184
ENSG00000171867	PRNP	0.594753	3.8492e-05		ENSG00000152661	GJA1	0.612224	0.0108895		ENSG00000272086	AC025181.2	0.615962	0.0150011		ENSG00000157103	SLC6A1	-0.571004	0.00348183
ENSG00000120738	EGR1	2.09836	3.96429e-05		ENSG00000112237	CCNC	0.268838	0.0108981		ENSG00000189350	TOGARAM2	0.95175	0.0151108		ENSG00000127528	KLF2	-0.746981	0.00354228
ENSG00000185761	ADAMTSL5	0.641029	4.02238e-05		ENSG00000239474	KLHL41	0.268874	0.011		ENSG00000182957	SPATA13	0.548588	0.0151417		ENSG00000100380	ST13	-0.255006	0.00355127
ENSG00000124635	H2BC11	1.00404	4.04366e-05		ENSG00000116717	GADD45A	1.33272	0.0110573		ENSG00000103326	CAPN15	0.30307	0.0152324		ENSG00000127054	INTS11	-0.208523	0.00357717
ENSG00000068323	TFE3	0.362321	4.05241e-05		ENSG00000140943	MBTPS1	0.207902	0.0110573		ENSG00000138119	MYOF	0.900033	0.0152324		ENSG00000072422	RHOBTB1	-0.668902	0.00364694
ENSG00000086062	B4GALT1	0.564643	4.15158e-05		ENSG00000155252	PI4K2A	0.32454	0.0110681		ENSG00000137962	ARHGAP29	0.308394	0.0152916		ENSG00000174243	DDX23	-0.243096	0.00364694
ENSG00000090539	CHRD	0.578225	4.24255e-05		ENSG00000183010	PYCR1	0.687885	0.0110884		ENSG00000197961	ZNF121	0.40409	0.0153314		ENSG00000186815	TPCN1	-0.36246	0.0036718
ENSG00000260490	MYL12BP1	0.679124	4.28274e-05		ENSG00000185105	MYADML2	0.428594	0.0111024		ENSG00000198040	ZNF84	0.275604	0.0153846		ENSG00000162783	IER5	-1.40321	0.00373719
ENSG00000178974	FBXO34	0.454608	4.31396e-05		ENSG00000153914	SREK1	0.188154	0.0111115		ENSG00000176105	YES1	0.385759	0.0153991		ENSG00000188993	LRRC66	-0.692704	0.00402855
ENSG00000126821	SGPP1	0.573221	4.38055e-05		ENSG00000136986	DERL1	0.304149	0.011133		ENSG00000153233	PTPRR	0.936863	0.0156155		ENSG00000126464	PRR12	-0.411807	0.00404573
ENSG00000171606	ZNF274	0.51769	4.44077e-05		ENSG00000121281	ADCY7	0.786416	0.0111432		ENSG00000169504	CLIC4	0.494139	0.0156567		ENSG00000174516	PELI3	-0.458332	0.00409191
ENSG00000170876	TMEM43	0.666717	4.52498e-05		ENSG00000237298	TTN-AS1	0.371048	0.0111638		ENSG00000162461	SLC25A34	0.948418	0.0159328		ENSG00000184481	FOXO4	-0.375694	0.00409215
ENSG00000180370	PAK2	0.40141	4.65058e-05		ENSG00000136932	TRMO	0.374894	0.0112684		ENSG00000115112	TFCP2L1	1.13361	0.0159891		ENSG00000049759	NEDD4L	-0.529733	0.00418606
ENSG00000122420	PTGFR	1.94608	4.66261e-05		ENSG00000115808	STRN	0.349404	0.0113072		ENSG00000137267	TUBB2A	0.376293	0.0160182		ENSG00000185262	UBALD2	-0.423917	0.00420376
ENSG00000123643	SLC36A1	0.736995	4.66277e-05		ENSG00000196862	RGPD4	0.324787	0.0113166		ENSG00000156304	SCAF4	0.276356	0.0160182		ENSG00000226891	LINC01359	-0.917722	0.00424983
ENSG00000215007	DNAJA1P3	1.23468	4.69184e-05		ENSG00000124839	RAB17	0.649157	0.0113275		ENSG00000142599	RERE	0.430746	0.0161639		ENSG00000188846	RPL14	-0.232186	0.00465673
ENSG00000113448	PDE4D	0.55224	4.70967e-05		ENSG00000106688	SLC1A1	0.763459	0.0113548		ENSG00000279133	AC018628.2	0.883144	0.016516		ENSG00000132563	REEP2	-0.5659	0.00469495
ENSG00000198833	UBE2J1	0.392072	4.75223e-05		ENSG00000157538	VPS26C	0.170002	0.0114177		ENSG00000168994	PXDC1	0.784978	0.0165844		ENSG00000131389	SLC6A6	-0.604964	0.00516302
ENSG00000197329	PELI1	0.835137	4.82365e-05		ENSG00000107672	NSMCE4A	0.304665	0.0114399		ENSG00000185896	LAMP1	0.259887	0.0168685		ENSG00000179348	GATA2	-0.582401	0.00522748
ENSG00000027697	IFNGR1	0.383822	4.8315e-05		ENSG00000115963	RND3	1.11347	0.0114764		ENSG00000138411	HECW2	0.706401	0.0171232		ENSG00000100982	PCIF1	-0.27231	0.0053272
ENSG00000054967	RELT	0.903949	4.90158e-05		ENSG00000146966	DENND2A	0.408201	0.0115539		ENSG00000171246	NPTX1	1.58797	0.0171232		ENSG00000132388	UBE2G1	-0.333163	0.0054006
ENSG00000119771	KLHL29	0.980953	4.9575e-05		ENSG00000148572	NRBF2	0.518555	0.0115539		ENSG00000163794	UCN	0.727403	0.0172108		ENSG00000129749	CHRNA10	-0.441179	0.00554241
ENSG00000011566	MAP4K3	0.440902	4.97702e-05		ENSG00000197694	SPTAN1	0.320244	0.0117109		ENSG00000108963	DPH1	0.221337	0.0172732		ENSG00000133606	MKRN1	-0.259262	0.00557606
ENSG00000133858	ZFC3H1	0.443418	5.05861e-05		ENSG00000124749	COL21A1	0.800256	0.011859		ENSG00000079308	TNS1	0.283533	0.0175065		ENSG00000129744	ART1	-0.497499	0.00579806
ENSG00000174600	CMKLR1	1.10209	5.11144e-05		ENSG00000068878	PSME4	0.315815	0.0118687		ENSG00000138018	SELENOI	0.391363	0.017683		ENSG00000182568	SATB1	-0.397891	0.00579806
ENSG00000138119	MYOF	1.22003	5.28214e-05		ENSG00000107443	CCNJ	0.411702	0.0119043		ENSG00000254093	PINX1	0.577562	0.017691		ENSG00000108924	HLF	-0.563481	0.00586305
ENSG00000188042	ARL4C	1.44736	5.31556e-05		ENSG00000163093	BBS5	0.366442	0.0119224		ENSG00000127325	BEST3	0.444676	0.0178165		ENSG00000215441	CTAGE12P	-0.653726	0.0060266
ENSG00000196862	RGPD4	0.443442	5.52517e-05		ENSG00000113441	LNPEP	0.348279	0.0119361		ENSG00000177283	FZD8	0.409872	0.017894		ENSG00000211584	SLC48A1	-0.323565	0.00610535
ENSG00000155975	VPS37A	0.455041	5.55702e-05		ENSG00000185304	RGPD2	0.412936	0.0120481		ENSG00000040199	PHLPP2	0.639758	0.018243		ENSG00000130517	PGPEP1	-0.279104	0.0062986
ENSG00000228748	AL450306.1	1.421	5.55702e-05		ENSG00000213281	NRAS	0.321974	0.0121072		ENSG00000277867	AC138649.4	0.375567	0.0182822		ENSG00000257103	LSM14A	-0.175291	0.00654183
ENSG00000011347	SYT7	0.629581	5.61646e-05		ENSG00000157570	TSPAN18	0.355448	0.0121521		ENSG00000256951	AC055876.3	0.593031	0.0183198		ENSG00000124374	PAIP2B	-0.508796	0.00655114
ENSG00000031003	FAM13B	0.598186	5.86668e-05		ENSG00000166579	NDEL1	0.261213	0.012196		ENSG00000103404	USP31	0.347401	0.0183854		ENSG00000131634	TMEM204	-0.527761	0.00655114
ENSG00000160991	ORAI2	0.952982	5.88069e-05		ENSG00000134243	SORT1	0.415726	0.0122037		ENSG00000173540	GMPPB	0.32974	0.0183854		ENSG00000048052	HDAC9	-1.14825	0.00655121
ENSG00000151208	DLG5	0.668285	5.98408e-05		ENSG00000091136	LAMB1	0.634609	0.0126233		ENSG00000197461	PDGFA	0.404188	0.0184073		ENSG00000221869	CEBPD	-1.26992	0.00655121
ENSG00000112578	BYSL	0.501018	6.02192e-05		ENSG00000213260	YWHAZP5	0.515569	0.0126941		ENSG00000140961	OSGIN1	0.569885	0.0184301		ENSG00000234332	BCAS2P2	-0.778743	0.00680686
ENSG00000110218	PANX1	1.50901	6.02663e-05		ENSG00000072201	LNX1	0.612286	0.0128421		ENSG00000149633	KIAA1755	1.40061	0.0184301		ENSG00000108823	SGCA	-0.220155	0.00683736
ENSG00000271643	AC112220.2	1.21004	6.10201e-05		ENSG00000188582	PAQR9	0.78283	0.0130371		ENSG00000103653	CSK	0.354994	0.0185921		ENSG00000154001	PPP2R5E	-0.212595	0.00711425
ENSG00000087086	FTL	0.450962	6.10854e-05		ENSG00000159314	ARHGAP27	0.364264	0.0131946		ENSG00000106688	SLC1A1	0.745442	0.0189399		ENSG00000245937	LINC01184	-0.314776	0.00733862
ENSG00000066084	DIP2B	0.486818	6.14766e-05		ENSG00000175556	LONRF3	0.907324	0.0131946		ENSG00000010319	SEMA3G	0.529064	0.0189472		ENSG00000182095	TNRC18	-0.304937	0.00736375
ENSG00000064300	NGFR	2.44388	6.18226e-05		ENSG00000142871	CCN1	1.4671	0.0132969		ENSG00000142733	MAP3K6	0.499844	0.018953		ENSG00000261616	AC036108.3	-0.45209	0.0074462
ENSG00000177432	NAP1L5	0.675702	6.20569e-05		ENSG00000040487	SLC66A1	0.361056	0.0134025		ENSG00000204576	PRR3	0.452162	0.0189698		ENSG00000178035	IMPDH2	-0.259302	0.00748332
ENSG00000189184	PCDH18	1.04661	6.28288e-05		ENSG00000255148	AC239802.2	0.921447	0.0134996		ENSG00000260735	AC139256.2	0.543329	0.0190428		ENSG00000110917	MLEC	-0.410978	0.00764418
ENSG00000146112	PPP1R18	0.924861	6.51895e-05		ENSG00000113273	ARSB	0.46004	0.0135267		ENSG00000078699	CBFA2T2	0.237651	0.0194078		ENSG00000148300	REXO4	-0.3312	0.00801905
ENSG00000115091	ACTR3	0.340608	6.65768e-05		ENSG00000088882	CPXM1	2.11896	0.0138905		ENSG00000163637	PRICKLE2	0.498558	0.0195144		ENSG00000203709	MIR29B2CHG	-0.66154	0.00808411
ENSG00000142227	EMP3	1.00792	6.69772e-05		ENSG00000142748	FCN3	1.04917	0.0138905		ENSG00000122203	KIAA1191	0.175375	0.0195543		ENSG00000162415	ZSWIM5	-0.695697	0.00867568
ENSG00000183604	SMG1P5	0.343039	6.77134e-05		ENSG00000127870	RNF6	0.351473	0.0139997		ENSG00000108950	FAM20A	0.704962	0.0195622		ENSG00000234899	SOX9-AS1	-0.432711	0.00867568
ENSG00000175213	ZNF408	0.460969	6.7987e-05		ENSG00000087842	PIR	0.481167	0.0140134		ENSG00000247626	MARS2	0.418852	0.0195641		ENSG00000154511	DIPK1A	-0.370781	0.0087025
ENSG00000218891	ZNF579	0.416139	6.89886e-05		ENSG00000165244	ZNF367	0.774803	0.0140134		ENSG00000111737	RAB35	0.319051	0.0196692		ENSG00000111077	TNS2	-0.371738	0.00887086
ENSG00000134108	ARL8B	0.282542	7.10106e-05		ENSG00000105072	C19orf44	0.449054	0.0141287		ENSG00000197694	SPTAN1	0.313746	0.0198478		ENSG00000073060	SCARB1	-0.308216	0.00900732
ENSG00000126012	KDM5C	0.378041	7.13262e-05		ENSG00000257851	HNRNPA3P10	0.426946	0.0143199		ENSG00000151014	NOCT	0.528289	0.0200193		ENSG00000112175	BMP5	-0.449025	0.00932092
ENSG00000220323	H2BC19P	0.731114	7.14846e-05		ENSG00000103044	HAS3	0.647092	0.0143443		ENSG00000105552	BCAT2	0.323435	0.0200906		ENSG00000157514	TSC22D3	-0.45178	0.00932092
ENSG00000197375	SLC22A5	0.564793	7.21893e-05		ENSG00000173276	ZBTB21	0.811603	0.0143946		ENSG00000075785	RAB7A	0.205506	0.0201658		ENSG00000165424	ZCCHC24	-0.345339	0.00932092
ENSG00000232480	TGFB2-AS1	1.45794	7.30662e-05		ENSG00000117481	NSUN4	0.242853	0.0144054		ENSG00000132467	UTP3	0.300612	0.0202506		ENSG00000224546	EIF4BP3	-0.256339	0.00939774
ENSG00000143753	DEGS1	0.391231	7.33601e-05		ENSG00000237931	CLIC4P3	0.690169	0.014474		ENSG00000198492	YTHDF2	0.198398	0.0204871		ENSG00000176945	MUC20	-0.418786	0.0096625
ENSG00000158321	AUTS2	0.954237	7.38472e-05		ENSG00000156026	MCU	0.221998	0.0146443		ENSG00000102802	MEDAG	0.689114	0.0207283		ENSG00000197530	MIB2	-0.274733	0.00987486
ENSG00000131873	CHSY1	0.708443	7.40337e-05		ENSG00000254332	AF201337.1	0.718522	0.0146634		ENSG00000260708	AL118516.1	0.422391	0.0207907		ENSG00000121440	PDZRN3	-0.446151	0.0101564
ENSG00000170345	FOS	2.34603	7.48914e-05		ENSG00000136068	FLNB	0.57737	0.0146785		ENSG00000112759	SLC29A1	0.301488	0.0208401		ENSG00000142453	CARM1	-0.26355	0.0102042
ENSG00000196993	NPIPB9	0.454465	7.84212e-05		ENSG00000142556	ZNF614	0.332541	0.0146785		ENSG00000115183	TANC1	0.485792	0.0208705		ENSG00000246985	SOCS2-AS1	-0.981635	0.0103432
ENSG00000215301	DDX3X	0.351544	7.88705e-05		ENSG00000135218	CD36	0.360297	0.0146953		ENSG00000132478	UNK	0.243278	0.0208705		ENSG00000073849	ST6GAL1	-0.517619	0.0103789
ENSG00000270983	AL589674.1	0.60187	7.9858e-05		ENSG00000228719	AL022313.2	1.09215	0.0147592		ENSG00000148840	PPRC1	0.518944	0.0210934		ENSG00000173156	RHOD	-0.65204	0.0104494
ENSG00000177733	HNRNPA0	0.343865	8.16511e-05		ENSG00000136738	STAM	0.361694	0.0149		ENSG00000180530	NRIP1	0.459033	0.0211605		ENSG00000079459	FDFT1	-0.257022	0.011092
ENSG00000008130	NADK	0.368096	8.1723e-05		ENSG00000083097	DOP1A	0.385667	0.0149276		ENSG00000104154	SLC30A4	0.489354	0.0211716		ENSG00000065989	PDE4A	-0.385893	0.0113181
ENSG00000104635	SLC39A14	0.668285	8.53685e-05		ENSG00000136450	SRSF1	0.265529	0.0150989		ENSG00000160223	ICOSLG	0.6037	0.0213226		ENSG00000214544	GTF2IRD2P1	-0.301761	0.0113524
ENSG00000180867	PDIA3P1	0.35944	8.60751e-05		ENSG00000197872	CYRIA	0.368164	0.0150999		ENSG00000162878	PKDCC	0.472364	0.0215231		ENSG00000105701	FKBP8	-0.213019	0.0115345
ENSG00000005471	ABCB4	0.57897	8.89503e-05		ENSG00000124145	SDC4	0.669619	0.015211		ENSG00000258260	AC073896.5	1.08212	0.0215231		ENSG00000286651	AC134504.1	-0.827866	0.0115345
ENSG00000144959	NCEH1	0.914717	8.89988e-05		ENSG00000126391	FRMD8	0.428435	0.0152769		ENSG00000146147	MLIP	0.317336	0.0217012		ENSG00000152430	BOLL	-0.609969	0.0116492
ENSG00000037897	METTL1	0.94004	8.99293e-05		ENSG00000159387	IRX6	0.812754	0.0152769		ENSG00000280800	FP671120.7	0.545717	0.0217148		ENSG00000158683	PKD1L1	-0.544148	0.0118362
ENSG00000164305	CASP3	0.688437	9.04837e-05		ENSG00000281183	NPTN-IT1	0.509205	0.0154386		ENSG00000188042	ARL4C	1.07604	0.0218069		ENSG00000138439	FAM117B	-0.635495	0.0123176
ENSG00000196792	STRN3	0.37693	9.11153e-05		ENSG00000073008	PVR	0.749178	0.0155154		ENSG00000117298	ECE1	0.40689	0.0219217		ENSG00000125898	FAM110A	-0.977581	0.0125433
ENSG00000160789	LMNA	0.307767	9.37584e-05		ENSG00000166923	GREM1	0.806012	0.0156528		ENSG00000160209	PDXK	0.30576	0.0219795		ENSG00000130382	MLLT1	-0.242006	0.0125433
ENSG00000175920	DOK7	0.561142	9.37584e-05		ENSG00000160991	ORAI2	0.685056	0.015723		ENSG00000165322	ARHGAP12	0.229444	0.0219795		ENSG00000224934	AL391684.1	-0.340769	0.0125433
ENSG00000254206	NPIPB11	0.385222	9.38507e-05		ENSG00000140931	CMTM3	0.578394	0.0157251		ENSG00000170537	TMC7	0.7964	0.0219795		ENSG00000063046	EIF4B	-0.230618	0.0133755
ENSG00000142748	FCN3	1.37436	9.55352e-05		ENSG00000226608	FTLP3	0.33553	0.0157352		ENSG00000033030	ZCCHC8	0.297294	0.0220094		ENSG00000140718	FTO	-0.23093	0.0133755
ENSG00000067082	KLF6	0.887801	9.55869e-05		ENSG00000236360	RRAS2P1	1.06994	0.0157352		ENSG00000213493	ACTN4P1	0.568235	0.0223872		ENSG00000196814	MVB12B	-0.325974	0.0137513
ENSG00000203747	FCGR3A	1.22228	9.66048e-05		ENSG00000143179	UCK2	0.691657	0.0157582		ENSG00000165195	PIGA	0.455244	0.0227679		ENSG00000106682	EIF4H	-0.165806	0.0139001
ENSG00000105639	JAK3	1.53279	9.74105e-05		ENSG00000102786	INTS6	0.352457	0.0157928		ENSG00000164038	SLC9B2	0.686059	0.0229473		ENSG00000117569	PTBP2	-0.284846	0.0139001
ENSG00000090060	PAPOLA	0.202081	9.74899e-05		ENSG00000106034	CPED1	0.535735	0.0157928		ENSG00000136295	TTYH3	0.601154	0.0231575		ENSG00000102683	SGCG	-0.272743	0.0140141
ENSG00000138757	G3BP2	0.439301	9.75571e-05		ENSG00000244026	FAM86DP	0.412191	0.0159229		ENSG00000166886	NAB2	0.967389	0.0231575		ENSG00000264490	BX640514.1	-0.692085	0.0145349
ENSG00000187537	POTEG	1.53242	9.84047e-05		ENSG00000163545	NUAK2	1.12194	0.0159363		ENSG00000244682	FCGR2C	0.730822	0.0235874		ENSG00000138688	KIAA1109	-0.368013	0.0145801
ENSG00000128585	MKLN1	0.35103	0.000100993		ENSG00000280088	AC126474.2	0.661662	0.0160957		ENSG00000165782	PIP4P1	0.300742	0.0236357		ENSG00000183134	PTGDR2	-0.750157	0.0148785
ENSG00000181722	ZBTB20	0.465257	0.000103945		ENSG00000117020	AKT3	0.385517	0.0161611		ENSG00000126603	GLIS2	0.646392	0.0236439		ENSG00000139239	RPL14P1	-0.2174	0.0150792
ENSG00000135424	ITGA7	0.360856	0.000106359		ENSG00000128512	DOCK4	0.366001	0.0161611		ENSG00000178935	ZNF552	0.374848	0.0236742		ENSG00000187735	TCEA1	-0.212052	0.0153552
ENSG00000165868	HSPA12A	0.620541	0.000106359		ENSG00000165312	OTUD1	1.6934	0.0164426		ENSG00000224982	TMEM233	0.376237	0.0237476		ENSG00000132182	NUP210	-0.420141	0.0154516
ENSG00000259051	HNRNPUP1	0.650416	0.000108111		ENSG00000188295	ZNF669	0.648177	0.0164924		ENSG00000265215	MIR4269	0.980541	0.0237575		ENSG00000142188	TMEM50B	-0.274625	0.0155283
ENSG00000161813	LARP4	0.397396	0.000108162		ENSG00000158079	PTPDC1	0.356164	0.0166669		ENSG00000134954	ETS1	0.459549	0.0240541		ENSG00000258545	RHOXF1-AS1	-1.17012	0.0156306
ENSG00000197694	SPTAN1	0.425105	0.000108454		ENSG00000090776	EFNB1	0.434953	0.0166963		ENSG00000148143	ZNF462	0.500184	0.0241481		ENSG00000141965	FEM1A	-0.39683	0.0156917
ENSG00000273284	AP001033.4	1.53827	0.000108561		ENSG00000067048	DDX3Y	0.288573	0.0168521		ENSG00000130147	SH3BP4	0.567509	0.0244054		ENSG00000236919	AC109635.1	-0.800349	0.0158313
ENSG00000118246	FASTKD2	0.360462	0.000108861		ENSG00000065491	TBC1D22B	0.314855	0.0168646		ENSG00000140105	WARS1	0.557166	0.0244368		ENSG00000124743	KLHL31	-0.372782	0.0158959
ENSG00000106484	MEST	0.910866	0.00011001		ENSG00000119715	ESRRB	0.471414	0.0170434		ENSG00000197261	C6orf141	0.905548	0.0247086		ENSG00000171992	SYNPO	-0.335134	0.0160123
ENSG00000135253	KCP	1.10864	0.000111496		ENSG00000180773	SLC36A4	0.57895	0.0173025		ENSG00000104081	BMF	0.799022	0.0248383		ENSG00000240875	LINC00886	-1.08247	0.0161005
ENSG00000169045	HNRNPH1	0.299306	0.0001121		ENSG00000136869	TLR4	0.462432	0.0173279		ENSG00000160190	SLC37A1	0.354685	0.024851		ENSG00000185624	P4HB	-0.156873	0.0161265
ENSG00000180957	PITPNB	0.374252	0.0001121		ENSG00000066583	ISOC1	0.337292	0.0174121		ENSG00000170458	CD14	0.734247	0.0250246		ENSG00000225031	EIF4BP7	-0.235365	0.0161265
ENSG00000284391	AL139398.1	0.843509	0.000113591		ENSG00000115594	IL1R1	0.692339	0.0174121		ENSG00000086061	DNAJA1	0.390955	0.0251496		ENSG00000007516	BAIAP3	-0.439314	0.0162929
ENSG00000225190	PLEKHM1	0.405484	0.000119314		ENSG00000219642	BMPR1AP1	0.518214	0.0175734		ENSG00000170439	METTL7B	1.37454	0.0254281		ENSG00000172216	CEBPB	-0.768432	0.0164951
ENSG00000162775	RBM15	0.519286	0.000119376		ENSG00000065613	SLK	0.238471	0.0175901		ENSG00000172270	BSG	0.398707	0.0255278		ENSG00000180900	SCRIB	-0.22647	0.0166924
ENSG00000166794	PPIB	0.656298	0.000120388		ENSG00000236565	HNRNPA3P5	0.294127	0.017829		ENSG00000105928	GSDME	0.637866	0.0258614		ENSG00000241923	RPL14P3	-0.276259	0.0166924
ENSG00000023572	GLRX2	0.400199	0.000121808		ENSG00000092871	RFFL	0.442642	0.0179103		ENSG00000169184	MN1	0.435566	0.0258614		ENSG00000089289	IGBP1	-0.241639	0.0168334
ENSG00000197580	BCO2	0.816702	0.000123212		ENSG00000144597	EAF1	0.400522	0.0179801		ENSG00000176018	LYSMD3	0.315135	0.0258614		ENSG00000106733	NMRK1	-0.26235	0.0168334
ENSG00000169714	CNBP	0.231057	0.000123346		ENSG00000128641	MYO1B	0.488821	0.018048		ENSG00000154222	CC2D1B	0.232554	0.0258711		ENSG00000274561	AC005332.3	-0.832243	0.0169329
ENSG00000151014	NOCT	0.701949	0.000126771		ENSG00000106484	MEST	0.657579	0.0180591		ENSG00000155366	RHOC	0.409658	0.0261241		ENSG00000126003	PLAGL2	-0.551155	0.0169417
ENSG00000179134	SAMD4B	0.315778	0.000129365		ENSG00000237415	NRBF2P3	0.589529	0.0180838		ENSG00000155016	CYP2U1	0.429907	0.0264869		ENSG00000179796	LRRC3B	-1.20962	0.0172077
ENSG00000118705	RPN2	0.232776	0.000130939		ENSG00000131435	PDLIM4	0.619935	0.0182081		ENSG00000053524	MCF2L2	0.806756	0.0265362		ENSG00000228501	RPL15P18	-0.267341	0.0172082
ENSG00000127314	RAP1B	0.389657	0.000136336		ENSG00000135253	KCP	0.812726	0.0182081		ENSG00000103174	NAGPA	0.372619	0.0265407		ENSG00000100034	PPM1F	-0.285584	0.0181626
ENSG00000163093	BBS5	0.474533	0.000136336		ENSG00000232801	SDCBPP3	0.765848	0.0182081		ENSG00000247572	CKMT2-AS1	0.580495	0.0265952		ENSG00000091656	ZFHX4	-0.407567	0.0182091
ENSG00000166226	CCT2	0.33913	0.000137254		ENSG00000076641	PAG1	0.564513	0.018255		ENSG00000233006	MIR3936HG	0.396665	0.0269941		ENSG00000123933	MXD4	-0.326331	0.0182091
ENSG00000173166	RAPH1	1.35943	0.000137436		ENSG00000122861	PLAU	0.740035	0.0184884		ENSG00000133687	TMTC1	0.268673	0.0270137		ENSG00000137818	RPLP1	-0.22852	0.0183195
ENSG00000231434	AL365440.1	0.721267	0.000138015		ENSG00000102024	PLS3	0.408636	0.0185995		ENSG00000100055	CYTH4	0.81344	0.0270205		ENSG00000130175	PRKCSH	-0.185965	0.0183646
ENSG00000227051	C14orf132	1.22714	0.000139133		ENSG00000042445	RETSAT	0.42536	0.0186159		ENSG00000261371	PECAM1	0.516187	0.0270923		ENSG00000008282	SYPL1	-0.251732	0.0183652
ENSG00000138600	SPPL2A	0.449805	0.000141239		ENSG00000265808	SEC22B	0.221936	0.0186159		ENSG00000185585	OLFML2A	0.55398	0.0272025		ENSG00000182533	CAV3	-0.299679	0.0185294
ENSG00000005102	MEOX1	0.617618	0.00014762		ENSG00000132823	OSER1	0.333975	0.0186305		ENSG00000186642	PDE2A	0.513307	0.0274389		ENSG00000154978	VOPP1	-0.235058	0.018548
ENSG00000184922	FMNL1	0.665567	0.000148008		ENSG00000214176	PLEKHM1P1	0.331971	0.0186305		ENSG00000135547	HEY2	0.374648	0.028		ENSG00000165675	ENOX2	-0.352195	0.018548
ENSG00000117000	RLF	0.410532	0.000153198		ENSG00000247271	ZBED5-AS1	0.672277	0.0186305		ENSG00000077009	NMRK2	0.763642	0.0281046		ENSG00000144749	LRIG1	-0.316547	0.0189034
ENSG00000169504	CLIC4	0.644926	0.000153198		ENSG00000177354	C10orf71	0.337307	0.01867		ENSG00000139971	ARMH4	0.894534	0.028188		ENSG00000174428	GTF2IRD2B	-0.256619	0.0190158
ENSG00000232368	FTLP2	0.520257	0.000153198		ENSG00000128573	FOXP2	0.550688	0.0189604		ENSG00000187678	SPRY4	0.400307	0.028188		ENSG00000130653	PNPLA7	-0.40358	0.0196612
ENSG00000013364	MVP	0.63847	0.000155812		ENSG00000254634	SMG1P6	0.459809	0.0191084		ENSG00000137936	BCAR3	0.557082	0.0282269		ENSG00000279453	Z99129.4	-0.363567	0.0196612
ENSG00000162512	SDC3	0.444863	0.000156013		ENSG00000119326	CTNNAL1	0.434136	0.0191792		ENSG00000229391	HLA-DRB6	0.678988	0.0282646		ENSG00000116729	WLS	-0.455672	0.0199135
ENSG00000181472	ZBTB2	0.386079	0.000156013		ENSG00000272655	POLR2J4	0.434132	0.0192535		ENSG00000111321	LTBR	0.272854	0.0284116		ENSG00000128016	ZFP36	-1.50742	0.0199997
ENSG00000129128	SPCS3	0.286641	0.000156559		ENSG00000095209	TMEM38B	0.341191	0.019317		ENSG00000182986	ZNF320	0.319745	0.02858		ENSG00000179476	C14orf28	-0.445998	0.0199997
ENSG00000186001	LRCH3	0.227641	0.000156749		ENSG00000129170	CSRP3	0.711468	0.0196807		ENSG00000070404	FSTL3	0.72275	0.0287463		ENSG00000099954	CECR2	-0.416085	0.0201595
ENSG00000153165	RGPD3	0.444239	0.00015749		ENSG00000146374	RSPO3	0.594425	0.0197444		ENSG00000269028	MTRNR2L12	0.306913	0.0287735		ENSG00000165175	MID1IP1	-0.486274	0.0203376
ENSG00000164190	NIPBL	0.349115	0.000161989		ENSG00000033100	CHPF2	0.460225	0.0198756		ENSG00000036448	MYOM2	0.254285	0.0288763		ENSG00000061938	TNK2	-0.306287	0.0208176
ENSG00000123416	TUBA1B	0.667577	0.000164136		ENSG00000106348	IMPDH1	0.569315	0.0198756		ENSG00000204859	ZBTB48	0.394563	0.0291127		ENSG00000172731	LRRC20	-0.257054	0.0210096
ENSG00000106348	IMPDH1	0.775184	0.00016542		ENSG00000158169	FANCC	0.326655	0.0198756		ENSG00000164687	FABP5	0.468001	0.0291455		ENSG00000067141	NEO1	-0.411347	0.0211475
ENSG00000011198	ABHD5	0.429903	0.000166804		ENSG00000198885	ITPRIPL1	0.779553	0.0198756		ENSG00000078018	MAP2	0.714633	0.0291596		ENSG00000214970	AC005323.1	-0.633837	0.0211582
ENSG00000036672	USP2	0.476681	0.000167932		ENSG00000092094	OSGEP	0.351041	0.0198918		ENSG00000107968	MAP3K8	0.876553	0.0291596		ENSG00000275860	AC005702.4	-0.962931	0.0216288
ENSG00000155324	GRAMD2B	0.893883	0.000168853		ENSG00000102678	FGF9	0.926251	0.0198918		ENSG00000112319	EYA4	0.360751	0.0291596		ENSG00000147862	NFIB	-0.27188	0.0217993
ENSG00000143507	DUSP10	1.05672	0.000170516		ENSG00000099995	SF3A1	0.189715	0.0198937		ENSG00000223547	ZNF844	0.538836	0.0293407		ENSG00000118197	DDX59	-0.276104	0.0219277
ENSG00000136731	UGGT1	0.500533	0.000170535		ENSG00000010327	STAB1	0.482498	0.0201779		ENSG00000264343	NOTCH2NLA	0.713012	0.0295441		ENSG00000184634	MED12	-0.239847	0.0223226
ENSG00000264522	OTUD7B	0.51352	0.000170996		ENSG00000114030	KPNA1	0.313024	0.0201937		ENSG00000280614	FP236383.4	0.530705	0.0299193		ENSG00000166582	CENPV	-0.271236	0.0224867
ENSG00000166747	AP1G1	0.288945	0.000171464		ENSG00000206384	COL6A6	1.02697	0.020194		ENSG00000255823	MTRNR2L8	0.312097	0.0299325		ENSG00000135924	DNAJB2	-0.192839	0.0229698
ENSG00000160293	VAV2	0.719574	0.000175166		ENSG00000218891	ZNF579	0.288024	0.0207061		ENSG00000100823	APEX1	0.188071	0.0299391		ENSG00000079999	KEAP1	-0.206627	0.0232867
ENSG00000223345	H2BP1	0.838206	0.000178674		ENSG00000166451	CENPN	0.66498	0.0207202		ENSG00000108669	CYTH1	0.211763	0.0299541		ENSG00000122483	CCDC18	-0.471986	0.0237503
ENSG00000131831	RAI2	0.613987	0.000180346		ENSG00000106701	FSD1L	0.393597	0.0207466		ENSG00000204388	HSPA1B	1.06949	0.0300252		ENSG00000171631	P2RY6	-0.799336	0.0237503
ENSG00000121579	NAA50	0.264278	0.000182674		ENSG00000163492	CCDC141	0.45628	0.0208509		ENSG00000177374	HIC1	0.456724	0.0300314		ENSG00000167526	RPL13	-0.232278	0.0239162
ENSG00000064225	ST3GAL6	0.766188	0.000184961		ENSG00000167555	ZNF528	0.37666	0.0209731		ENSG00000164631	ZNF12	0.302428	0.031111		ENSG00000107282	APBA1	-0.510431	0.0241256
ENSG00000225648	SBDSP1	0.333254	0.000188455		ENSG00000164631	ZNF12	0.298677	0.0210655		ENSG00000165661	QSOX2	0.335388	0.0311111		ENSG00000168264	IRF2BP2	-0.382983	0.0241256
ENSG00000120254	MTHFD1L	1.53379	0.000190564		ENSG00000259820	AC083843.3	0.532198	0.0210819		ENSG00000119280	C1orf198	0.311285	0.0313839		ENSG00000125871	MGME1	-0.304997	0.0241469
ENSG00000198026	ZNF335	0.300742	0.000190564		ENSG00000213131	YWHAZP4	0.511461	0.0211501		ENSG00000156869	FRRS1	0.559538	0.031603		ENSG00000074855	ANO8	-0.26482	0.024262
ENSG00000108256	NUFIP2	0.384178	0.000194035		ENSG00000148120	AOPEP	0.236392	0.0211637		ENSG00000281181	FP236383.5	0.524847	0.0317681		ENSG00000212789	ST13P5	-0.238375	0.0242622
ENSG00000114030	KPNA1	0.428021	0.000194035		ENSG00000023572	GLRX2	0.285214	0.0211738		ENSG00000164949	GEM	1.47903	0.0318608		ENSG00000134759	ELP2	-0.213133	0.0243787
ENSG00000133135	RNF128	0.631885	0.000195678		ENSG00000274423	SEC22B2P	0.414526	0.0212639		ENSG00000124198	ARFGEF2	0.241128	0.032074		ENSG00000163126	ANKRD23	-0.369761	0.0243971
ENSG00000156304	SCAF4	0.34154	0.000200715		ENSG00000112941	TENT4A	0.378428	0.0214282		ENSG00000112033	PPARD	0.335636	0.0324323		ENSG00000243918	EIF4BP8	-0.306828	0.0247855
ENSG00000133318	RTN3	0.398586	0.000203614		ENSG00000155096	AZIN1	0.386521	0.0214282		ENSG00000125834	STK35	0.345316	0.0324843		ENSG00000104848	KCNA7	-0.448726	0.0256494
ENSG00000199053	MIR324	0.975075	0.000204576		ENSG00000121749	TBC1D15	0.278792	0.0216641		ENSG00000204389	HSPA1A	1.06405	0.0325967		ENSG00000144560	VGLL4	-0.537234	0.0257734
ENSG00000187605	TET3	0.796618	0.000205601		ENSG00000198026	ZNF335	0.220031	0.0217232		ENSG00000006432	MAP3K9	0.770897	0.0327316		ENSG00000277532	AC025048.5	-0.937514	0.0258301
ENSG00000109670	FBXW7	0.633101	0.000207451		ENSG00000133731	IMPA1	0.22776	0.0222009		ENSG00000146083	RNF44	0.272524	0.0327316		ENSG00000235616	ST13P2	-0.422985	0.0258431
ENSG00000076641	PAG1	0.747941	0.000210335		ENSG00000124120	TTPAL	0.459614	0.0223741		ENSG00000213614	HEXA	0.276383	0.0328556		ENSG00000115561	CHMP3	-0.178985	0.0260672
ENSG00000135763	URB2	0.548547	0.000210412		ENSG00000211456	SACM1L	0.253555	0.0224618		ENSG00000103037	SETD6	0.255744	0.0328707		ENSG00000072736	NFATC3	-0.337411	0.026098
ENSG00000204580	DDR1	0.799145	0.000214414		ENSG00000164970	FAM219A	0.295406	0.0228681		ENSG00000186416	NKRF	0.397632	0.0329585		ENSG00000091262	ABCC6	-0.575672	0.026098
ENSG00000131759	RARA	0.718126	0.000217525		ENSG00000153066	TXNDC11	0.196054	0.0229073		ENSG00000186603	HPDL	0.725956	0.0329585		ENSG00000223891	OSER1-DT	-0.321691	0.026098
ENSG00000167258	CDK12	0.307122	0.000219796		ENSG00000100626	GALNT16	0.534277	0.0230037		ENSG00000103489	XYLT1	0.608327	0.0330492		ENSG00000198171	DDRGK1	-0.254335	0.0261979
ENSG00000067048	DDX3Y	0.381944	0.000222349		ENSG00000120889	TNFRSF10B	0.487679	0.0230534		ENSG00000167491	GATAD2A	0.303194	0.0330492		ENSG00000107758	PPP3CB	-0.249014	0.0265886
ENSG00000092439	TRPM7	0.460139	0.000222503		ENSG00000163827	LRRC2	0.367004	0.0232595		ENSG00000104043	ATP8B4	0.95471	0.0330742		ENSG00000174748	RPL15	-0.147526	0.0266484
ENSG00000163794	UCN	0.867976	0.000222881		ENSG00000286986	AC026736.1	1.07606	0.02342		ENSG00000185115	NSMCE3	0.245039	0.0337474		ENSG00000212802	RPL15P3	-0.156602	0.0266484
ENSG00000112242	E2F3	0.561392	0.00022371		ENSG00000267519	AC020916.1	0.620747	0.0235325		ENSG00000197312	DDI2	0.354459	0.033961		ENSG00000235070	AC062015.1	-0.736812	0.0266484
ENSG00000254634	SMG1P6	0.608151	0.000223995		ENSG00000174307	PHLDA3	0.651611	0.0235878		ENSG00000272391	POM121C	0.167518	0.0345102		ENSG00000249936	RAC1P2	-0.179937	0.0266484
ENSG00000054793	ATP9A	0.458517	0.000230025		ENSG00000010282	HHATL	0.666111	0.0238568		ENSG00000078902	TOLLIP	0.197919	0.0345754		ENSG00000118482	PHF3	-0.277273	0.0270832
ENSG00000007237	GAS7	0.752125	0.000232212		ENSG00000171862	PTEN	0.253994	0.0241212		ENSG00000156011	PSD3	0.627384	0.0348497		ENSG00000012822	CALCOCO1	-0.261469	0.0272131
ENSG00000149084	HSD17B12	0.386634	0.000232801		ENSG00000187720	THSD4	0.488608	0.0241301		ENSG00000101624	CEP76	0.529171	0.0349823		ENSG00000166123	GPT2	-0.523838	0.0272131
ENSG00000115226	FNDC4	1.48176	0.000232884		ENSG00000031081	ARHGAP31	0.389103	0.0241319		ENSG00000176624	MEX3C	0.343405	0.034989		ENSG00000107864	CPEB3	-0.347501	0.0273184
ENSG00000213300	HNRNPA3P6	0.30647	0.000234228		ENSG00000104381	GDAP1	0.516285	0.024179		ENSG00000133816	MICAL2	0.619957	0.0353601		ENSG00000130962	PRRG1	-0.398593	0.0273184
ENSG00000232956	SNHG15	0.79965	0.000237411		ENSG00000177374	HIC1	0.448636	0.024179		ENSG00000185085	INTS5	0.297052	0.0359247		ENSG00000079950	STX7	-0.197222	0.0273211
ENSG00000156232	WHAMM	0.353756	0.000239037		ENSG00000095015	MAP3K1	0.417137	0.0242851		ENSG00000275342	PRAG1	0.322009	0.0359247		ENSG00000163517	HDAC11	-0.338646	0.0273488
ENSG00000149182	ARFGAP2	0.379872	0.000239598		ENSG00000182759	MAFA	0.498038	0.0242851		ENSG00000281383	FP671120.8	0.524111	0.0359247		ENSG00000101040	ZMYND8	-0.379639	0.027708
ENSG00000196937	FAM3C	0.296934	0.000242975		ENSG00000232368	FTLP2	0.368803	0.0244829		ENSG00000185728	YTHDF3	0.213829	0.0359514		ENSG00000136720	HS6ST1	-0.260662	0.0280741
ENSG00000132359	RAP1GAP2	0.79443	0.000243827		ENSG00000053918	KCNQ1	0.767015	0.0246828		ENSG00000109062	SLC9A3R1	0.724362	0.0361027		ENSG00000153902	LGI4	-0.332685	0.0280741
ENSG00000254332	AF201337.1	0.921676	0.000245527		ENSG00000108510	MED13	0.289344	0.0248223		ENSG00000035664	DAPK2	0.266593	0.0361483		ENSG00000214872	SMTNL1	-0.558065	0.0280741
ENSG00000116396	KCNC4	0.728395	0.000246006		ENSG00000073711	PPP2R3A	0.22064	0.0249268		ENSG00000047056	WDR37	0.249029	0.0363576		ENSG00000175084	DES	-0.240875	0.0283015
ENSG00000197077	KIAA1671	0.630576	0.000247604		ENSG00000071246	VASH1	0.482389	0.0249693		ENSG00000100345	MYH9	0.560589	0.0363741		ENSG00000118816	CCNI	-0.180231	0.0283193
ENSG00000261716	H2BC20P	0.740382	0.000249413		ENSG00000204217	BMPR2	0.208582	0.0249693		ENSG00000139269	INHBE	1.29566	0.0363746		ENSG00000233251	AC007743.1	-0.532995	0.0284266
ENSG00000168036	CTNNB1	0.227521	0.000252452		ENSG00000126878	AIF1L	0.46044	0.025039		ENSG00000126945	HNRNPH2	0.181959	0.0365816		ENSG00000213432	RPL17P34	-0.356147	0.0285236
ENSG00000101654	RNMT	0.358059	0.000261585		ENSG00000112655	PTK7	0.886404	0.0251742		ENSG00000254332	AF201337.1	0.69423	0.0372526		ENSG00000244538	AC098583.1	-0.314805	0.0289291
ENSG00000137094	DNAJB5	0.733609	0.000261585		ENSG00000140995	DEF8	0.192129	0.0251742		ENSG00000184371	CSF1	0.584528	0.0373218		ENSG00000109501	WFS1	-0.329808	0.0289876
ENSG00000115211	EIF2B4	0.287127	0.000262613		ENSG00000227467	LINC01537	0.81205	0.0252976		ENSG00000160050	CCDC28B	0.410438	0.0373951		ENSG00000196872	KIAA1211L	-0.615439	0.0290193
ENSG00000137331	IER3	1.5269	0.00026671		ENSG00000153162	BMP6	0.516826	0.0253762		ENSG00000163378	EOGT	0.288021	0.0374097		ENSG00000125733	TRIP10	-0.224878	0.0290451
ENSG00000163811	WDR43	0.523291	0.000268485		ENSG00000130779	CLIP1	0.423856	0.0254035		ENSG00000210082	MT-RNR2	0.310484	0.0374973		ENSG00000100129	EIF3L	-0.169092	0.0296244
ENSG00000166963	MAP1A	1.16904	0.000276656		ENSG00000136026	CKAP4	0.407577	0.0254273		ENSG00000213699	SLC35F6	0.314842	0.0375508		ENSG00000124795	DEK	-0.21032	0.0296244
ENSG00000131018	SYNE1	0.421348	0.000276952		ENSG00000100075	SLC25A1	0.567376	0.0254499		ENSG00000111845	PAK1IP1	0.333409	0.0377823		ENSG00000130783	CCDC62	-0.911714	0.0296244
ENSG00000170458	CD14	0.915927	0.000277724		ENSG00000235823	OLMALINC	0.502983	0.0255311		ENSG00000256294	ZNF225	0.489118	0.0379942		ENSG00000224094	RPS24P8	-0.198982	0.0296849
ENSG00000125944	HNRNPR	0.218995	0.000281553		ENSG00000109606	DHX15	0.236767	0.0258891		ENSG00000165527	ARF6	0.225301	0.0383017		ENSG00000125878	TCF15	-0.594702	0.0297886
ENSG00000117519	CNN3	0.730439	0.00028581		ENSG00000166949	SMAD3	0.257125	0.0258891		ENSG00000160908	ZNF394	0.335968	0.038363		ENSG00000169733	RFNG	-0.247083	0.0303003
ENSG00000136630	HLX	0.774653	0.000286388		ENSG00000271643	AC112220.2	0.821845	0.0259551		ENSG00000103196	CRISPLD2	0.523675	0.0385118		ENSG00000212710	CTAGE1	-0.671508	0.0303003
ENSG00000055955	ITIH4	1.17136	0.000300785		ENSG00000223774	AL513217.1	0.868677	0.0260772		ENSG00000152104	PTPN14	0.201428	0.0385118		ENSG00000258154	AL512356.2	-0.795304	0.0303003
ENSG00000145860	RNF145	0.45523	0.000302226		ENSG00000198843	SELENOT	0.135516	0.0261261		ENSG00000196214	ZNF766	0.394052	0.0385118		ENSG00000232150	ST13P4	-0.253455	0.0303828
ENSG00000138463	SLC49A4	0.349911	0.000303424		ENSG00000138792	ENPEP	0.420398	0.0263998		ENSG00000279289	AL136164.3	0.760994	0.0385118		ENSG00000130734	ATG4D	-0.241806	0.0304199
ENSG00000120156	TEK	0.605103	0.000306553		ENSG00000064225	ST3GAL6	0.542983	0.0264993		ENSG00000189164	ZNF527	0.413509	0.0386002		ENSG00000112320	SOBP	-0.322806	0.0304635
ENSG00000168924	LETM1	0.341169	0.000306863		ENSG00000108950	FAM20A	0.618459	0.0264993		ENSG00000258771	BCAR1P2	0.562332	0.0386002		ENSG00000123143	PKN1	-0.191704	0.030681
ENSG00000148175	STOM	0.592473	0.000308772		ENSG00000114374	USP9Y	0.23687	0.0264993		ENSG00000010282	HHATL	0.642766	0.0390083		ENSG00000112511	PHF1	-0.206683	0.0307704
ENSG00000180998	GPR137C	1.2249	0.000310114		ENSG00000148840	PPRC1	0.486736	0.0264993		ENSG00000270672	MTRNR2L6	0.317173	0.0390213		ENSG00000240231	RPS27P29	-0.304636	0.030822
ENSG00000106236	NPTX2	0.996834	0.000317304		ENSG00000259531	AC022306.1	0.467031	0.0264993		ENSG00000066933	MYO9A	0.276606	0.0395909		ENSG00000125037	EMC3	-0.309116	0.031216
ENSG00000130402	ACTN4	0.568884	0.000318985		ENSG00000055955	ITIH4	0.850096	0.0267797		ENSG00000157978	LDLRAP1	0.290178	0.0395909		ENSG00000275023	MLLT6	-0.183513	0.031216
ENSG00000149115	TNKS1BP1	0.584667	0.000320749		ENSG00000139679	LPAR6	0.409097	0.026807		ENSG00000198843	SELENOT	0.136857	0.0395909		ENSG00000166262	FAM227B	-0.429242	0.0316714
ENSG00000103257	SLC7A5	0.664188	0.00032088		ENSG00000196396	PTPN1	0.302469	0.0268871		ENSG00000230191	IFITM3P4	0.676048	0.0395909		ENSG00000258424	AL512791.1	-1.09236	0.0316714
ENSG00000128245	YWHAH	0.313248	0.000323007		ENSG00000162909	CAPN2	0.185813	0.0269032		ENSG00000170633	RNF34	0.395285	0.0397975		ENSG00000196275	GTF2IRD2	-0.226578	0.0318083
ENSG00000120729	MYOT	0.423033	0.000327572		ENSG00000170144	HNRNPA3	0.166611	0.0269929		ENSG00000091986	CCDC80	0.837241	0.0399073		ENSG00000168491	CCDC110	-0.717088	0.0318335
ENSG00000135766	EGLN1	0.574591	0.000327572		ENSG00000284237	LINC02767	0.466455	0.0271245		ENSG00000136830	NIBAN2	0.303543	0.0400025		ENSG00000115221	ITGB6	-0.342933	0.0319274
ENSG00000068878	PSME4	0.394112	0.000328723		ENSG00000086062	B4GALT1	0.367221	0.0272604		ENSG00000111912	NCOA7	0.458282	0.0405534		ENSG00000197776	KLHDC1	-0.32645	0.0319274
ENSG00000185304	RGPD2	0.513663	0.000334465		ENSG00000092140	G2E3	0.366327	0.0272604		ENSG00000165959	CLMN	0.396953	0.0406032		ENSG00000186184	POLR1D	-0.137852	0.0321466
ENSG00000170144	HNRNPA3	0.227978	0.000337829		ENSG00000280852	AC025048.6	0.274432	0.027647		ENSG00000173714	WFIKKN2	0.530191	0.0406874		ENSG00000108878	CACNG1	-0.237408	0.0324567
ENSG00000010327	STAB1	0.636332	0.000338041		ENSG00000179041	RRS1	0.343216	0.0278377		ENSG00000210117	MT-TW	0.795988	0.0413088		ENSG00000146809	ASB15	-0.351911	0.0324625
ENSG00000185950	IRS2	1.31496	0.000340753		ENSG00000101413	RPRD1B	0.199806	0.0279083		ENSG00000162591	MEGF6	0.512262	0.0417423		ENSG00000178055	PRSS42P	-0.652587	0.0324625
ENSG00000163788	SNRK	0.399482	0.000343923		ENSG00000181104	F2R	0.652362	0.0279083		ENSG00000211445	GPX3	0.347105	0.0417423		ENSG00000145901	TNIP1	-0.189172	0.0324816
ENSG00000125430	HS3ST3B1	1.22313	0.000344786		ENSG00000166450	PRTG	0.534659	0.028219		ENSG00000152556	PFKM	0.189656	0.0424189		ENSG00000259828	AL355596.1	-0.736768	0.0327727
ENSG00000172159	FRMD3	0.710885	0.000344786		ENSG00000106346	USP42	0.268745	0.028427		ENSG00000115520	COQ10B	0.469879	0.0431855		ENSG00000080854	IGSF9B	-0.485614	0.0334659
ENSG00000254093	PINX1	0.643555	0.000347743		ENSG00000103994	ZNF106	0.235415	0.0290102		ENSG00000178691	SUZ12	0.236419	0.0432207		ENSG00000197258	EIF4BP6	-0.226888	0.0335702
ENSG00000196152	ZNF79	0.613597	0.000357444		ENSG00000197859	ADAMTSL2	0.651412	0.0292369		ENSG00000151726	ACSL1	0.404324	0.043536		ENSG00000171016	PYGO1	-0.333561	0.0335711
ENSG00000149257	SERPINH1	0.836295	0.000360962		ENSG00000145220	LYAR	0.381682	0.0292792		ENSG00000141682	PMAIP1	0.92435	0.0438257		ENSG00000125817	CENPB	-0.151483	0.0338501
ENSG00000065613	SLK	0.307736	0.000361662		ENSG00000186001	LRCH3	0.158711	0.0293073		ENSG00000163239	TDRD10	0.645049	0.0441202		ENSG00000063245	EPN1	-0.186319	0.033942
ENSG00000229927	RHEBP1	0.516969	0.000366633		ENSG00000198961	PJA2	0.217946	0.0295215		ENSG00000047621	C12orf4	0.206155	0.0449072		ENSG00000229256	ST13P13	-0.303422	0.0342034
ENSG00000161638	ITGA5	0.79507	0.000368504		ENSG00000184254	ALDH1A3	0.948487	0.0296017		ENSG00000047936	ROS1	1.01209	0.0449119		ENSG00000237943	PRKCQ-AS1	-0.362333	0.0345305
ENSG00000120963	ZNF706	0.24624	0.00036888		ENSG00000114019	AMOTL2	0.528863	0.0296264		ENSG00000120549	KIAA1217	0.309747	0.0456207		ENSG00000160999	SH2B2	-0.361453	0.0345637
ENSG00000176105	YES1	0.462272	0.000369976		ENSG00000153317	ASAP1	0.383725	0.0296264		ENSG00000124201	ZNFX1	0.222653	0.0457632		ENSG00000228366	AL592437.1	-0.895437	0.0350097
ENSG00000147573	TRIM55	0.805248	0.000378745		ENSG00000187446	CHP1	0.258266	0.0297184		ENSG00000105849	TWISTNB	0.278631	0.0458216		ENSG00000107404	DVL1	-0.181505	0.0354743
ENSG00000232499	AL391058.1	0.367654	0.000379935		ENSG00000152443	ZNF776	0.263997	0.0299037		ENSG00000162407	PLPP3	0.347013	0.045841		ENSG00000196091	MYBPC1	-0.218413	0.0354743
ENSG00000166012	TAF1D	0.400945	0.000383237		ENSG00000106785	TRIM14	0.99529	0.0300805		ENSG00000118960	HS1BP3	0.263416	0.0458951		ENSG00000239521	CASTOR3	-0.308459	0.0354743
ENSG00000160145	KALRN	0.438885	0.000383279		ENSG00000196756	SNHG17	0.498451	0.0300805		ENSG00000176014	TUBB6	0.606782	0.0464713		ENSG00000267423	AC005616.1	-0.853474	0.0355083
ENSG00000188486	H2AX	0.411754	0.000384684		ENSG00000189050	RNFT1	0.243622	0.0301814		ENSG00000163686	ABHD6	0.552269	0.0467696		ENSG00000129675	ARHGEF6	-0.307205	0.0355241
ENSG00000137267	TUBB2A	0.451679	0.000387149		ENSG00000136997	MYC	1.25488	0.0305194		ENSG00000126878	AIF1L	0.439702	0.046829		ENSG00000147027	TMEM47	-0.303856	0.0355962
ENSG00000186818	LILRB4	1.56725	0.000388745		ENSG00000124789	NUP153	0.262651	0.0310243		ENSG00000178988	MRFAP1L1	0.189995	0.0469145		ENSG00000133069	TMCC2	-0.475098	0.0356413
ENSG00000133627	ACTR3B	0.473416	0.000392778		ENSG00000134013	LOXL2	0.870859	0.0310253		ENSG00000177707	NECTIN3	0.503238	0.0472154		ENSG00000182253	SYNM	-0.272965	0.0359626
ENSG00000160199	PKNOX1	0.389017	0.000393694		ENSG00000025156	HSF2	0.435393	0.0311562		ENSG00000135111	TBX3	0.443413	0.047523		ENSG00000218175	AC016739.1	-0.21279	0.0363412
ENSG00000187627	RGPD1	0.496033	0.000393775		ENSG00000198960	ARMCX6	0.502999	0.0311562		ENSG00000075643	MOCOS	0.924042	0.0476038		ENSG00000072401	UBE2D1	-0.451393	0.0365166
ENSG00000235535	TRDN-AS1	0.861587	0.000393775		ENSG00000176928	GCNT4	0.625451	0.0319333		ENSG00000109089	CDR2L	0.555445	0.0476038		ENSG00000110108	TMEM109	-0.18397	0.0367428
ENSG00000067334	DNTTIP2	0.311073	0.000394838		ENSG00000213516	RBMXL1	0.183916	0.0320013		ENSG00000166889	PATL1	0.23212	0.0476038		ENSG00000171791	BCL2	-0.339531	0.0368461
ENSG00000141522	ARHGDIA	0.376722	0.000394838		ENSG00000130584	ZBTB46	0.317016	0.0320765		ENSG00000142634	EFHD2	0.551962	0.0476861		ENSG00000185963	BICD2	-0.285682	0.0368461
ENSG00000153113	CAST	0.414504	0.000397902		ENSG00000108840	HDAC5	0.218989	0.0320933		ENSG00000101166	PRELID3B	0.210803	0.0477579		ENSG00000170802	FOXN2	-0.296078	0.0370859
ENSG00000137285	TUBB2B	0.415516	0.000403711		ENSG00000006432	MAP3K9	0.72488	0.0326503		ENSG00000274471	AC242376.2	0.453847	0.0477579		ENSG00000228887	EEF1DP1	-0.280656	0.0370859
ENSG00000152661	GJA1	0.743801	0.000408646		ENSG00000087303	NID2	0.628736	0.0326503		ENSG00000109065	NAT9	0.273376	0.0477623		ENSG00000065970	FOXJ2	-0.275013	0.0372507
ENSG00000138078	PREPL	0.635183	0.000413064		ENSG00000070831	CDC42	0.138029	0.0327105		ENSG00000171552	BCL2L1	0.345063	0.0483248		ENSG00000090238	YPEL3	-0.298441	0.0373473
ENSG00000145623	OSMR	1.10838	0.000416019		ENSG00000113721	PDGFRB	0.357682	0.0328104		ENSG00000099290	WASHC2A	0.183003	0.0489926		ENSG00000136238	RAC1	-0.142299	0.0375386
ENSG00000085733	CTTN	0.32505	0.00041814		ENSG00000197386	HTT	0.236016	0.0328171		ENSG00000269934	AL353593.1	0.358234	0.0491231		ENSG00000204186	ZDBF2	-0.347609	0.0375386
ENSG00000169905	TOR1AIP2	0.302394	0.000419951		ENSG00000261716	H2BC20P	0.528204	0.0328171		ENSG00000118515	SGK1	0.706215	0.0491477		ENSG00000083896	YTHDC1	-0.184552	0.0378074
ENSG00000142207	URB1	0.401968	0.000421104		ENSG00000145416	MARCHF1	0.495918	0.0328761		ENSG00000113532	ST8SIA4	0.737656	0.0492098		ENSG00000124225	PMEPA1	-0.362072	0.0378074
ENSG00000171522	PTGER4	0.688397	0.000423378		ENSG00000128596	CCDC136	0.730617	0.0329817		ENSG00000113163	CERT1	0.251755	0.0494026		ENSG00000241644	INMT	-0.388855	0.0383427
ENSG00000166741	NNMT	1.73869	0.000426239		ENSG00000230844	ZNF674-AS1	0.505865	0.0330214		ENSG00000129315	CCNT1	0.229512	0.049435		ENSG00000095370	SH2D3C	-0.361331	0.0386316
ENSG00000162909	CAPN2	0.249961	0.000437325		ENSG00000154642	C21orf91	0.367524	0.0330833		ENSG00000065308	TRAM2	0.391007	0.0494841		ENSG00000105707	HPN	-0.466042	0.0386316
ENSG00000229180	AC006001.3	0.292867	0.00043841		ENSG00000067955	CBFB	0.310503	0.0331013							ENSG00000180096	SEPTIN1	-0.771796	0.0386316
ENSG00000179403	VWA1	0.578625	0.000444845		ENSG00000214077	GNAQP1	0.823376	0.0335424		Downregulated:					ENSG00000129103	SUMF2	-0.301792	0.0389273
ENSG00000159189	C1QC	1.01642	0.0004626		ENSG00000205978	NYNRIN	0.389543	0.0335881		ENSG00000175984	DENND2C	-1.28566	1.46349e-24		ENSG00000105514	RAB3D	-0.527587	0.0390084
ENSG00000140943	MBTPS1	0.250132	0.000463029		ENSG00000067365	METTL22	0.21275	0.0337545		ENSG00000106415	GLCCI1	-1.18035	7.13328e-15		ENSG00000246859	STARD4-AS1	-0.609835	0.039432
ENSG00000196352	CD55	0.35332	0.00046913		ENSG00000142798	HSPG2	0.457398	0.0337545		ENSG00000126368	NR1D1	-2.20104	2.62064e-14		ENSG00000127418	FGFRL1	-0.295874	0.0398965
ENSG00000133703	KRAS	0.403335	0.000470041		ENSG00000070961	ATP2B1	0.309904	0.0339394		ENSG00000144061	NPHP1	-1.28152	8.71769e-14		ENSG00000158715	SLC45A3	-0.692032	0.0399202
ENSG00000148120	AOPEP	0.307426	0.000471268		ENSG00000169410	PTPN9	0.388132	0.0339924		ENSG00000109458	GAB1	-1.2928	1.20377e-13		ENSG00000137309	HMGA1	-0.283822	0.0401742
ENSG00000143850	PLEKHA6	0.685537	0.000483549		ENSG00000080603	SRCAP	0.418262	0.0340637		ENSG00000101079	NDRG3	-0.688173	5.58919e-12		ENSG00000162599	NFIA	-0.224956	0.0403232
ENSG00000103978	TMEM87A	0.301814	0.000490789		ENSG00000213236	YWHAZP2	0.510289	0.0340637		ENSG00000130222	GADD45G	-2.59683	2.94165e-11		ENSG00000185252	ZNF74	-0.331645	0.0408797
ENSG00000164543	STK17A	0.593333	0.000490789		ENSG00000274290	H2BC6	0.820981	0.0344374		ENSG00000132464	ENAM	-1.10217	3.67431e-11		ENSG00000070423	RNF126	-0.28074	0.0408832
ENSG00000101752	MIB1	0.386209	0.000490813		ENSG00000101695	RNF125	0.669611	0.0346271		ENSG00000157657	ZNF618	-0.986777	6.14248e-11		ENSG00000189077	TMEM120A	-0.422214	0.0408832
ENSG00000197457	STMN3	0.727379	0.000490813		ENSG00000116337	AMPD2	0.557892	0.0346271		ENSG00000114739	ACVR2B	-0.887317	2.71041e-10		ENSG00000123096	SSPN	-0.25155	0.041188
ENSG00000120694	HSPH1	0.600623	0.000493995		ENSG00000125844	RRBP1	0.327176	0.0346421		ENSG00000168329	CX3CR1	-1.07324	2.77579e-10		ENSG00000091947	TMEM101	-0.274778	0.0411887
ENSG00000188375	H3-5	0.444052	0.000494356		ENSG00000149260	CAPN5	0.566121	0.0346421		ENSG00000049239	H6PD	-0.791365	5.4185e-10		ENSG00000170325	PRDM10	-0.266976	0.0412826
ENSG00000099204	ABLIM1	0.487693	0.00049783		ENSG00000204072	ARMCX7P	0.491072	0.034689		ENSG00000121210	TMEM131L	-0.88904	2.0508e-09		ENSG00000168386	FILIP1L	-0.408383	0.0413948
ENSG00000122694	GLIPR2	0.764293	0.000502799		ENSG00000182287	AP1S2	0.246055	0.0354683		ENSG00000064651	SLC12A2	-0.895961	2.2668e-09		ENSG00000171132	PRKCE	-0.551716	0.0413948
ENSG00000103404	USP31	0.41711	0.000504537		ENSG00000130766	SESN2	0.578294	0.035834		ENSG00000175215	CTDSP2	-0.502694	3.0616e-09		ENSG00000164366	CCDC127	-0.218978	0.0414556
ENSG00000112246	SIM1	0.701226	0.000505313		ENSG00000158270	COLEC12	0.526935	0.035834		ENSG00000100906	NFKBIA	-1.18823	3.49882e-09		ENSG00000105426	PTPRS	-0.258171	0.0415892
ENSG00000140931	CMTM3	0.716555	0.000509683		ENSG00000111058	ACSS3	0.333611	0.0359142		ENSG00000250159	AC106791.1	-1.03064	5.51381e-09		ENSG00000167074	TEF	-0.403882	0.0415892
ENSG00000002933	TMEM176A	1.00757	0.000511908		ENSG00000118246	FASTKD2	0.23741	0.0359142		ENSG00000030419	IKZF2	-0.86461	1.55538e-08		ENSG00000177728	TMEM94	-0.187138	0.0415892
ENSG00000116741	RGS2	1.20101	0.000514532		ENSG00000250746	AC105250.1	0.34871	0.0359777		ENSG00000127334	DYRK2	-0.716919	4.20035e-08		ENSG00000168061	SAC3D1	-0.3709	0.0416387
ENSG00000134470	IL15RA	0.680351	0.000515179		ENSG00000169981	ZNF35	0.347229	0.0360716		ENSG00000135407	AVIL	-0.775192	6.152e-08		ENSG00000007376	RPUSD1	-0.303264	0.0416592
ENSG00000272079	AC004233.2	1.4648	0.000515179		ENSG00000182022	CHST15	0.455831	0.0361506		ENSG00000134294	SLC38A2	-1.08139	7.46614e-08		ENSG00000175390	EIF3F	-0.195803	0.0416837
ENSG00000257122	RRN3P3	0.528593	0.000518145		ENSG00000273540	AGBL1	0.376619	0.0362892		ENSG00000133069	TMCC2	-0.929113	1.08457e-07		ENSG00000126882	FAM78A	-0.39228	0.0419801
ENSG00000151151	IPMK	0.925742	0.000518516		ENSG00000101098	RIMS4	0.661602	0.0363673		ENSG00000107719	PALD1	-0.841087	1.30911e-07		ENSG00000205336	ADGRG1	-0.471188	0.0420621
ENSG00000273270	AC090114.2	0.416772	0.000522484		ENSG00000150403	TMCO3	0.299557	0.0367045		ENSG00000166224	SGPL1	-0.713516	1.48882e-07		ENSG00000227008	AL009174.1	-0.193495	0.0420621
ENSG00000142634	EFHD2	0.730397	0.000525264		ENSG00000116815	CD58	0.43286	0.0367338		ENSG00000116752	BCAS2	-0.855854	2.20088e-07		ENSG00000176225	RTTN	-0.447888	0.0422111
ENSG00000234719	NPIPB2	0.386938	0.000545192		ENSG00000184371	CSF1	0.557855	0.0367673		ENSG00000112175	BMP5	-0.720664	6.42456e-07		ENSG00000258501	EIF3LP1	-0.302025	0.0429429
ENSG00000177679	SRRM3	1.32131	0.000555295		ENSG00000154781	CCDC174	0.283395	0.0369212		ENSG00000249679	AC106897.2	-1.74807	6.55876e-07		ENSG00000185090	MANEAL	-0.52052	0.0429607
ENSG00000086712	TXLNG	0.385251	0.000558572		ENSG00000104517	UBR5	0.253611	0.0370557		ENSG00000265787	CYP4F35P	-1.46985	6.58226e-07		ENSG00000130649	CYP2E1	-0.571357	0.0430495
ENSG00000170027	YWHAG	0.327322	0.000564137		ENSG00000162923	WDR26	0.239923	0.0375624		ENSG00000186260	MRTFB	-0.57078	7.15106e-07		ENSG00000152977	ZIC1	-0.503277	0.0431285
ENSG00000085721	RRN3	0.316191	0.000566573		ENSG00000120137	PANK3	0.23498	0.0376646		ENSG00000107882	SUFU	-0.473736	8.03188e-07		ENSG00000186204	CYP4F12	-0.992692	0.0431952
ENSG00000155761	SPAG17	1.03173	0.00056878		ENSG00000128805	ARHGAP22	0.523378	0.0378288		ENSG00000059588	TARBP1	-0.508123	8.74585e-07		ENSG00000101004	NINL	-0.533385	0.0432242
ENSG00000204434	POTEKP	0.96938	0.000572777		ENSG00000103196	CRISPLD2	0.50116	0.0379212		ENSG00000150764	DIXDC1	-0.738083	9.16459e-07		ENSG00000170515	PA2G4	-0.174162	0.0432449
ENSG00000164970	FAM219A	0.38179	0.000573028		ENSG00000134330	IAH1	0.21532	0.0379254		ENSG00000134253	TRIM45	-0.57457	1.11881e-06		ENSG00000118263	KLF7	-0.363162	0.0433664
ENSG00000203867	RBM20	0.657904	0.000573028		ENSG00000074696	HACD3	0.294439	0.0380206		ENSG00000154511	DIPK1A	-0.571458	1.2047e-06		ENSG00000072195	SPEG	-0.302093	0.0437169
ENSG00000110660	SLC35F2	1.12116	0.000574625		ENSG00000128595	CALU	0.295454	0.0383279		ENSG00000139209	SLC38A4	-1.10996	1.37027e-06		ENSG00000235876	FEM1AP4	-0.236641	0.0440358
ENSG00000139926	FRMD6	0.760064	0.000578804		ENSG00000141543	EIF4A3	0.233385	0.0384191		ENSG00000117569	PTBP2	-0.456939	1.39929e-06		ENSG00000163785	RYK	-0.193754	0.0440994
ENSG00000065491	TBC1D22B	0.38763	0.000579809		ENSG00000274180	NATD1	0.352861	0.0389155		ENSG00000148541	FAM13C	-0.708377	3.60166e-06		ENSG00000054282	SDCCAG8	-0.250392	0.0441141
ENSG00000087263	OGFOD1	0.242898	0.000584762		ENSG00000204389	HSPA1A	1.00587	0.0393676		ENSG00000140022	STON2	-0.683648	3.67798e-06		ENSG00000172458	IL17D	-0.50986	0.0444838
ENSG00000160584	SIK3	0.365434	0.000587802		ENSG00000083168	KAT6A	0.252571	0.0394915		ENSG00000091656	ZFHX4	-0.632481	7.7855e-06		ENSG00000251034	AC087854.1	-0.470123	0.0454041
ENSG00000270882	H4C14	0.736921	0.00058855		ENSG00000161813	LARP4	0.257972	0.0395164		ENSG00000084710	EFR3B	-0.696994	9.74914e-06		ENSG00000257376	AC079601.3	-0.341302	0.0454041
ENSG00000182287	AP1S2	0.337508	0.000588683		ENSG00000223599	AL513523.3	0.491417	0.0395164		ENSG00000174738	NR1D2	-0.605652	1.04961e-05		ENSG00000107863	ARHGAP21	-0.227704	0.0454929
ENSG00000231528	FAM225A	1.22669	0.000593652		ENSG00000124198	ARFGEF2	0.223897	0.0395687		ENSG00000188322	SBK1	-0.585546	1.37971e-05		ENSG00000196821	ILRUN	-0.190573	0.0455546
ENSG00000147852	VLDLR	0.339514	0.000615328		ENSG00000152409	JMY	0.30613	0.0395885		ENSG00000123352	SPATS2	-0.488361	1.52111e-05		ENSG00000037965	HOXC8	-0.307116	0.0455965
ENSG00000176928	GCNT4	0.826401	0.000623672		ENSG00000269958	AL049840.6	0.317194	0.0397256		ENSG00000228801	AC064807.1	-0.556507	1.7247e-05		ENSG00000101158	NELFCD	-0.177267	0.0461544
ENSG00000149633	KIAA1755	1.61127	0.000623835		ENSG00000117000	RLF	0.273272	0.0397959		ENSG00000179094	PER1	-1.8573	1.72741e-05		ENSG00000148660	CAMK2G	-0.222813	0.0461544
ENSG00000274290	H2BC6	1.08148	0.000623835		ENSG00000163376	KBTBD8	1.02236	0.0398918		ENSG00000246859	STARD4-AS1	-1.01492	1.75436e-05		ENSG00000170681	CAVIN4	-0.208466	0.0461544
ENSG00000111424	VDR	1.08969	0.000636509		ENSG00000172965	MIR4435-2HG	0.623901	0.0399622		ENSG00000167434	CA4	-0.869257	2.20239e-05		ENSG00000234268	AP000936.3	-0.275559	0.0466639
ENSG00000248323	LUCAT1	1.37707	0.000636509		ENSG00000160360	GPSM1	0.533254	0.0399778		ENSG00000174611	KY	-1.07887	2.2116e-05		ENSG00000185722	ANKFY1	-0.334671	0.0466887
ENSG00000078269	SYNJ2	1.03644	0.000639426		ENSG00000261326	LINC01355	0.396559	0.0399778		ENSG00000081277	PKP1	-1.0426	2.37612e-05		ENSG00000140443	IGF1R	-0.366236	0.046968
ENSG00000149970	CNKSR2	0.614157	0.000653105		ENSG00000152104	PTPN14	0.190417	0.0402921		ENSG00000115904	SOS1	-0.369229	4.40861e-05		ENSG00000259673	IQCH-AS1	-0.229346	0.046968
ENSG00000112237	CCNC	0.312494	0.000666604		ENSG00000183783	KCTD8	0.584064	0.0402921		ENSG00000126464	PRR12	-0.510808	4.63182e-05		ENSG00000151090	THRB	-0.317143	0.0471607
ENSG00000269958	AL049840.6	0.429384	0.000676639		ENSG00000185668	POU3F1	0.981602	0.0404334		ENSG00000228366	AL592437.1	-1.4847	5.77084e-05		ENSG00000143434	SEMA6C	-0.197216	0.04727
ENSG00000108854	SMURF2	0.320894	0.000680247		ENSG00000271533	Z83843.1	0.364257	0.0405901		ENSG00000182263	FIGN	-0.755465	6.02983e-05		ENSG00000215559	ANKRD20A11P	-0.738399	0.0473185
ENSG00000126524	SBDS	0.214055	0.000681713		ENSG00000019144	PHLDB1	0.178375	0.0405948		ENSG00000123700	KCNJ2	-0.685849	6.18451e-05		ENSG00000174136	RGMB	-0.300066	0.0485184
ENSG00000126953	TIMM8A	0.531769	0.000693209		ENSG00000107317	PTGDS	0.579431	0.0405948		ENSG00000070759	TESK2	-0.828425	6.49536e-05		ENSG00000105186	ANKRD27	-0.289497	0.0485665
ENSG00000145416	MARCHF1	0.648172	0.000693209		ENSG00000189079	ARID2	0.282049	0.0410984		ENSG00000133874	RNF122	-0.728396	7.31708e-05		ENSG00000171603	CLSTN1	-0.197035	0.0486292
ENSG00000115457	IGFBP2	0.716815	0.00069407		ENSG00000138767	CNOT6L	0.269497	0.041331		ENSG00000101040	ZMYND8	-0.558567	7.83297e-05		ENSG00000196782	MAML3	-0.471677	0.0489784
ENSG00000156026	MCU	0.269096	0.000695041		ENSG00000186818	LILRB4	1.10976	0.041331		ENSG00000088756	ARHGAP28	-0.905708	7.86367e-05		ENSG00000011523	CEP68	-0.235464	0.0489789
ENSG00000272789	AC010976.2	0.782379	0.000695932		ENSG00000116560	SFPQ	0.258046	0.0414327		ENSG00000141622	RNF165	-0.703906	9.82647e-05		ENSG00000215030	RPL13P12	-0.220094	0.0489789
ENSG00000169230	PRELID1	0.575508	0.000696949		ENSG00000134871	COL4A2	0.633807	0.0414327		ENSG00000145990	GFOD1	-0.520366	0.000120683		ENSG00000132429	POPDC3	-0.179509	0.0490454
ENSG00000102265	TIMP1	1.19429	0.000700823		ENSG00000132688	NES	0.565468	0.0414409		ENSG00000138379	MSTN	-1.39341	0.000121437		ENSG00000270385	AC133539.1	-0.55668	0.0490529
ENSG00000154217	PITPNC1	0.725153	0.000716249		ENSG00000122068	FYTTD1	0.317025	0.0416129		ENSG00000266074	BAHCC1	-0.348538	0.000140474		ENSG00000106524	ANKMY2	-0.284282	0.0495056
ENSG00000166847	DCTN5	0.243723	0.000722693		ENSG00000280060	AL512506.2	0.619187	0.0416353		ENSG00000111859	NEDD9	-1.06097	0.00014434		ENSG00000179981	TSHZ1	-0.39999	0.0495056
ENSG00000186416	NKRF	0.445919	0.000729374		ENSG00000087086	FTL	0.280912	0.0416719		ENSG00000164093	PITX2	-0.618836	0.000161403		ENSG00000287356	AL590822.3	-0.831062	0.0495056
ENSG00000111241	FGF6	0.73409	0.00073001		ENSG00000196465	MYL6B	0.367299	0.0417581		ENSG00000261584	AL513548.1	-0.868225	0.000162461		ENSG00000105373	NOP53	-0.237088	0.0496219
ENSG00000140406	TLNRD1	0.691977	0.000738063		ENSG00000083799	CYLD	0.465867	0.0417925		ENSG00000007516	BAIAP3	-0.585003	0.000196158		ENSG00000138136	LBX1	-0.347371	0.0496219
ENSG00000225684	FAM225B	1.22676	0.000740106		ENSG00000115365	LANCL1	0.216589	0.0417925		ENSG00000134548	SPX	-0.630267	0.000209178		ENSG00000160271	RALGDS	-0.346393	0.0496219
ENSG00000158195	WASF2	0.319356	0.00074058		ENSG00000128050	PAICS	0.199858	0.0417925		ENSG00000170653	ATF7	-0.341556	0.000216854		ENSG00000273145	BX537318.1	-0.675903	0.0496779
ENSG00000173546	CSPG4	1.07476	0.000743015		ENSG00000163605	PPP4R2	0.250489	0.0417925		ENSG00000143702	CEP170	-0.444102	0.000259097
ENSG00000136859	ANGPTL2	0.889868	0.000748908		ENSG00000171522	PTGER4	0.482687	0.0417925		ENSG00000177685	CRACR2B	-0.603113	0.000264732
ENSG00000182759	MAFA	0.638218	0.000757624		ENSG00000182108	DEXI	0.763362	0.0418832		ENSG00000105287	PRKD2	-0.666971	0.000269002
ENSG00000170242	USP47	0.364012	0.000776973		ENSG00000225484	NUTM2B-AS1	0.236928	0.0418832		ENSG00000166016	ABTB2	-0.567289	0.000273817
ENSG00000120705	ETF1	0.276271	0.000777822		ENSG00000132153	DHX30	0.140273	0.0420599		ENSG00000066135	KDM4A	-0.563078	0.00028255
ENSG00000099860	GADD45B	1.64367	0.000780632		ENSG00000166321	NUDT13	0.363442	0.0425574		ENSG00000132563	REEP2	-0.649011	0.000295994
ENSG00000270276	H4C15	0.722777	0.000783297		ENSG00000181904	C5orf24	0.236111	0.042629		ENSG00000163064	EN1	-0.504943	0.000310891
ENSG00000091482	SMPX	0.292983	0.000784137		ENSG00000196712	NF1	0.21657	0.0427614		ENSG00000107859	PITX3	-0.833284	0.000317147
ENSG00000087116	ADAMTS2	1.43432	0.000802962		ENSG00000132357	CARD6	0.482167	0.0431111		ENSG00000108342	CSF3	-1.51161	0.000322279
ENSG00000175104	TRAF6	0.366189	0.000805346		ENSG00000214653	HNRNPA3P3	0.30471	0.0432662		ENSG00000260400	AL513534.3	-1.16553	0.000358221
ENSG00000166073	GPR176	0.961594	0.000813476		ENSG00000273284	AP001033.4	0.997562	0.0432662		ENSG00000223612	AC241585.1	-0.461529	0.000371903
ENSG00000113194	FAF2	0.264996	0.00081722		ENSG00000011198	ABHD5	0.282759	0.0434816		ENSG00000215790	SLC35E2A	-0.273979	0.000406708
ENSG00000076043	REXO2	0.282615	0.000821364		ENSG00000151332	MBIP	0.289192	0.0436762		ENSG00000226416	MRPL23-AS1	-0.803378	0.000452789
ENSG00000134250	NOTCH2	0.468323	0.000829125		ENSG00000106617	PRKAG2	1.17716	0.0436888		ENSG00000112659	CUL9	-0.400117	0.00045394
ENSG00000173110	HSPA6	1.90837	0.000829125		ENSG00000116833	NR5A2	0.777788	0.0439635		ENSG00000135074	ADAM19	-0.529719	0.00046603
ENSG00000164733	CTSB	0.313104	0.00086222		ENSG00000182481	KPNA2	0.50254	0.0439635		ENSG00000110987	BCL7A	-0.417849	0.000469176
ENSG00000167695	TLCD3A	0.857944	0.00086222		ENSG00000065600	PACC1	0.666892	0.044002		ENSG00000165175	MID1IP1	-0.625841	0.000474751
ENSG00000175895	PLEKHF2	0.447056	0.000867169		ENSG00000163762	TM4SF18	0.569961	0.044002		ENSG00000073849	ST6GAL1	-0.615033	0.000527881
ENSG00000258771	BCAR1P2	0.716268	0.000867175		ENSG00000111145	ELK3	0.360251	0.0441569		ENSG00000204923	FBXO48	-0.490392	0.000531026
ENSG00000198825	INPP5F	0.528024	0.00086773		ENSG00000144645	OSBPL10	0.517795	0.0441574		ENSG00000188177	ZC3H6	-0.443452	0.000534924
ENSG00000230084	AC006059.1	0.92339	0.000870276		ENSG00000107372	ZFAND5	0.33592	0.0443985		ENSG00000185271	KLHL33	-0.359626	0.000660131
ENSG00000181220	ZNF746	0.348992	0.000878475		ENSG00000139269	INHBE	1.09451	0.0443985		ENSG00000172943	PHF8	-0.445497	0.000662103
ENSG00000126814	TRMT5	0.312295	0.000880666		ENSG00000167244	IGF2	0.593616	0.0443985		ENSG00000135903	PAX3	-0.734289	0.000687559
ENSG00000132603	NIP7	0.460172	0.000903529		ENSG00000141664	ZCCHC2	0.444461	0.0444122		ENSG00000091831	ESR1	-0.606019	0.000728642
ENSG00000090924	PLEKHG2	0.606098	0.000923706		ENSG00000143569	UBAP2L	0.176266	0.0444122		ENSG00000105514	RAB3D	-0.734338	0.000755246
ENSG00000184060	ADAP2	0.836415	0.000933079		ENSG00000273679	AC100757.1	0.716849	0.0444122		ENSG00000174963	ZIC4	-0.98085	0.00076559
ENSG00000096433	ITPR3	0.388904	0.000971394		ENSG00000109065	NAT9	0.247329	0.0445435		ENSG00000100100	PIK3IP1	-0.815034	0.000782437
ENSG00000176919	C8G	1.03895	0.000983552		ENSG00000117013	KCNQ4	0.818764	0.0446798		ENSG00000154978	VOPP1	-0.290917	0.000786723
ENSG00000287170	AC010327.8	1.22579	0.00100187		ENSG00000158220	ESYT3	0.736989	0.0446833		ENSG00000188993	LRRC66	-0.740248	0.000786723
ENSG00000140749	IGSF6	1.05745	0.0010019		ENSG00000168610	STAT3	0.20978	0.0446833		ENSG00000196588	MRTFA	-0.376683	0.000792255
ENSG00000082701	GSK3B	0.392384	0.00100341		ENSG00000274471	AC242376.2	0.418086	0.0446833		ENSG00000171792	RHNO1	-0.472301	0.000794247
ENSG00000150093	ITGB1	0.262427	0.00102974		ENSG00000138078	PREPL	0.436477	0.0446867		ENSG00000234332	BCAS2P2	-0.873944	0.000802409
ENSG00000233818	AP000695.2	0.786638	0.00103633		ENSG00000188803	SHISA6	0.627417	0.0450357		ENSG00000259828	AL355596.1	-0.987075	0.000838861
ENSG00000091986	CCDC80	1.0822	0.00104555		ENSG00000204388	HSPA1B	0.979587	0.0450357		ENSG00000168646	AXIN2	-0.811265	0.000847413
ENSG00000106034	CPED1	0.63764	0.00104555		ENSG00000168734	PKIG	0.465317	0.0450685		ENSG00000175595	ERCC4	-0.501564	0.000878701
ENSG00000106565	TMEM176B	1.00583	0.00104558		ENSG00000168237	GLYCTK	0.633332	0.0450885		ENSG00000283294	AP005212.4	-1.03552	0.000882981
ENSG00000225217	HSPA7	1.33805	0.0010524		ENSG00000007237	GAS7	0.49856	0.0451084		ENSG00000100324	TAB1	-0.332256	0.000926428
ENSG00000044115	CTNNA1	0.215718	0.00105865		ENSG00000263443	AC100872.2	0.809196	0.0453475		ENSG00000123933	MXD4	-0.394591	0.00107818
ENSG00000161091	MFSD12	0.464421	0.00106055		ENSG00000130508	PXDN	0.547621	0.0459942		ENSG00000138439	FAM117B	-0.740082	0.00112596
ENSG00000178409	BEND3	0.692393	0.00107533		ENSG00000112562	SMOC2	0.495909	0.046089		ENSG00000204186	ZDBF2	-0.46158	0.0011265
ENSG00000108840	HDAC5	0.28396	0.0010772		ENSG00000137094	DNAJB5	0.486433	0.0463625		ENSG00000143995	MEIS1	-0.618263	0.00119638
ENSG00000180773	SLC36A4	0.682221	0.00108181		ENSG00000186594	MIR22HG	0.370891	0.0463625		ENSG00000144468	RHBDD1	-0.293561	0.001378
ENSG00000151458	ANKRD50	0.667953	0.00108461		ENSG00000174807	CD248	0.597959	0.0466481		ENSG00000180096	SEPTIN1	-1.03885	0.00143583
ENSG00000258397	BCAR1P1	0.707841	0.00108461		ENSG00000176871	WSB2	0.163873	0.0467536		ENSG00000161835	GRASP	-0.815782	0.00144299
ENSG00000158710	TAGLN2	0.562642	0.00109544		ENSG00000165810	BTNL9	0.410634	0.0467946		ENSG00000132182	NUP210	-0.488	0.00151073
ENSG00000163823	CCR1	1.32225	0.00110647		ENSG00000162734	PEA15	0.375592	0.0468147		ENSG00000170802	FOXN2	-0.385746	0.001512
ENSG00000164509	IL31RA	1.9154	0.00110814		ENSG00000225648	SBDSP1	0.218028	0.0468486		ENSG00000132716	DCAF8	-0.220178	0.0015142
ENSG00000171453	POLR1C	0.477914	0.00110814		ENSG00000277117	FP565260.3	0.573912	0.0468486		ENSG00000163683	SMIM14	-0.478205	0.00166333
ENSG00000184014	DENND5A	0.338474	0.00111336		ENSG00000126012	KDM5C	0.233079	0.0473194		ENSG00000246465	AC138904.1	-0.58948	0.00166333
ENSG00000140650	PMM2	0.655188	0.00111757		ENSG00000159399	HK2	0.831769	0.0473194		ENSG00000176542	USF3	-0.320664	0.00169171
ENSG00000036054	TBC1D23	0.325535	0.00112062		ENSG00000134247	PTGFRN	0.500022	0.0475879		ENSG00000124743	KLHL31	-0.429177	0.00172631
ENSG00000104341	LAPTM4B	0.319163	0.0011434		ENSG00000054793	ATP9A	0.301111	0.0477433		ENSG00000214544	GTF2IRD2P1	-0.333714	0.0018095
ENSG00000111432	FZD10	1.28828	0.00114853		ENSG00000151233	GXYLT1	0.311898	0.0477433		ENSG00000186815	TPCN1	-0.36164	0.0019896
ENSG00000123146	ADGRE5	0.441566	0.00114989		ENSG00000274460	AC092119.2	0.664899	0.0479023		ENSG00000100034	PPM1F	-0.331401	0.00200739
ENSG00000120129	DUSP1	1.07715	0.00115394		ENSG00000281026	N4BP2L2-IT2	0.551802	0.0479071		ENSG00000179532	DNHD1	-0.434103	0.00202656
ENSG00000094796	KRT31	0.914407	0.00115827		ENSG00000054938	CHRDL2	0.555674	0.0479436		ENSG00000026950	BTN3A1	-0.530887	0.00205599
ENSG00000172594	SMPDL3A	0.361205	0.00116316		ENSG00000168806	LCMT2	0.319359	0.0479612		ENSG00000171617	ENC1	-0.757883	0.00212381
ENSG00000146374	RSPO3	0.720273	0.00116446		ENSG00000136114	THSD1	0.390931	0.0480569		ENSG00000135063	FAM189A2	-0.308675	0.00212798
ENSG00000165168	CYBB	0.768326	0.00116446		ENSG00000164023	SGMS2	0.959806	0.0480569		ENSG00000224769	MUC20P1	-0.554822	0.00214472
ENSG00000106333	PCOLCE	0.692114	0.00117246		ENSG00000247570	SDCBPP2	0.638478	0.0482095		ENSG00000178573	MAF	-0.383414	0.00217352
ENSG00000127666	TICAM1	0.403811	0.00117347		ENSG00000198924	DCLRE1A	0.44986	0.0482553		ENSG00000072422	RHOBTB1	-0.661386	0.00222192
ENSG00000173145	NOC3L	0.335379	0.00118296		ENSG00000140025	EFCAB11	0.603318	0.0483474		ENSG00000176945	MUC20	-0.450128	0.00223289
ENSG00000109814	UGDH	0.676857	0.00118704		ENSG00000158195	WASF2	0.225957	0.0483798		ENSG00000120833	SOCS2	-1.11392	0.00234336
ENSG00000116044	NFE2L2	0.361181	0.00119477		ENSG00000186141	POLR3C	0.232512	0.0491176		ENSG00000213533	STIMATE	-0.548771	0.00241925
ENSG00000124201	ZNFX1	0.282182	0.00119663		ENSG00000108582	CPD	0.228396	0.0495964		ENSG00000125871	MGME1	-0.360406	0.00246141
ENSG00000111885	MAN1A1	0.622383	0.00121599							ENSG00000280145	CU638689.4	-0.530987	0.00251625
ENSG00000150961	SEC24D	0.674549	0.00122468		Downregulated:					ENSG00000152430	BOLL	-0.661336	0.00258184
ENSG00000011028	MRC2	0.706297	0.00122606		ENSG00000101079	NDRG3	-0.762689	2.63138e-15		ENSG00000125551	PLGLB2	-0.684778	0.00258972
ENSG00000213190	MLLT11	0.830118	0.00122835		ENSG00000100354	TNRC6B	-0.521264	8.62228e-12		ENSG00000135365	PHF21A	-0.325943	0.00258972
ENSG00000092140	G2E3	0.45364	0.00123673		ENSG00000091656	ZFHX4	-0.911521	9.76159e-12		ENSG00000137491	SLCO2B1	-0.761793	0.00263806
ENSG00000025708	TYMP	0.816793	0.0012409		ENSG00000188993	LRRC66	-1.28698	1.31777e-10		ENSG00000167874	TMEM88	-0.496439	0.00276627
ENSG00000163545	NUAK2	1.28846	0.0012409		ENSG00000114739	ACVR2B	-0.902406	2.04965e-10		ENSG00000170485	NPAS2	-0.545799	0.00284643
ENSG00000131042	LILRB2	1.15962	0.00124875		ENSG00000126464	PRR12	-0.724918	7.2205e-10		ENSG00000177606	JUN	-0.553731	0.00286468
ENSG00000088826	SMOX	0.537408	0.00125502		ENSG00000101040	ZMYND8	-0.806273	8.56184e-10		ENSG00000113916	BCL6	-0.636527	0.00331779
ENSG00000173852	DPY19L1	0.578649	0.00125502		ENSG00000130304	SLC27A1	-0.709702	2.11426e-09		ENSG00000176225	RTTN	-0.561864	0.00338243
ENSG00000181744	DIPK2A	0.455068	0.00127047		ENSG00000188322	SBK1	-0.756189	4.23488e-09		ENSG00000240654	C1QTNF9	-0.697593	0.00340422
ENSG00000258427	RBM8B	0.423069	0.00127339		ENSG00000170653	ATF7	-0.492236	5.14139e-09		ENSG00000227128	LBX1-AS1	-0.547029	0.00349911
ENSG00000128590	DNAJB9	0.305012	0.00128112		ENSG00000228801	AC064807.1	-0.714697	7.05876e-09		ENSG00000101638	ST8SIA5	-0.69016	0.00355583
ENSG00000213236	YWHAZP2	0.65088	0.00128528		ENSG00000115107	STEAP3	-0.515321	7.46915e-09		ENSG00000017260	ATP2C1	-0.369322	0.00368937
ENSG00000136738	STAM	0.419349	0.00129459		ENSG00000148541	FAM13C	-0.843142	9.91289e-09		ENSG00000158683	PKD1L1	-0.574056	0.00380012
ENSG00000130827	PLXNA3	0.527778	0.00130409		ENSG00000157216	SSBP3	-0.542748	1.27523e-08		ENSG00000099282	TSPAN15	-0.538082	0.00387163
ENSG00000159840	ZYX	0.498714	0.00132391		ENSG00000135063	FAM189A2	-0.498827	2.25272e-08		ENSG00000065989	PDE4A	-0.403208	0.00389948
ENSG00000105088	OLFM2	0.989408	0.00132728		ENSG00000182095	TNRC18	-0.504318	3.52015e-08		ENSG00000100360	IFT27	-0.366894	0.00399115
ENSG00000136026	CKAP4	0.50277	0.00133065		ENSG00000126351	THRA	-0.425536	3.63687e-08		ENSG00000110063	DCPS	-0.334065	0.00399115
ENSG00000109220	CHIC2	0.616428	0.00133365		ENSG00000275954	TBC1D3F	-0.671801	4.02168e-08		ENSG00000255468	AP001107.9	-0.709297	0.00412029
ENSG00000116815	CD58	0.552955	0.00134635		ENSG00000049239	H6PD	-0.719347	4.20629e-08		ENSG00000224934	AL391684.1	-0.357787	0.00425886
ENSG00000105072	C19orf44	0.51106	0.00134829		ENSG00000107882	SUFU	-0.498537	4.93395e-08		ENSG00000065615	CYB5R4	-0.345075	0.0044762
ENSG00000106701	FSD1L	0.471971	0.00134829		ENSG00000100906	NFKBIA	-1.10882	7.58467e-08		ENSG00000154001	PPP2R5E	-0.210644	0.0044762
ENSG00000132823	OSER1	0.396674	0.00136621		ENSG00000126778	SIX1	-0.938053	7.87698e-08		ENSG00000111913	RIPOR2	-0.691314	0.00450351
ENSG00000173068	BNC2	0.418334	0.00137185		ENSG00000186918	ZNF395	-0.55083	7.87698e-08		ENSG00000179981	TSHZ1	-0.501585	0.00450351
ENSG00000198042	MAK16	0.372632	0.00137619		ENSG00000248019	FAM13A-AS1	-1.04032	1.14591e-07		ENSG00000279159	AC003681.1	-0.485827	0.0045944
ENSG00000100292	HMOX1	1.53208	0.00138313		ENSG00000064651	SLC12A2	-0.796935	2.33846e-07		ENSG00000162783	IER5	-1.31517	0.00460969
ENSG00000135144	DTX1	1.14725	0.00138735		ENSG00000176945	MUC20	-0.682017	2.72946e-07		ENSG00000178035	IMPDH2	-0.257173	0.00469266
ENSG00000151846	PABPC3	0.348203	0.00139901		ENSG00000105516	DBP	-1.13551	3.20993e-07		ENSG00000189339	SLC35E2B	-0.257539	0.00479085
ENSG00000163673	DCLK3	0.731664	0.00140592		ENSG00000146409	SLC18B1	-1.00938	6.08865e-07		ENSG00000141404	GNAL	-0.415304	0.00487127
ENSG00000221968	FADS3	0.602109	0.00142416		ENSG00000120049	KCNIP2	-1.20534	6.53356e-07		ENSG00000164086	DUSP7	-0.380973	0.005082
ENSG00000100626	GALNT16	0.64681	0.00142814		ENSG00000124104	SNX21	-0.477945	7.56078e-07		ENSG00000023839	ABCC2	-0.942156	0.00509224
ENSG00000168906	MAT2A	0.417919	0.00143019		ENSG00000170852	KBTBD2	-0.645168	7.9218e-07		ENSG00000157216	SSBP3	-0.313199	0.00518085
ENSG00000285564	AL031121.2	0.73054	0.00144567		ENSG00000135407	AVIL	-0.717823	8.14007e-07		ENSG00000240875	LINC00886	-1.1521	0.0053175
ENSG00000095574	IKZF5	0.272248	0.00144979		ENSG00000138136	LBX1	-0.669381	8.14007e-07		ENSG00000196517	SLC6A9	-1.10783	0.00537352
ENSG00000101558	VAPA	0.202712	0.00145458		ENSG00000186815	TPCN1	-0.521165	8.52983e-07		ENSG00000243696	AC006254.1	-0.726876	0.00537993
ENSG00000138032	PPM1B	0.383278	0.00146231		ENSG00000182263	FIGN	-0.85501	1.03251e-06		ENSG00000099954	CECR2	-0.452015	0.00544786
ENSG00000187595	ZNF385C	0.726486	0.00147305		ENSG00000138336	TET1	-1.06622	1.10697e-06		ENSG00000262877	AC110285.2	-0.721808	0.00556272
ENSG00000142556	ZNF614	0.375609	0.00147349		ENSG00000084090	STARD7	-0.421685	1.542e-06		ENSG00000157103	SLC6A1	-0.52013	0.00566606
ENSG00000172986	GXYLT2	1.32864	0.00148701		ENSG00000175215	CTDSP2	-0.420479	1.94456e-06		ENSG00000109920	FNBP4	-0.326306	0.00566611
ENSG00000102189	EEA1	0.369134	0.00148744		ENSG00000169047	IRS1	-0.916367	2.16939e-06		ENSG00000152977	ZIC1	-0.605701	0.00573421
ENSG00000134987	WDR36	0.352959	0.00153301		ENSG00000174611	KY	-1.18273	2.37352e-06		ENSG00000125337	KIF25	-1.14718	0.00577247
ENSG00000161791	FMNL3	0.425134	0.00153329		ENSG00000274419	TBC1D3D	-0.64485	2.42006e-06		ENSG00000121067	SPOP	-0.237821	0.00578907
ENSG00000250848	AC021087.2	0.517702	0.00155071		ENSG00000157657	ZNF618	-0.714603	2.60093e-06		ENSG00000116729	WLS	-0.490097	0.00599776
ENSG00000095139	ARCN1	0.21612	0.00155653		ENSG00000130940	CASZ1	-0.519426	3.04561e-06		ENSG00000133606	MKRN1	-0.245019	0.00608179
ENSG00000213281	NRAS	0.357359	0.00157186		ENSG00000197312	DDI2	-0.644378	3.1821e-06		ENSG00000169925	BRD3	-0.264884	0.0066359
ENSG00000140259	MFAP1	0.257825	0.00157349		ENSG00000204103	MAFB	-0.946625	3.23636e-06		ENSG00000153250	RBMS1	-0.32914	0.00673941
ENSG00000136279	DBNL	0.316399	0.00157497		ENSG00000164951	PDP1	-1.10049	3.26298e-06		ENSG00000198169	ZNF251	-0.348826	0.00685881
ENSG00000105329	TGFB1	0.675436	0.00158501		ENSG00000215790	SLC35E2A	-0.335017	3.26298e-06		ENSG00000279382	AC018665.1	-0.673729	0.00685881
ENSG00000114315	HES1	0.730402	0.00158721		ENSG00000264112	AC015813.1	-1.12209	3.26298e-06		ENSG00000197013	ZNF429	-0.426484	0.00714878
ENSG00000104381	GDAP1	0.618766	0.00158777		ENSG00000227128	LBX1-AS1	-0.786525	3.30087e-06		ENSG00000169047	IRS1	-0.589729	0.00718069
ENSG00000116199	FAM20B	0.30196	0.00158921		ENSG00000163848	ZNF148	-0.485235	3.71315e-06		ENSG00000120049	KCNIP2	-0.741396	0.00729595
ENSG00000205955	HSP90AA5P	0.719029	0.00158921		ENSG00000286658	AC005153.1	-2.45492	3.99435e-06		ENSG00000235904	RBMS3-AS3	-0.518607	0.00738654
ENSG00000241878	PISD	0.31671	0.00160743		ENSG00000274512	TBC1D3L	-0.705228	4.66644e-06		ENSG00000270605	AL353622.1	-0.443905	0.00738654
ENSG00000022267	FHL1	0.209627	0.00160957		ENSG00000127334	DYRK2	-0.617055	4.9787e-06		ENSG00000100813	ACIN1	-0.176996	0.00756447
ENSG00000147912	FBXO10	0.507019	0.00161462		ENSG00000123700	KCNJ2	-0.755398	4.97927e-06		ENSG00000048052	HDAC9	-1.08083	0.00762093
ENSG00000172936	MYD88	0.772248	0.00162974		ENSG00000182700	IGIP	-0.527467	5.46242e-06		ENSG00000149929	HIRIP3	-0.250963	0.00777041
ENSG00000111799	COL12A1	0.68324	0.00165659		ENSG00000279633	AL137918.1	-1.13499	7.24594e-06		ENSG00000175115	PACS1	-0.215302	0.00830869
ENSG00000070756	PABPC1	0.317304	0.00166235		ENSG00000059588	TARBP1	-0.466728	7.41992e-06		ENSG00000094916	CBX5	-0.280164	0.00840207
ENSG00000065183	WDR3	0.425999	0.00167007		ENSG00000164086	DUSP7	-0.54313	7.52485e-06		ENSG00000092847	AGO1	-0.21269	0.00865114
ENSG00000159322	ADPGK	0.368739	0.00169743		ENSG00000274933	TBC1D3I	-0.67763	8.23562e-06		ENSG00000162415	ZSWIM5	-0.657904	0.00884817
ENSG00000204160	ZDHHC18	0.386449	0.00169987		ENSG00000170873	MTSS1	-0.559862	8.92294e-06		ENSG00000184677	ZBTB40	-0.304333	0.00884817
ENSG00000241838	AP000529.1	0.789796	0.00170539		ENSG00000130222	GADD45G	-1.84794	9.12921e-06		ENSG00000203943	SAMD13	-0.89178	0.00884817
ENSG00000186625	KATNA1	0.376755	0.00171342		ENSG00000204178	MACO1	-0.490884	1.03681e-05		ENSG00000167182	SP2	-0.316906	0.00889168
ENSG00000146223	RPL7L1	0.225396	0.0017224		ENSG00000100324	TAB1	-0.404956	1.07048e-05		ENSG00000248333	CDK11B	-0.196307	0.00918174
ENSG00000135316	SYNCRIP	0.25323	0.00173492		ENSG00000100100	PIK3IP1	-1.0101	1.11023e-05		ENSG00000280285	AC108215.1	-1.21064	0.00936408
ENSG00000134215	VAV3	0.900709	0.00173599		ENSG00000169220	RGS14	-0.705412	1.11788e-05		ENSG00000188549	CCDC9B	-0.239459	0.00962174
ENSG00000197714	ZNF460	0.965692	0.00175636		ENSG00000278599	TBC1D3E	-0.666801	1.20178e-05		ENSG00000179314	WSCD1	-0.402772	0.00966392
ENSG00000173372	C1QA	0.992771	0.00177298		ENSG00000078399	HOXA9	-0.661279	1.33208e-05		ENSG00000146067	FAM193B	-0.323088	0.00973774
ENSG00000233846	SELENOTP1	0.333585	0.00177684		ENSG00000159208	CIART	-1.80358	1.35996e-05		ENSG00000176896	TCEANC	-0.475559	0.00973774
ENSG00000143324	XPR1	0.414675	0.00178144		ENSG00000179532	DNHD1	-0.555304	1.35996e-05		ENSG00000147471	PLPBP	-0.222113	0.00983412
ENSG00000162645	GBP2	0.89274	0.00179793		ENSG00000224769	MUC20P1	-0.688732	1.46948e-05		ENSG00000164850	GPER1	-0.663765	0.00988992
ENSG00000169032	MAP2K1	0.36377	0.00179814		ENSG00000157600	TMEM164	-0.640817	1.52618e-05		ENSG00000177595	PIDD1	-0.356441	0.00989349
ENSG00000253276	CCDC71L	0.70389	0.00180168		ENSG00000123352	SPATS2	-0.4573	1.53558e-05		ENSG00000154822	PLCL2	-0.463903	0.0100256
ENSG00000134697	GNL2	0.235814	0.00180887		ENSG00000106415	GLCCI1	-0.659956	1.56209e-05		ENSG00000143224	PPOX	-0.35847	0.010326
ENSG00000108587	GOSR1	0.273203	0.00181183		ENSG00000171241	SHCBP1	-1.21263	1.60377e-05		ENSG00000258424	AL512791.1	-1.20088	0.010326
ENSG00000223518	CSNK1A1P1	0.734856	0.00182142		ENSG00000163064	EN1	-0.570125	1.61503e-05		ENSG00000080854	IGSF9B	-0.531288	0.0106083
ENSG00000105559	PLEKHA4	0.72385	0.00183626		ENSG00000166272	WBP1L	-0.766302	1.65012e-05		ENSG00000114315	HES1	-0.692474	0.0106083
ENSG00000173868	PHOSPHO1	1.14743	0.00184201		ENSG00000164366	CCDC127	-0.354272	1.69921e-05		ENSG00000116704	SLC35D1	-0.37665	0.0106814
ENSG00000124813	RUNX2	1.02997	0.00185187		ENSG00000065989	PDE4A	-0.541663	1.72192e-05		ENSG00000152049	KCNE4	-1.09912	0.0106814
ENSG00000106462	EZH2	0.586957	0.00185449		ENSG00000166289	PLEKHF1	-1.26454	1.82402e-05		ENSG00000159388	BTG2	-1.16001	0.0106814
ENSG00000135999	EPC2	0.364241	0.00185486		ENSG00000189319	FAM53B	-0.435024	1.96272e-05		ENSG00000176834	VSIG10	-0.430833	0.0107336
ENSG00000285665	AL031274.1	0.673319	0.00185648		ENSG00000138413	IDH1	-0.514273	2.00114e-05		ENSG00000173210	ABLIM3	-0.447372	0.0107629
ENSG00000129988	LBP	2.0509	0.00185715		ENSG00000070759	TESK2	-0.857781	2.18043e-05		ENSG00000111731	C2CD5	-0.354467	0.0107645
ENSG00000154127	UBASH3B	0.997373	0.00187277		ENSG00000170271	FAXDC2	-0.640304	2.31509e-05		ENSG00000261534	AL596244.1	-0.503744	0.0108932
ENSG00000257513	NPIPB1P	0.409706	0.00187435		ENSG00000047579	DTNBP1	-0.422812	2.3201e-05		ENSG00000226094	RPL7P3	-0.547926	0.011299
ENSG00000165219	GAPVD1	0.219507	0.00189835		ENSG00000109458	GAB1	-0.801078	2.42299e-05		ENSG00000198879	SFMBT2	-0.576467	0.0113585
ENSG00000255148	AC239802.2	1.01287	0.0019132		ENSG00000278299	TBC1D3C	-0.551938	2.98505e-05		ENSG00000204304	PBX2	-0.259145	0.0113585
ENSG00000137962	ARHGAP29	0.333568	0.00191776		ENSG00000168264	IRF2BP2	-0.575561	3.05501e-05		ENSG00000142065	ZFP14	-0.501802	0.011387
ENSG00000146457	WTAP	0.202822	0.00192471		ENSG00000171631	P2RY6	-1.20235	3.36202e-05		ENSG00000241644	INMT	-0.430453	0.0115242
ENSG00000126945	HNRNPH2	0.21582	0.00192636		ENSG00000175984	DENND2C	-0.583089	3.42928e-05		ENSG00000082684	SEMA5B	-1.4358	0.0122784
ENSG00000180776	ZDHHC20	0.331814	0.00195459		ENSG00000139974	SLC38A6	-0.739705	3.56763e-05		ENSG00000126351	THRA	-0.229819	0.0125226
ENSG00000042445	RETSAT	0.490605	0.0019547		ENSG00000274226	TBC1D3H	-0.558265	3.56763e-05		ENSG00000166025	AMOTL1	-0.488531	0.0127855
ENSG00000100124	ANKRD54	0.339384	0.0019693		ENSG00000185271	KLHL33	-0.415104	3.90327e-05		ENSG00000196187	TMEM63A	-0.279728	0.0131114
ENSG00000117868	ESYT2	0.25762	0.00197232		ENSG00000274808	TBC1D3B	-0.640357	4.17278e-05		ENSG00000196233	LCOR	-0.316648	0.0132301
ENSG00000144867	SRPRB	0.300351	0.00197587		ENSG00000121440	PDZRN3	-0.600902	4.2679e-05		ENSG00000154608	CEP170P1	-0.48365	0.0134056
ENSG00000100336	APOL4	1.51828	0.00197959		ENSG00000155330	C16orf87	-0.349286	4.42788e-05		ENSG00000118263	KLF7	-0.403712	0.0134602
ENSG00000153291	SLC25A27	0.318269	0.00198724		ENSG00000150991	UBC	-0.58163	4.43151e-05		ENSG00000214706	IFRD2	-0.222573	0.0135045
ENSG00000120071	KANSL1	0.241376	0.0019978		ENSG00000188735	TMEM120B	-0.557316	4.44208e-05		ENSG00000104313	EYA1	-0.731402	0.0136118
ENSG00000198792	TMEM184B	0.18171	0.0019978		ENSG00000164649	CDCA7L	-0.993335	4.48957e-05		ENSG00000128833	MYO5C	-0.773008	0.0137471
ENSG00000136068	FLNB	0.646847	0.00201182		ENSG00000110987	BCL7A	-0.458388	4.67181e-05		ENSG00000185252	ZNF74	-0.363476	0.0139401
ENSG00000122203	KIAA1191	0.192263	0.00201458		ENSG00000154822	PLCL2	-0.649161	5.05273e-05		ENSG00000107282	APBA1	-0.518127	0.0141915
ENSG00000081985	IL12RB2	0.875046	0.00201881		ENSG00000270605	AL353622.1	-0.589404	5.25795e-05		ENSG00000169220	RGS14	-0.464005	0.0143121
ENSG00000176788	BASP1	1.36167	0.00201896		ENSG00000112796	ENPP5	-0.784387	5.36384e-05		ENSG00000048991	R3HDM1	-0.310354	0.0143755
ENSG00000179277	MEIS3P1	1.0812	0.00202029		ENSG00000075568	TMEM131	-0.40167	5.40956e-05		ENSG00000196275	GTF2IRD2	-0.238474	0.0143755
ENSG00000120063	GNA13	0.339774	0.00202819		ENSG00000243970	PPIEL	-0.631547	5.67891e-05		ENSG00000072736	NFATC3	-0.34522	0.0143811
ENSG00000163697	APBB2	0.468006	0.00203093		ENSG00000198728	LDB1	-0.32266	6.70967e-05		ENSG00000088970	KIZ	-0.294213	0.014639
ENSG00000104043	ATP8B4	1.05505	0.00204075		ENSG00000179981	TSHZ1	-0.638552	7.04221e-05		ENSG00000138375	SMARCAL1	-0.31246	0.0147183
ENSG00000079432	CIC	0.267933	0.00206443		ENSG00000260400	AL513534.3	-1.19196	7.14911e-05		ENSG00000171603	CLSTN1	-0.220334	0.0150011
ENSG00000250519	AP002784.1	1.08394	0.00206443		ENSG00000224660	SH3BP5-AS1	-0.607622	7.17518e-05		ENSG00000103852	TTC23	-0.390462	0.015207
ENSG00000172845	SP3	0.256733	0.00208072		ENSG00000260287	TBC1D3G	-0.547857	7.62159e-05		ENSG00000124795	DEK	-0.217814	0.0152425
ENSG00000177706	FAM20C	0.353254	0.00208857		ENSG00000170412	GPRC5C	-0.539133	7.84198e-05		ENSG00000170271	FAXDC2	-0.424009	0.0159891
ENSG00000231158	PTP4A1P1	0.726608	0.00214143		ENSG00000048649	RSF1	-0.331649	8.35991e-05		ENSG00000129244	ATP1B2	-0.553296	0.016516
ENSG00000146242	TPBG	0.742934	0.00214152		ENSG00000111816	FRK	-1.05457	9.82269e-05		ENSG00000261616	AC036108.3	-0.39789	0.0167465
ENSG00000271943	AC098614.2	0.742449	0.0021483		ENSG00000253636	AC022893.1	-1.02841	9.9149e-05		ENSG00000101096	NFATC2	-0.600875	0.0173147
ENSG00000103994	ZNF106	0.284956	0.00215525		ENSG00000184677	ZBTB40	-0.395551	0.000104106		ENSG00000266718	AC079336.5	-0.500164	0.0173673
ENSG00000132286	TIMM10B	0.389673	0.00216166		ENSG00000101298	SNPH	-0.539652	0.000109664		ENSG00000227124	ZNF717	-0.570488	0.0174332
ENSG00000107372	ZFAND5	0.432674	0.0021628		ENSG00000084774	CAD	-0.482846	0.000119459		ENSG00000198740	ZNF652	-0.26442	0.0174539
ENSG00000237298	TTN-AS1	0.399206	0.0021628		ENSG00000156804	FBXO32	-1.13019	0.000125024		ENSG00000108523	RNF167	-0.185649	0.0182733
ENSG00000169442	CD52	1.16718	0.00216547		ENSG00000248508	SRP14-AS1	-0.494857	0.000127597		ENSG00000134716	CYP2J2	-0.376509	0.0189472
ENSG00000268001	CARD8-AS1	0.660663	0.00217161		ENSG00000032219	ARID4A	-0.431144	0.00013026		ENSG00000166503	HDGFL3	-0.436728	0.0191232
ENSG00000108010	GLRX3	0.229727	0.00217354		ENSG00000108312	UBTF	-0.297568	0.00013173		ENSG00000163126	ANKRD23	-0.363481	0.0195599
ENSG00000169994	MYO7B	0.542106	0.00217539		ENSG00000109920	FNBP4	-0.413176	0.00013173		ENSG00000174516	PELI3	-0.375918	0.0196199
ENSG00000245532	NEAT1	0.570139	0.00217539		ENSG00000171368	TPPP	-0.732698	0.00013173		ENSG00000196220	SRGAP3	-0.60897	0.0198373
ENSG00000130592	LSP1	0.4832	0.00218038		ENSG00000274611	TBC1D3	-0.545719	0.00013173		ENSG00000174428	GTF2IRD2B	-0.244796	0.0198528
ENSG00000138386	NAB1	0.470965	0.00218038		ENSG00000235904	RBMS3-AS3	-0.630748	0.000146892		ENSG00000130119	GNL3L	-0.235542	0.0200855
ENSG00000169221	TBC1D10B	0.35483	0.00218379		ENSG00000168329	CX3CR1	-0.666704	0.000152016		ENSG00000142188	TMEM50B	-0.254416	0.0202775
ENSG00000134569	LRP4	0.630247	0.00221207		ENSG00000174738	NR1D2	-0.535525	0.000158568		ENSG00000095370	SH2D3C	-0.377088	0.020308
ENSG00000105849	TWISTNB	0.329095	0.00222732		ENSG00000100330	MTMR3	-0.367881	0.000166518		ENSG00000103227	LMF1	-0.402712	0.0207702
ENSG00000273749	CYFIP1	0.354412	0.00223791		ENSG00000079215	SLC1A3	-0.522785	0.000167115		ENSG00000225406	AC080125.1	-0.472039	0.020789
ENSG00000149428	HYOU1	0.399223	0.00223985		ENSG00000077684	JADE1	-0.449266	0.000172022		ENSG00000276840	PMS2P10	-0.552156	0.0208127
ENSG00000134330	IAH1	0.266546	0.00225121		ENSG00000154511	DIPK1A	-0.439142	0.000179666		ENSG00000144524	COPS7B	-0.22181	0.0208705
ENSG00000143195	ILDR2	0.948641	0.0022555		ENSG00000184916	JAG2	-0.324227	0.000187137		ENSG00000159784	FAM131B	-0.386176	0.0208705
ENSG00000165280	VCP	0.240543	0.00226985		ENSG00000130254	SAFB2	-0.25852	0.000214361		ENSG00000118412	CASP8AP2	-0.262492	0.0212814
ENSG00000280852	AC025048.6	0.326624	0.00227631		ENSG00000189339	SLC35E2B	-0.308688	0.000216641		ENSG00000168916	ZNF608	-0.561509	0.0219217
ENSG00000151914	DST	0.24841	0.0022836		ENSG00000078403	MLLT10	-0.421224	0.000223666		ENSG00000171132	PRKCE	-0.577036	0.0219314
ENSG00000138615	CILP	0.661909	0.00230447		ENSG00000080854	IGSF9B	-0.678493	0.000229751		ENSG00000142875	PRKACB	-0.382355	0.0219795
ENSG00000141380	SS18	0.359017	0.0023063		ENSG00000179094	PER1	-1.64461	0.000229751		ENSG00000283662	AC138904.3	-0.401553	0.0223571
ENSG00000264007	AC104564.2	1.00786	0.00231365		ENSG00000108342	CSF3	-1.53672	0.000231202		ENSG00000197978	GOLGA6L9	-0.302824	0.0223574
ENSG00000138660	AP1AR	0.451018	0.00232525		ENSG00000189166	TNRC18P3	-0.650159	0.000231202		ENSG00000167110	GOLGA2	-0.190345	0.0223872
ENSG00000181381	DDX60L	0.644388	0.00235311		ENSG00000139083	ETV6	-0.748111	0.00024525		ENSG00000157916	RER1	-0.161542	0.0223987
ENSG00000099246	RAB18	0.187515	0.00235358		ENSG00000144061	NPHP1	-0.701908	0.000246775		ENSG00000143384	MCL1	-0.312938	0.0224888
ENSG00000135046	ANXA1	0.690514	0.00235938		ENSG00000130649	CYP2E1	-0.827636	0.000280904		ENSG00000037965	HOXC8	-0.325302	0.0225197
ENSG00000113758	DBN1	0.461837	0.00236054		ENSG00000171163	ZNF692	-0.336087	0.000284334		ENSG00000137802	MAPKBP1	-0.337731	0.0225197
ENSG00000101955	SRPX	0.877211	0.00236421		ENSG00000151612	ZNF827	-0.545283	0.00028786		ENSG00000231628	AL133406.2	-0.712057	0.0225644
ENSG00000213398	LCAT	0.490523	0.00236421		ENSG00000136826	KLF4	-0.882803	0.000295594		ENSG00000248019	FAM13A-AS1	-0.554481	0.0225644
ENSG00000188643	S100A16	0.509457	0.00236974		ENSG00000181754	AMIGO1	-0.501304	0.000297515		ENSG00000168763	CNNM3	-0.260195	0.0227679
ENSG00000144802	NFKBIZ	0.693887	0.00238132		ENSG00000180096	SEPTIN1	-1.0416	0.000297536		ENSG00000186918	ZNF395	-0.288828	0.0229695
ENSG00000164442	CITED2	0.89852	0.00240664		ENSG00000133056	PIK3C2B	-0.579221	0.000308449		ENSG00000100592	DAAM1	-0.301328	0.0229905
ENSG00000167842	MIS12	0.297419	0.0024233		ENSG00000143995	MEIS1	-0.658123	0.000308449		ENSG00000137033	IL33	-0.68164	0.0231549
ENSG00000197747	S100A10	0.704847	0.0024233		ENSG00000103319	EEF2K	-0.416908	0.00030932		ENSG00000152990	ADGRA3	-0.23111	0.0231575
ENSG00000272899	ATP6V1FNB	1.07903	0.00243328		ENSG00000112561	TFEB	-0.357453	0.00030956		ENSG00000143507	DUSP10	-0.781207	0.0233083
ENSG00000243696	AC006254.1	0.709561	0.00249719		ENSG00000132182	NUP210	-0.519953	0.000333942		ENSG00000115241	PPM1G	-0.136944	0.0234549
ENSG00000091127	PUS7	0.353229	0.00249954		ENSG00000102878	HSF4	-0.474081	0.000345769		ENSG00000101473	ACOT8	-0.254224	0.024137
ENSG00000197893	NRAP	0.449417	0.00250253		ENSG00000185513	L3MBTL1	-0.47098	0.000348909		ENSG00000005810	MYCBP2	-0.202705	0.0242206
ENSG00000101421	CHMP4B	0.16993	0.00250409		ENSG00000158062	UBXN11	-0.617011	0.000373802		ENSG00000074416	MGLL	-0.228069	0.0243259
ENSG00000134013	LOXL2	1.04811	0.00251661		ENSG00000183508	TENT5C	-1.31688	0.000373802		ENSG00000168209	DDIT4	-1.04928	0.0243259
ENSG00000153885	KCTD15	0.590702	0.00253404		ENSG00000188037	CLCN1	-0.402186	0.000375403		ENSG00000223784	LINP1	-0.345567	0.0243439
ENSG00000136490	LIMD2	0.933372	0.00253477		ENSG00000164900	GBX1	-1.0613	0.000393544		ENSG00000245937	LINC01184	-0.263908	0.0248284
ENSG00000093000	NUP50	0.290667	0.00253733		ENSG00000278768	BACE1-AS	-0.460432	0.000402072		ENSG00000125848	FLRT3	-0.976802	0.0250246
ENSG00000134247	PTGFRN	0.638144	0.00254755		ENSG00000204923	FBXO48	-0.483024	0.000402251		ENSG00000164221	CCDC112	-0.363734	0.0251625
ENSG00000267121	AC008105.3	0.8142	0.00254755		ENSG00000187676	B3GLCT	-0.589079	0.000422964		ENSG00000112320	SOBP	-0.317152	0.0253078
ENSG00000169900	PYDC1	1.11277	0.00255715		ENSG00000141622	RNF165	-0.628186	0.000437521		ENSG00000196922	ZNF252P	-0.268309	0.0259993
ENSG00000113716	HMGXB3	0.226134	0.00256815		ENSG00000112293	GPLD1	-0.740247	0.000456248		ENSG00000156650	KAT6B	-0.317181	0.0260918
ENSG00000257950	P2RX5-TAX1BP3	0.731957	0.00257484		ENSG00000185262	UBALD2	-0.464452	0.000471518		ENSG00000109501	WFS1	-0.320091	0.0262423
ENSG00000052126	PLEKHA5	0.701269	0.0025872		ENSG00000233024	NPIPA9	-0.28197	0.000471968		ENSG00000168591	TMUB2	-0.225315	0.0262423
ENSG00000065548	ZC3H15	0.208165	0.00260541		ENSG00000100813	ACIN1	-0.208941	0.000479195		ENSG00000286957	AC079776.5	-0.801117	0.0262423
ENSG00000042088	TDP1	0.758646	0.00262467		ENSG00000186532	SMYD4	-0.438447	0.000486955		ENSG00000221829	FANCG	-0.578519	0.0263099
ENSG00000143369	ECM1	0.507286	0.00263427		ENSG00000158715	SLC45A3	-0.951081	0.000500674		ENSG00000240990	HOXA11-AS	-0.420535	0.0265818
ENSG00000227295	ELL2P1	1.03258	0.00263427		ENSG00000166987	MBD6	-0.354335	0.000506537		ENSG00000144868	TMEM108	-0.409368	0.0266323
ENSG00000136932	TRMO	0.391475	0.00265205		ENSG00000073060	SCARB1	-0.344738	0.000506916		ENSG00000166987	MBD6	-0.258951	0.0266392
ENSG00000182108	DEXI	0.942979	0.00265205		ENSG00000203943	SAMD13	-1.02151	0.000523716		ENSG00000065029	ZNF76	-0.246873	0.0268606
ENSG00000166068	SPRED1	0.458751	0.00267053		ENSG00000273513	TBC1D3K	-0.557315	0.000532385		ENSG00000175093	SPSB4	-0.882996	0.0270205
ENSG00000150907	FOXO1	0.673104	0.00267332		ENSG00000005073	HOXA11	-0.803543	0.000550549		ENSG00000176463	SLCO3A1	-0.31199	0.0270205
ENSG00000181418	DDN	0.638414	0.0026876		ENSG00000188895	MSL1	-0.218442	0.000557226		ENSG00000097033	SH3GLB1	-0.195282	0.0271698
ENSG00000173369	C1QB	1.18425	0.00269403		ENSG00000135929	CYP27A1	-0.375739	0.00062432		ENSG00000101353	MROH8	-0.291891	0.0274918
ENSG00000180628	PCGF5	0.371962	0.00269742		ENSG00000261534	AL596244.1	-0.615121	0.000636136		ENSG00000119862	LGALSL	-0.376951	0.0276587
ENSG00000232202	CHORDC1P1	0.929052	0.00271061		ENSG00000168556	ING2	-0.525575	0.000640648		ENSG00000143341	HMCN1	-0.592401	0.0278142
ENSG00000105609	LILRB5	1.13016	0.0027168		ENSG00000175449	RFESD	-0.829741	0.000645507		ENSG00000138468	SENP7	-0.264576	0.0279371
ENSG00000152413	HOMER1	0.531432	0.00273905		ENSG00000125871	MGME1	-0.381765	0.000649318		ENSG00000261324	AC010168.2	-0.876166	0.0281046
ENSG00000088205	DDX18	0.244041	0.0027414		ENSG00000105186	ANKRD27	-0.393121	0.000657839		ENSG00000276550	HERC2P2	-0.320389	0.0285875
ENSG00000101825	MXRA5	1.38243	0.0027414		ENSG00000124782	RREB1	-0.503549	0.000675304		ENSG00000254154	CRYZL2P-SEC16B	-1.00307	0.0286006
ENSG00000117523	PRRC2C	0.202793	0.00276749		ENSG00000170485	NPAS2	-0.581345	0.000684721		ENSG00000169247	SH3TC2	-0.769405	0.0288452
ENSG00000169826	CSGALNACT2	0.418034	0.00278701		ENSG00000185252	ZNF74	-0.435298	0.000738223		ENSG00000117625	RCOR3	-0.196127	0.0291127
ENSG00000178860	MSC	0.708878	0.0028171		ENSG00000070601	FRMPD1	-0.63167	0.000760977		ENSG00000165675	ENOX2	-0.31846	0.0291931
ENSG00000137955	RABGGTB	0.250645	0.00285646		ENSG00000140022	STON2	-0.511574	0.000760977		ENSG00000100307	CBX7	-0.228114	0.0295305
ENSG00000204054	LINC00963	0.698408	0.00286682		ENSG00000261087	ZNNT1	-0.557547	0.000768108		ENSG00000147475	ERLIN2	-0.242667	0.0296638
ENSG00000142156	COL6A1	0.571518	0.00289501		ENSG00000174136	RGMB	-0.411134	0.000795591		ENSG00000109576	AADAT	-0.51258	0.0297441
ENSG00000141682	PMAIP1	1.05244	0.00289907		ENSG00000283294	AP005212.4	-1.05372	0.000795591		ENSG00000144560	VGLL4	-0.503911	0.0299193
ENSG00000085415	SEH1L	0.37681	0.00290447		ENSG00000261799	AC007406.5	-0.483417	0.000797315		ENSG00000133454	MYO18B	-0.275831	0.0299541
ENSG00000168301	KCTD6	0.371346	0.00290447		ENSG00000266074	BAHCC1	-0.300367	0.00080786		ENSG00000184470	TXNRD2	-0.208633	0.0302313
ENSG00000129566	TEP1	0.622553	0.0029075		ENSG00000119686	FLVCR2	-0.809313	0.000862148		ENSG00000143502	SUSD4	-0.869511	0.0305647
ENSG00000108175	ZMIZ1	0.364754	0.00291773		ENSG00000145358	DDIT4L	-1.00313	0.000862148		ENSG00000258545	RHOXF1-AS1	-1.01929	0.0305841
ENSG00000129911	KLF16	0.703404	0.00292718		ENSG00000223566	TNRC18P2	-0.751089	0.000895287		ENSG00000171631	P2RY6	-0.736578	0.0307565
ENSG00000066336	SPI1	0.659958	0.00294707		ENSG00000112175	BMP5	-0.466082	0.000941078		ENSG00000225151	GOLGA2P7	-0.211255	0.031144
ENSG00000100385	IL2RB	1.16201	0.00296093		ENSG00000186260	MRTFB	-0.408536	0.000941797		ENSG00000115459	ELMOD3	-0.269696	0.0313839
ENSG00000158747	NBL1	0.490318	0.00296093		ENSG00000183111	ARHGEF37	-0.411073	0.000956526		ENSG00000106113	CRHR2	-0.876441	0.0315226
ENSG00000115946	PNO1	0.327685	0.00297284		ENSG00000176896	TCEANC	-0.529451	0.000959484		ENSG00000137218	FRS3	-0.353744	0.031753
ENSG00000196756	SNHG17	0.582612	0.00298288		ENSG00000102935	ZNF423	-0.432138	0.000968897		ENSG00000116754	SRSF11	-0.143877	0.0324832
ENSG00000259207	ITGB3	1.09227	0.00299302		ENSG00000126882	FAM78A	-0.528622	0.000968897		ENSG00000109381	ELF2	-0.262692	0.032548
ENSG00000169403	PTAFR	1.10817	0.00300888		ENSG00000166224	SGPL1	-0.484225	0.000968897		ENSG00000105516	DBP	-0.583796	0.0325967
ENSG00000114978	MOB1A	0.261569	0.00301285		ENSG00000170577	SIX2	-0.378422	0.000983151		ENSG00000186088	GSAP	-0.362058	0.0329585
ENSG00000237984	PTENP1	0.392097	0.00302291		ENSG00000162878	PKDCC	-0.606696	0.00101062		ENSG00000175575	PAAF1	-0.287434	0.0335598
ENSG00000116690	PRG4	1.67247	0.00308781		ENSG00000286861	AL049779.4	-1.00291	0.00103252		ENSG00000114982	KANSL3	-0.176359	0.0343545
ENSG00000038427	VCAN	0.809165	0.00309009		ENSG00000115170	ACVR1	-0.471721	0.00104651		ENSG00000206149	HERC2P9	-0.305206	0.0343545
ENSG00000183114	FAM43B	1.01266	0.00312112		ENSG00000174669	SLC29A2	-0.452418	0.00110721		ENSG00000135439	AGAP2	-0.446939	0.0347901
ENSG00000089280	FUS	0.18051	0.00312971		ENSG00000072736	NFATC3	-0.414809	0.00120388		ENSG00000174059	CD34	-0.35357	0.0352074
ENSG00000163909	HEYL	0.633247	0.00312971		ENSG00000227953	LINC01341	-0.902876	0.00120476		ENSG00000204396	VWA7	-0.289548	0.0356774
ENSG00000049449	RCN1	0.359594	0.00326971		ENSG00000169925	BRD3	-0.28811	0.00120929		ENSG00000111676	ATN1	-0.228777	0.0359247
ENSG00000129084	PSMA1	0.251997	0.00327105		ENSG00000106479	ZNF862	-0.454253	0.00121664		ENSG00000233225	SSBP3P1	-0.481073	0.0359247
ENSG00000122042	UBL3	0.248517	0.00329799		ENSG00000147130	ZMYM3	-0.393432	0.00121664		ENSG00000159208	CIART	-1.04851	0.0360571
ENSG00000131370	SH3BP5	0.758813	0.00329799		ENSG00000251615	AC104825.1	-0.505934	0.00121664		ENSG00000158296	SLC13A3	-0.850316	0.0366748
ENSG00000183010	PYCR1	0.713486	0.00331555		ENSG00000150054	MPP7	-0.401233	0.0012468		ENSG00000141644	MBD1	-0.175954	0.0369774
ENSG00000204256	BRD2	0.248502	0.00332276		ENSG00000085514	PILRA	-0.523846	0.00125522		ENSG00000167654	ATCAY	-1.15316	0.037244
ENSG00000136811	ODF2	0.403224	0.00332385		ENSG00000150764	DIXDC1	-0.523358	0.00128183		ENSG00000081248	CACNA1S	-0.213208	0.0374768
ENSG00000213493	ACTN4P1	0.563139	0.00335192		ENSG00000121210	TMEM131L	-0.529946	0.0013302		ENSG00000100330	MTMR3	-0.256523	0.0381338
ENSG00000174780	SRP72	0.230681	0.00339825		ENSG00000171132	PRKCE	-0.716836	0.00136074		ENSG00000205726	ITSN1	-0.228925	0.038363
ENSG00000285976	AL135905.2	0.50764	0.00342331		ENSG00000182175	RGMA	-0.272532	0.00136728		ENSG00000142453	CARM1	-0.216026	0.0386002
ENSG00000176387	HSD11B2	0.984982	0.00342635		ENSG00000279168	AC105052.4	-0.49554	0.00137795		ENSG00000134775	FHOD3	-0.264702	0.0387376
ENSG00000179041	RRS1	0.394953	0.00344309		ENSG00000237753	AC079922.2	-0.450471	0.00141011		ENSG00000147862	NFIB	-0.24206	0.0389755
ENSG00000155366	RHOC	0.44631	0.00344559		ENSG00000116161	CACYBP	-0.23049	0.00144602		ENSG00000177479	ARIH2	-0.167338	0.0395733
ENSG00000286156	AC026273.1	0.406163	0.0034519		ENSG00000153982	GDPD1	-0.844564	0.00145705		ENSG00000180263	FGD6	-0.408467	0.0395909
ENSG00000162734	PEA15	0.467336	0.00352679		ENSG00000087266	SH3BP2	-0.376292	0.00146585		ENSG00000101004	NINL	-0.520514	0.0396133
ENSG00000185070	FLRT2	0.484896	0.00359162		ENSG00000270580	AC139256.3	-0.629522	0.00147179		ENSG00000264490	BX640514.1	-0.583125	0.0397975
ENSG00000100221	JOSD1	0.315384	0.00360303		ENSG00000157514	TSC22D3	-0.491922	0.00148084		ENSG00000131323	TRAF3	-0.369273	0.0399073
ENSG00000197989	SNHG12	0.528878	0.00360303		ENSG00000268205	AC005261.1	-0.300749	0.0014979		ENSG00000136040	PLXNC1	-0.458983	0.0399073
ENSG00000059804	SLC2A3	0.72699	0.00361055		ENSG00000226476	LINC01748	-1.00492	0.00150327		ENSG00000163697	APBB2	-0.386002	0.0401183
ENSG00000169016	E2F6	0.262334	0.00361381		ENSG00000135365	PHF21A	-0.32273	0.00152742		ENSG00000102349	KLF8	-0.423273	0.0403051
ENSG00000038945	MSR1	1.22778	0.00362308		ENSG00000181610	MRPS23	-0.303773	0.00154017		ENSG00000165929	TC2N	-0.569607	0.0403619
ENSG00000162928	PEX13	0.279241	0.00364271		ENSG00000123095	BHLHE41	-0.616113	0.001544		ENSG00000144847	IGSF11	-0.67235	0.0405534
ENSG00000116237	ICMT	0.315641	0.00366776		ENSG00000206535	LNP1	-0.483872	0.001544		ENSG00000139304	PTPRQ	-0.898285	0.0406032
ENSG00000127328	RAB3IP	0.515299	0.00367833		ENSG00000164815	ORC5	-0.483171	0.00156397		ENSG00000257103	LSM14A	-0.136968	0.0406032
ENSG00000240429	LRRFIP1P1	0.615996	0.00367978		ENSG00000143258	USP21	-0.295999	0.00157967		ENSG00000159433	STARD9	-0.481368	0.0408275
ENSG00000104419	NDRG1	0.48616	0.00369838		ENSG00000099954	CECR2	-0.490654	0.00159709		ENSG00000126785	RHOJ	-0.327591	0.0411205
ENSG00000242265	PEG10	0.775878	0.00372149		ENSG00000188234	AGAP4	-0.320925	0.0016111		ENSG00000111816	FRK	-0.666916	0.0418319
ENSG00000198842	DUSP27	0.501412	0.00373088		ENSG00000099904	ZDHHC8	-0.279375	0.00165812		ENSG00000226891	LINC01359	-0.676531	0.0421289
ENSG00000151135	TMEM263	0.333591	0.00374332		ENSG00000141068	KSR1	-0.559643	0.00168042		ENSG00000106479	ZNF862	-0.336675	0.042646
ENSG00000125813	PAX1	0.83718	0.00375829		ENSG00000272316	AL021368.2	-0.505794	0.00168042		ENSG00000164040	PGRMC2	-0.209154	0.0430959
ENSG00000204577	LILRB3	1.0647	0.00378006		ENSG00000100036	SLC35E4	-0.63646	0.00168332		ENSG00000163482	STK36	-0.354203	0.0436781
ENSG00000109332	UBE2D3	0.179052	0.00378915		ENSG00000169087	HSPBAP1	-0.453017	0.00173428		ENSG00000185722	ANKFY1	-0.327069	0.0436781
ENSG00000167635	ZNF146	0.273217	0.0037921		ENSG00000184675	AMER1	-0.567913	0.00175192		ENSG00000063245	EPN1	-0.173395	0.0437019
ENSG00000101294	HM13	0.220909	0.00379699		ENSG00000176542	USF3	-0.311807	0.00175239		ENSG00000260804	LINC01963	-0.259087	0.0438466
ENSG00000162409	PRKAA2	0.298856	0.00379904		ENSG00000188177	ZC3H6	-0.40513	0.00175628		ENSG00000151470	C4orf33	-0.473704	0.0445353
ENSG00000204482	LST1	1.04126	0.00381512		ENSG00000137776	SLTM	-0.247088	0.0017785		ENSG00000147130	ZMYM3	-0.285835	0.0448608
ENSG00000247626	MARS2	0.420118	0.00381512		ENSG00000183864	TOB2	-0.688708	0.00180284		ENSG00000286651	AC134504.1	-0.670379	0.0448608
ENSG00000265808	SEC22B	0.239904	0.00383313		ENSG00000119227	PIGZ	-0.40359	0.00181704		ENSG00000198948	MFAP3L	-0.489245	0.0450581
ENSG00000168066	SF1	0.195215	0.00384577		ENSG00000117707	PROX1	-0.784679	0.00181979		ENSG00000124104	SNX21	-0.245365	0.0453957
ENSG00000184226	PCDH9	0.658611	0.00384577		ENSG00000007944	MYLIP	-0.492696	0.00189403		ENSG00000110075	PPP6R3	-0.180807	0.0459216
ENSG00000215114	UBXN2B	0.27	0.00384577		ENSG00000132613	MTSS2	-0.30504	0.00189403		ENSG00000111726	CMAS	-0.207785	0.0468087
ENSG00000067646	ZFY	0.285585	0.0038504		ENSG00000185219	ZNF445	-0.332408	0.00190682		ENSG00000154065	ANKRD29	-0.530619	0.0469145
ENSG00000256751	PLBD1-AS1	0.540548	0.00389288		ENSG00000110583	NAA40	-0.414381	0.00196118		ENSG00000170681	CAVIN4	-0.201221	0.047523
ENSG00000175354	PTPN2	0.320838	0.00395897		ENSG00000140006	WDR89	-0.49749	0.0019954		ENSG00000179796	LRRC3B	-1.02078	0.047523
ENSG00000172954	LCLAT1	0.365504	0.004002		ENSG00000129244	ATP1B2	-0.638876	0.00200244		ENSG00000238273	AC108058.1	-1.02377	0.0476038
ENSG00000143494	VASH2	1.28719	0.00402186		ENSG00000196199	MPHOSPH8	-0.258656	0.00201012		ENSG00000154328	NEIL2	-0.22384	0.0476364
ENSG00000110876	SELPLG	0.860056	0.00402433		ENSG00000251143	AP002490.1	-1.29172	0.00210797		ENSG00000107140	TESK1	-0.192836	0.0476458
ENSG00000254037	AC021733.3	0.517442	0.00404795		ENSG00000172216	CEBPB	-0.868559	0.00211072		ENSG00000162885	B3GALNT2	-0.261655	0.0476458
ENSG00000164548	TRA2A	0.247429	0.00405369		ENSG00000215039	CD27-AS1	-0.356872	0.00215879		ENSG00000198939	ZFP2	-0.553237	0.0478289
ENSG00000101336	HCK	1.03323	0.00405696		ENSG00000130695	CEP85	-0.509337	0.00220415		ENSG00000050748	MAPK9	-0.182423	0.0479741
ENSG00000137727	ARHGAP20	1.07695	0.00407173		ENSG00000165804	ZNF219	-0.295728	0.00221731		ENSG00000054282	SDCCAG8	-0.238481	0.0485909
ENSG00000224982	TMEM233	0.405299	0.00407248		ENSG00000119401	TRIM32	-0.431673	0.00221768		ENSG00000272356	AL080317.2	-0.64752	0.04891
ENSG00000147872	PLIN2	0.310661	0.00410311		ENSG00000081177	EXD2	-0.355646	0.00223491		ENSG00000274070	CASTOR2	-0.32991	0.0491231
ENSG00000110697	PITPNM1	0.521221	0.00411415		ENSG00000198740	ZNF652	-0.285686	0.00225635		ENSG00000143409	MINDY1	-0.256243	0.0499087
ENSG00000136286	MYO1G	1.2838	0.0041285		ENSG00000228314	CYP4F29P	-0.942847	0.00232726		ENSG00000132436	FIGNL1	-0.338065	0.0499183
ENSG00000179583	CIITA	0.600955	0.0041285		ENSG00000089050	RBBP9	-0.407382	0.00233623
ENSG00000103335	PIEZO1	0.497284	0.00415116		ENSG00000117625	RCOR3	-0.243325	0.00249167
ENSG00000136167	LCP1	1.04268	0.0041563		ENSG00000278156	TSC22D1-AS1	-0.856	0.00249321
ENSG00000119523	ALG2	0.297248	0.00416177		ENSG00000172086	KRCC1	-0.312368	0.0025271
ENSG00000119285	HEATR1	0.371462	0.00416177		ENSG00000155760	FZD7	-0.604888	0.00253432
ENSG00000275832	ARHGAP23	0.417351	0.00418514		ENSG00000109861	CTSC	-0.550446	0.00265921
ENSG00000242247	ARFGAP3	0.286276	0.0041907		ENSG00000159784	FAM131B	-0.437968	0.00265921
ENSG00000228974	AC006483.1	0.924403	0.0042258		ENSG00000235954	TTC28-AS1	-0.358523	0.00272387
ENSG00000244026	FAM86DP	0.432887	0.00424043		ENSG00000233184	AC093157.1	-0.693631	0.00274075
ENSG00000185896	LAMP1	0.265372	0.00427692		ENSG00000054654	SYNE2	-0.262338	0.00274616
ENSG00000116761	CTH	0.678163	0.0042886		ENSG00000260442	ATP2A1-AS1	-0.645621	0.00280018
ENSG00000128274	A4GALT	0.458104	0.00430024		ENSG00000128891	CCDC32	-0.449889	0.00282902
ENSG00000177542	SLC25A22	0.833257	0.00430024		ENSG00000278867	AC090616.6	-0.559149	0.00285704
ENSG00000177889	UBE2N	0.194955	0.00430024		ENSG00000272602	ZNF595	-0.579928	0.00308415
ENSG00000101361	NOP56	0.218679	0.00430066		ENSG00000170734	POLH	-0.337272	0.00314175
ENSG00000109113	RAB34	0.515387	0.00430588		ENSG00000168209	DDIT4	-1.24986	0.00317773
ENSG00000197170	PSMD12	0.239587	0.00430588		ENSG00000089163	SIRT4	-0.753292	0.00319723
ENSG00000112715	VEGFA	0.50073	0.00432376		ENSG00000053702	NRIP2	-0.860376	0.00320784
ENSG00000196639	HRH1	1.26203	0.00434063		ENSG00000047230	CTPS2	-0.348604	0.00320893
ENSG00000103187	COTL1	0.758266	0.00434593		ENSG00000064687	ABCA7	-0.528314	0.00320893
ENSG00000075340	ADD2	0.821433	0.00440365		ENSG00000162413	KLHL21	-0.432565	0.0032119
ENSG00000095015	MAP3K1	0.455016	0.0044295		ENSG00000183889	AC138969.1	-0.263129	0.00331026
ENSG00000116194	ANGPTL1	0.423271	0.00444917		ENSG00000111404	RERGL	-2.5454	0.00331232
ENSG00000142173	COL6A2	0.54757	0.0044678		ENSG00000261584	AL513548.1	-0.698306	0.00333665
ENSG00000139218	SCAF11	0.203768	0.00447972		ENSG00000143919	CAMKMT	-0.525676	0.00334383
ENSG00000272631	AC067750.1	0.641414	0.00454622		ENSG00000092068	SLC7A8	-0.61335	0.00340851
ENSG00000232801	SDCBPP3	0.807647	0.00455596		ENSG00000102683	SGCG	-0.289135	0.00346454
ENSG00000170542	SERPINB9	0.600135	0.00455866		ENSG00000168333	PPDPFL	-0.993403	0.00350724
ENSG00000171223	JUNB	1.33056	0.00457505		ENSG00000166819	PLIN1	-1.92835	0.00351596
ENSG00000216819	TUBB2BP1	0.514221	0.00458565		ENSG00000180263	FGD6	-0.500016	0.00351596
ENSG00000166886	NAB2	1.02352	0.00460192		ENSG00000236833	AC024560.1	-1.22702	0.00357571
ENSG00000054523	KIF1B	0.27908	0.00468533		ENSG00000185924	RTN4RL1	-0.885704	0.00365587
ENSG00000071243	ING3	0.351335	0.00470017		ENSG00000175946	KLHL38	-0.983516	0.00366253
ENSG00000145050	MANF	0.48199	0.00470804		ENSG00000204371	EHMT2	-0.415908	0.00366253
ENSG00000080845	DLGAP4	0.33298	0.00470905		ENSG00000248333	CDK11B	-0.201684	0.00368742
ENSG00000105856	HBP1	0.359858	0.00470905		ENSG00000144596	GRIP2	-0.553074	0.00375374
ENSG00000136869	TLR4	0.48503	0.00473518		ENSG00000180139	ACTA2-AS1	-1.69047	0.00377265
ENSG00000111647	UHRF1BP1L	0.434758	0.00473661		ENSG00000171155	C1GALT1C1	-0.397314	0.00378733
ENSG00000204217	BMPR2	0.229379	0.00474558		ENSG00000127528	KLF2	-0.693306	0.00378756
ENSG00000185291	IL3RA	0.428094	0.00479376		ENSG00000164344	KLKB1	-1.21011	0.00379971
ENSG00000153317	ASAP1	0.431456	0.00482717		ENSG00000283709	FAM238C	-0.876502	0.00385018
ENSG00000174749	FAM241A	0.446344	0.00488246		ENSG00000273265	CNNM3-DT	-1.16014	0.00389034
ENSG00000163430	FSTL1	0.832163	0.004898		ENSG00000197776	KLHDC1	-0.369405	0.00402545
ENSG00000175264	CHST1	1.2013	0.00490289		ENSG00000178055	PRSS42P	-0.753774	0.00410078
ENSG00000135372	NAT10	0.240017	0.00491445		ENSG00000165175	MID1IP1	-0.532871	0.00411904
ENSG00000176845	METRNL	0.770789	0.00491445		ENSG00000278934	AC117489.1	-0.750242	0.00417247
ENSG00000160410	SHKBP1	0.429571	0.00494037		ENSG00000137502	RAB30	-0.545533	0.00423554
ENSG00000151332	MBIP	0.337552	0.00499241		ENSG00000130714	POMT1	-0.297523	0.00426911
ENSG00000101413	RPRD1B	0.221854	0.0050115		ENSG00000188153	COL4A5	-0.478577	0.00427247
ENSG00000165124	SVEP1	0.571306	0.00504495		ENSG00000149634	SPATA25	-0.713203	0.00428346
ENSG00000105245	NUMBL	0.698295	0.00506838		ENSG00000121775	TMEM39B	-0.399736	0.00436475
ENSG00000070831	CDC42	0.156321	0.00510142		ENSG00000059122	FLYWCH1	-0.291692	0.00437436
ENSG00000278053	DDX52	0.269748	0.00511837		ENSG00000125457	MIF4GD	-0.279605	0.00439779
ENSG00000151694	ADAM17	0.369301	0.00513262		ENSG00000106004	HOXA5	-0.550018	0.00468298
ENSG00000273899	NOL12	0.46267	0.00513262		ENSG00000123636	BAZ2B	-0.250294	0.00468298
ENSG00000239672	NME1	0.552807	0.00513916		ENSG00000160271	RALGDS	-0.414971	0.00468298
ENSG00000011422	PLAUR	1.11292	0.00515822		ENSG00000272047	GTF2H5	-0.228774	0.00470093
ENSG00000199080	MIR133B	1.5371	0.00517287		ENSG00000283662	AC138904.3	-0.426283	0.00470093
ENSG00000159140	SON	0.199183	0.0052231		ENSG00000160999	SH2B2	-0.415443	0.00474892
ENSG00000132341	RAN	0.198933	0.00525267		ENSG00000131389	SLC6A6	-0.568632	0.00478984
ENSG00000169490	TM2D2	0.258085	0.00525866		ENSG00000151090	THRB	-0.381793	0.00482382
ENSG00000213514	AL731556.1	0.35259	0.00533148		ENSG00000197442	MAP3K5	-0.426541	0.00494473
ENSG00000112697	TMEM30A	0.234242	0.00535406		ENSG00000173681	BCLAF3	-0.371994	0.0049617
ENSG00000102390	PBDC1	0.423392	0.00535935		ENSG00000225549	SELENOKP3	-0.988121	0.00505727
ENSG00000118515	SGK1	0.819936	0.00535935		ENSG00000079950	STX7	-0.211851	0.00507112
ENSG00000224470	ATXN1L	0.466917	0.00536903		ENSG00000167840	ZNF232	-0.44662	0.00525616
ENSG00000108821	COL1A1	1.59359	0.00537096		ENSG00000165886	UBTD1	-0.365151	0.00539473
ENSG00000103196	CRISPLD2	0.578538	0.00538864		ENSG00000184828	ZBTB7C	-0.911725	0.00562691
ENSG00000115204	MPV17	0.327704	0.00543463		ENSG00000066135	KDM4A	-0.419863	0.00584713
ENSG00000260428	SCX	0.60842	0.00547394		ENSG00000109381	ELF2	-0.3029	0.00590527
ENSG00000185015	CA13	1.13468	0.00547968		ENSG00000162650	ATXN7L2	-0.595613	0.00591155
ENSG00000166446	CDYL2	0.789231	0.00548174		ENSG00000232593	KANTR	-0.412409	0.00594603
ENSG00000101773	RBBP8	0.953572	0.00551257		ENSG00000175928	LRRN1	-0.694035	0.00595072
ENSG00000169635	HIC2	0.484279	0.00551257		ENSG00000145113	MUC4	-1.24412	0.00595637
ENSG00000126775	ATG14	0.417597	0.00552953		ENSG00000166595	CIAO2B	-0.213624	0.00596244
ENSG00000143153	ATP1B1	0.409909	0.00558348		ENSG00000169758	TMEM266	-0.468222	0.00596244
ENSG00000153815	CMIP	0.660451	0.00558348		ENSG00000109501	WFS1	-0.356636	0.00607584
ENSG00000103066	PLA2G15	0.28585	0.00561088		ENSG00000179456	ZBTB18	-0.332005	0.00607584
ENSG00000091527	CDV3	0.21785	0.00563487		ENSG00000260197	AC010889.1	-0.50923	0.00619567
ENSG00000269378	AC022149.1	0.27106	0.00564468		ENSG00000101473	ACOT8	-0.27895	0.00625367
ENSG00000196436	NPIPB15	0.289299	0.00566148		ENSG00000159588	CCDC17	-0.582215	0.00641983
ENSG00000205268	PDE7A	0.523244	0.00572157		ENSG00000197013	ZNF429	-0.411512	0.00643745
ENSG00000253213	USP12P1	0.973278	0.00573342		ENSG00000151655	ITIH2	-0.837279	0.00654386
ENSG00000136295	TTYH3	0.599763	0.00574049		ENSG00000167232	ZNF91	-0.387592	0.00655738
ENSG00000156265	MAP3K7CL	0.894858	0.00574302		ENSG00000172493	AFF1	-0.288047	0.00655738
ENSG00000116918	TSNAX	0.294532	0.00577236		ENSG00000112320	SOBP	-0.349943	0.00683557
ENSG00000095739	BAMBI	0.608722	0.00577371		ENSG00000229043	AC091729.3	-0.517623	0.00694147
ENSG00000107290	SETX	0.255855	0.00577969		ENSG00000177728	TMEM94	-0.21409	0.00695234
ENSG00000135905	DOCK10	0.88256	0.00577969		ENSG00000286651	AC134504.1	-0.816765	0.00695234
ENSG00000150753	CCT5	0.249447	0.00580268		ENSG00000179335	CLK3	-0.223138	0.00707889
ENSG00000285967	NIPBL-DT	0.385807	0.00583208		ENSG00000279059	AC007485.2	-0.399513	0.00708489
ENSG00000164169	PRMT9	0.340801	0.00584136		ENSG00000150527	MIA2	-0.393581	0.00713629
ENSG00000178913	TAF7	0.173513	0.00591917		ENSG00000126368	NR1D1	-0.928204	0.00737925
ENSG00000115419	GLS	0.309181	0.00595836		ENSG00000127399	LRRC61	-0.830003	0.00755696
ENSG00000173621	LRFN4	0.673586	0.00600216		ENSG00000143702	CEP170	-0.342016	0.00755696
ENSG00000104067	TJP1	0.306386	0.00606968		ENSG00000254852	NPIPA2	-0.216636	0.00755696
ENSG00000164934	DCAF13	0.29848	0.00614222		ENSG00000196814	MVB12B	-0.317601	0.0076171
ENSG00000232533	AC093673.1	1.15526	0.00616545		ENSG00000133935	ERG28	-0.318856	0.00764539
ENSG00000198399	ITSN2	0.216683	0.00616824		ENSG00000167522	ANKRD11	-0.217715	0.00776556
ENSG00000063587	ZNF275	0.304828	0.00617753		ENSG00000143793	C1orf35	-0.366722	0.00785941
ENSG00000070778	PTPN21	0.398188	0.00619039		ENSG00000162373	BEND5	-0.510993	0.00792636
ENSG00000183853	KIRREL1	0.415258	0.00625597		ENSG00000167074	TEF	-0.459316	0.00798608
ENSG00000103591	AAGAB	0.262453	0.00632654		ENSG00000121577	POPDC2	-0.449283	0.00802506
ENSG00000232527	LINC02802	0.680238	0.00632654		ENSG00000100105	PATZ1	-0.349027	0.00807355
ENSG00000144381	HSPD1	0.319298	0.00636423		ENSG00000270765	GAS2L2	-1.54101	0.00810379
ENSG00000235316	DUSP8P5	0.427909	0.0063688		ENSG00000148053	NTRK2	-1.38377	0.00824996
ENSG00000108510	MED13	0.309486	0.00638415		ENSG00000156521	TYSND1	-0.38625	0.00829111
ENSG00000149091	DGKZ	0.295432	0.00639343		ENSG00000177200	CHD9	-0.233062	0.00831128
ENSG00000172932	ANKRD13D	0.449883	0.00639659		ENSG00000171604	CXXC5	-0.521783	0.00833322
ENSG00000197343	ZNF655	0.263804	0.00643232		ENSG00000163683	SMIM14	-0.405182	0.00845503
ENSG00000119714	GPR68	1.00754	0.00646313		ENSG00000035115	SH3YL1	-0.338995	0.0086125
ENSG00000228305	AC016734.1	0.481488	0.00647019		ENSG00000103510	KAT8	-0.300617	0.0086125
ENSG00000100055	CYTH4	0.722164	0.00648487		ENSG00000115904	SOS1	-0.257321	0.0087942
ENSG00000163251	FZD5	0.584578	0.00648487		ENSG00000101004	NINL	-0.584819	0.00890213
ENSG00000153904	DDAH1	0.440582	0.00650308		ENSG00000074964	ARHGEF10L	-0.236589	0.00891905
ENSG00000198618	PPIAP22	0.419526	0.00655782		ENSG00000177051	FBXO46	-0.442933	0.0091797
ENSG00000114648	KLHL18	0.284626	0.0065866		ENSG00000067141	NEO1	-0.418981	0.0093737
ENSG00000222036	POTEM	0.736666	0.00664737		ENSG00000215883	CYB5RL	-0.343669	0.00937794
ENSG00000119314	PTBP3	0.464057	0.00668081		ENSG00000127054	INTS11	-0.175603	0.00938773
ENSG00000100242	SUN2	0.310346	0.00668601		ENSG00000163346	PBXIP1	-0.242875	0.00942855
ENSG00000163803	PLB1	0.604307	0.00668601		ENSG00000004866	ST7	-0.314729	0.00944457
ENSG00000196796	NPIPB10P	0.40783	0.00668601		ENSG00000196810	CTBP1-DT	-0.238818	0.00947166
ENSG00000188706	ZDHHC9	0.326874	0.00668671		ENSG00000155621	C9orf85	-0.372028	0.00956761
ENSG00000154124	OTULIN	0.326901	0.00679754		ENSG00000185028	LRRC14B	-0.65569	0.00956761
ENSG00000213430	HSPD1P1	0.327085	0.00685934		ENSG00000158246	TENT5B	-1.12829	0.00961753
ENSG00000276600	RAB7B	0.719646	0.00686496		ENSG00000141503	MINK1	-0.202303	0.00962792
ENSG00000168172	HOOK3	0.208563	0.00692347		ENSG00000272356	AL080317.2	-0.748231	0.00964517
ENSG00000171033	PKIA	0.287528	0.00695899		ENSG00000164093	PITX2	-0.458658	0.00981158
ENSG00000086189	DIMT1	0.441746	0.00700167		ENSG00000204438	GPANK1	-0.320996	0.00981329
ENSG00000146535	GNA12	0.242361	0.00702722		ENSG00000242861	AL591895.1	-0.666553	0.00983514
ENSG00000135912	TTLL4	0.406307	0.00703357		ENSG00000185442	FAM174B	-0.541452	0.00995885
ENSG00000153443	UBALD1	0.291357	0.00705107		ENSG00000107859	PITX3	-0.630436	0.0101293
ENSG00000278943	AC079228.1	0.404176	0.0071046		ENSG00000164081	TEX264	-0.282095	0.0101495
ENSG00000041982	TNC	2.13621	0.00710765		ENSG00000179361	ARID3B	-0.431305	0.0102881
ENSG00000132688	NES	0.643918	0.00712556		ENSG00000108352	RAPGEFL1	-0.358429	0.0103051
ENSG00000185201	IFITM2	0.430415	0.00717371		ENSG00000112208	BAG2	-0.268658	0.0103051
ENSG00000054938	CHRDL2	0.644486	0.00723482		ENSG00000250159	AC106791.1	-0.530714	0.0103051
ENSG00000163565	IFI16	0.632341	0.00724133		ENSG00000156030	MIDEAS	-0.489228	0.0103794
ENSG00000019991	HGF	1.189	0.00724907		ENSG00000288162	AL596442.4	-0.870605	0.0103794
ENSG00000122912	SLC25A16	0.243333	0.00725501		ENSG00000023839	ABCC2	-0.863914	0.0104306
ENSG00000170468	RIOX1	0.413968	0.00727542		ENSG00000198169	ZNF251	-0.3178	0.0105537
ENSG00000091317	CMTM6	0.444098	0.00728241		ENSG00000103202	NME4	-0.263387	0.0105807
ENSG00000130147	SH3BP4	0.556053	0.00733392		ENSG00000177311	ZBTB38	-0.312623	0.0105807
ENSG00000146192	FGD2	0.889748	0.00743153		ENSG00000160439	RDH13	-0.42968	0.0106385
ENSG00000140743	CDR2	0.472947	0.00751893		ENSG00000183682	BMP8A	-0.551266	0.0107847
ENSG00000080822	CLDND1	0.269977	0.00754322		ENSG00000007314	SCN4A	-0.273108	0.010801
ENSG00000104219	ZDHHC2	0.363654	0.00755646		ENSG00000250899	AC125807.2	-0.520965	0.0108027
ENSG00000145734	BDP1	0.197571	0.00759258		ENSG00000146054	TRIM7	-0.267402	0.0108895
ENSG00000166974	MAPRE2	0.628151	0.0076025		ENSG00000102030	NAA10	-0.269902	0.0110339
ENSG00000163492	CCDC141	0.469198	0.00762752		ENSG00000143376	SNX27	-0.202664	0.0110573
ENSG00000173674	EIF1AX	0.185006	0.00762752		ENSG00000162494	LRRC38	-0.602895	0.0110573
ENSG00000144668	ITGA9	0.485261	0.0076412		ENSG00000005436	GCFC2	-0.278276	0.0110681
ENSG00000128641	MYO1B	0.494281	0.00765634		ENSG00000126216	TUBGCP3	-0.287831	0.0111638
ENSG00000094975	SUCO	0.368394	0.00765801		ENSG00000164707	SLC13A4	-0.5889	0.0114177
ENSG00000172757	CFL1	0.307483	0.00765972		ENSG00000166192	SENP8	-0.37169	0.0114442
ENSG00000204713	TRIM27	0.29279	0.00767657		ENSG00000182670	TTC3	-0.208504	0.0114616
ENSG00000125753	VASP	0.495712	0.00770994		ENSG00000184863	RBM33	-0.290002	0.0115348
ENSG00000164091	WDR82	0.164089	0.00770994		ENSG00000253125	AC055854.1	-1.21554	0.0115348
ENSG00000179542	SLITRK4	0.999179	0.00772543		ENSG00000120662	MTRF1	-0.29921	0.0115539
ENSG00000147224	PRPS1	0.200239	0.00799379		ENSG00000158290	CUL4B	-0.266556	0.0115539
ENSG00000115041	KCNIP3	0.765432	0.00804057		ENSG00000163026	WDCP	-0.331312	0.0115539
ENSG00000108679	LGALS3BP	0.381488	0.00810727		ENSG00000187535	IFT140	-0.395968	0.0115781
ENSG00000029993	HMGB3	0.585677	0.00814303		ENSG00000170525	PFKFB3	-1.52037	0.0117109
ENSG00000107815	TWNK	0.372045	0.00814664		ENSG00000085511	MAP3K4	-0.227593	0.0118687
ENSG00000233117	LINC00702	1.42558	0.00816001		ENSG00000170835	CEL	-1.01793	0.0118851
ENSG00000162923	WDR26	0.265125	0.0082165		ENSG00000243759	ST13P15	-0.260193	0.0118851
ENSG00000128596	CCDC136	0.790852	0.00827758		ENSG00000185551	NR2F2	-0.254192	0.0119001
ENSG00000014919	COX15	0.355346	0.00832658		ENSG00000108001	EBF3	-0.31457	0.0121201
ENSG00000128791	TWSG1	0.460084	0.00838164		ENSG00000204172	AGAP9	-0.312384	0.01218
ENSG00000219329	AL357515.1	0.551965	0.00838443		ENSG00000136478	TEX2	-0.32599	0.0122037
ENSG00000135631	RAB11FIP5	0.261974	0.00841213		ENSG00000170584	NUDCD2	-0.284851	0.0122188
ENSG00000247570	SDCBPP2	0.715977	0.00843592		ENSG00000250067	YJEFN3	-0.648873	0.0122356
ENSG00000003137	CYP26B1	1.05109	0.00845423		ENSG00000011275	RNF216	-0.201413	0.012282
ENSG00000149781	FERMT3	0.529474	0.00845423		ENSG00000072422	RHOBTB1	-0.560352	0.0123485
ENSG00000068028	RASSF1	0.371476	0.00850012		ENSG00000151623	NR3C2	-0.380887	0.0123485
ENSG00000189171	S100A13	0.66944	0.00850012		ENSG00000164221	CCDC112	-0.344666	0.0126209
ENSG00000165806	CASP7	0.433671	0.00857959		ENSG00000015532	XYLT2	-0.2804	0.012797
ENSG00000248827	AC024587.1	0.746265	0.00859879		ENSG00000130164	LDLR	-0.753636	0.012797
ENSG00000204072	ARMCX7P	0.53127	0.00861887		ENSG00000058404	CAMK2B	-0.167469	0.0129023
ENSG00000068366	ACSL4	0.248909	0.00862829		ENSG00000132429	POPDC3	-0.197422	0.0129405
ENSG00000128283	CDC42EP1	0.369562	0.00869953		ENSG00000067191	CACNB1	-0.252297	0.0130017
ENSG00000161509	GRIN2C	0.711471	0.00869953		ENSG00000167107	ACSF2	-0.323287	0.013256
ENSG00000159403	C1R	0.622978	0.0087423		ENSG00000277563	AC063961.1	-1.14396	0.013256
ENSG00000112182	BACH2	0.660281	0.0087774		ENSG00000130349	MTRES1	-0.243824	0.0133928
ENSG00000091436	MAP3K20	0.244161	0.00880671		ENSG00000129317	PUS7L	-0.452154	0.0135267
ENSG00000087008	ACOX3	0.376001	0.0088238		ENSG00000137522	RNF121	-0.270716	0.0137783
ENSG00000217325	PRELID1P1	0.570023	0.00882386		ENSG00000214022	REPIN1	-0.187247	0.0138905
ENSG00000169896	ITGAM	0.753988	0.0088367		ENSG00000280332	AC020917.4	-0.668357	0.0139679
ENSG00000165997	ARL5B	0.349466	0.00884869		ENSG00000147862	NFIB	-0.264794	0.0139983
ENSG00000171940	ZNF217	0.41859	0.00885401		ENSG00000125551	PLGLB2	-0.573247	0.0140799
ENSG00000118523	CCN2	1.09576	0.00894229		ENSG00000078687	TNRC6C	-0.327258	0.0142966
ENSG00000125347	IRF1	1.07205	0.00894706		ENSG00000183955	KMT5A	-0.234854	0.0143363
ENSG00000134954	ETS1	0.457422	0.00896608		ENSG00000179476	C14orf28	-0.404563	0.0143443
ENSG00000113296	THBS4	0.803715	0.00897279		ENSG00000116497	S100PBP	-0.404159	0.0143869
ENSG00000130584	ZBTB46	0.334579	0.00906038		ENSG00000166822	TMEM170A	-0.506909	0.0143869
ENSG00000184588	PDE4B	0.848603	0.00909706		ENSG00000273007	AC021205.3	-0.874068	0.0145091
ENSG00000176243	CDV3P1	0.449497	0.00910493		ENSG00000218018	AL109955.1	-0.698754	0.0145096
ENSG00000139880	CDH24	0.908828	0.00914976		ENSG00000180818	HOXC10	-0.234225	0.0146326
ENSG00000005100	DHX33	0.424229	0.00926418		ENSG00000137834	SMAD6	-0.732607	0.0147592
ENSG00000166923	GREM1	0.78439	0.00935485		ENSG00000178966	RMI1	-0.46467	0.0148488
ENSG00000163131	CTSS	0.740354	0.00943111		ENSG00000131462	TUBG1	-0.348639	0.0151246
ENSG00000110422	HIPK3	0.348565	0.00944689		ENSG00000104290	FZD3	-0.473529	0.0151965
ENSG00000144746	ARL6IP5	0.204023	0.00945849		ENSG00000166896	ATP23	-0.333784	0.015211
ENSG00000100196	KDELR3	0.914312	0.00947881		ENSG00000175575	PAAF1	-0.29462	0.0156917
ENSG00000155893	PXYLP1	0.545946	0.00949419		ENSG00000231628	AL133406.2	-0.718048	0.0156917
ENSG00000124659	TBCC	0.362851	0.00950031		ENSG00000165879	FRAT1	-0.469686	0.0157352
ENSG00000139278	GLIPR1	0.769861	0.00950031		ENSG00000128833	MYO5C	-0.735282	0.0158683
ENSG00000111371	SLC38A1	0.585484	0.00952331		ENSG00000091073	DTX2	-0.338108	0.0159134
ENSG00000184557	SOCS3	1.82702	0.00954047		ENSG00000100982	PCIF1	-0.223682	0.0159354
ENSG00000106244	PDAP1	0.198733	0.00957666		ENSG00000168890	TMEM150A	-0.368822	0.0160198
ENSG00000174132	FAM174A	0.266504	0.00957666		ENSG00000283787	PRR33	-0.360525	0.0160957
ENSG00000258012	AC026111.1	0.630607	0.00957666		ENSG00000164128	NPY1R	-1.55191	0.0161611
ENSG00000188483	IER5L	0.8198	0.00960324		ENSG00000132017	DCAF15	-0.346128	0.0162761
ENSG00000162636	FAM102B	0.68569	0.00962815		ENSG00000279058	AGAP14P	-0.288849	0.0162794
ENSG00000141098	GFOD2	0.306353	0.0096333		ENSG00000185024	BRF1	-0.206826	0.0166941
ENSG00000198960	ARMCX6	0.530663	0.0096333		ENSG00000081923	ATP8B1	-0.510815	0.0167401
ENSG00000160447	PKN3	0.485736	0.00966414		ENSG00000198331	HYLS1	-0.618894	0.0168409
ENSG00000082397	EPB41L3	0.678462	0.0096862		ENSG00000115241	PPM1G	-0.131506	0.0169873
ENSG00000113739	STC2	0.758885	0.00976827		ENSG00000165512	ZNF22	-0.369696	0.0173279
ENSG00000236565	HNRNPA3P5	0.285312	0.00976948		ENSG00000224934	AL391684.1	-0.298799	0.0173305
ENSG00000112773	TENT5A	0.470584	0.00977596		ENSG00000180730	SHISA2	-0.83925	0.0173888
ENSG00000228347	FTLP17	0.534132	0.00977596		ENSG00000149922	TBX6	-0.761265	0.0175626
ENSG00000164402	SEPTIN8	0.347794	0.0097791		ENSG00000104960	PTOV1	-0.200385	0.0176125
ENSG00000170915	PAQR8	0.7836	0.00979966		ENSG00000139209	SLC38A4	-0.625775	0.0176398
ENSG00000090372	STRN4	0.177036	0.00984484		ENSG00000108557	RAI1	-0.372398	0.0177892
ENSG00000245694	CRNDE	0.627553	0.00989386		ENSG00000240990	HOXA11-AS	-0.408359	0.017829
ENSG00000259820	AC083843.3	0.531108	0.00995374		ENSG00000118412	CASP8AP2	-0.250421	0.0178752
ENSG00000176871	WSB2	0.182873	0.0100253		ENSG00000143321	HDGF	-0.177176	0.0178752
ENSG00000186222	BLOC1S4	0.37344	0.0100256		ENSG00000103710	RASL12	-0.345601	0.0178916
ENSG00000133083	DCLK1	1.12183	0.0100449		ENSG00000105426	PTPRS	-0.254231	0.0179281
ENSG00000187446	CHP1	0.269706	0.0100522		ENSG00000137700	SLC37A4	-0.249025	0.0179528
ENSG00000135829	DHX9	0.1836	0.0100543		ENSG00000099899	TRMT2A	-0.227419	0.0179805
ENSG00000096746	HNRNPH3	0.268279	0.0100608		ENSG00000197361	FBXL22	-0.583371	0.0180673
ENSG00000214019	AL034370.1	0.334538	0.0100652		ENSG00000265787	CYP4F35P	-0.754247	0.0182429
ENSG00000213445	SIPA1	0.359636	0.0100682		ENSG00000149150	SLC43A1	-0.414116	0.0186305
ENSG00000068796	KIF2A	0.36609	0.0101115		ENSG00000188997	KCTD21	-0.330454	0.0189604
ENSG00000077238	IL4R	0.707017	0.0102082		ENSG00000166503	HDGFL3	-0.419042	0.0191368
ENSG00000101966	XIAP	0.240922	0.0103737		ENSG00000176261	ZBTB8OS	-0.283677	0.0191792
ENSG00000177663	IL17RA	0.430708	0.0104465		ENSG00000196878	LAMB3	-0.803656	0.0192464
ENSG00000140105	WARS1	0.549894	0.0104542		ENSG00000244055	AC007566.1	-0.35127	0.0192869
ENSG00000197635	DPP4	0.875083	0.0105023		ENSG00000112214	FHL5	-0.976768	0.0192896
ENSG00000021355	SERPINB1	0.439918	0.0105215		ENSG00000119688	ABCD4	-0.229181	0.0194359
ENSG00000133030	MPRIP	0.264181	0.0105576		ENSG00000269737	AL691432.1	-0.49616	0.0196807
ENSG00000277406	SEC22B4P	0.352573	0.0105621		ENSG00000148842	CNNM2	-0.5365	0.0197734
ENSG00000161647	MPP3	0.646339	0.0105636		ENSG00000105997	HOXA3	-0.488819	0.0198709
ENSG00000163584	RPL22L1	0.645583	0.0106273		ENSG00000049246	PER3	-0.569458	0.0198756
ENSG00000139567	ACVRL1	0.316133	0.0106298		ENSG00000075399	VPS9D1	-0.261018	0.0198918
ENSG00000142089	IFITM3	0.411414	0.0106572		ENSG00000270392	PFN1P2	-0.572594	0.0201404
ENSG00000276855	AC015922.3	0.448364	0.010705		ENSG00000074855	ANO8	-0.240936	0.0202663
ENSG00000111727	HCFC2	0.246377	0.0107223		ENSG00000106031	HOXA13	-0.474693	0.020547
ENSG00000086102	NFX1	0.189023	0.0107664		ENSG00000005884	ITGA3	-0.646542	0.0205759
ENSG00000035403	VCL	0.299634	0.0107991		ENSG00000180917	CMTR2	-0.35678	0.0206122
ENSG00000101194	SLC17A9	0.923483	0.0107991		ENSG00000088543	C3orf18	-0.337447	0.0210655
ENSG00000221923	ZNF880	0.422303	0.0108155		ENSG00000067445	TRO	-0.384033	0.0211245
ENSG00000172716	SLFN11	0.35521	0.010839		ENSG00000004975	DVL2	-0.218709	0.0211738
ENSG00000115935	WIPF1	0.440304	0.0108407		ENSG00000188338	SLC38A3	-0.814724	0.0211803
ENSG00000130600	H19	0.662697	0.0108446		ENSG00000271959	AC100803.4	-1.16395	0.0212328
ENSG00000129680	MAP7D3	0.304673	0.0108667		ENSG00000255468	AP001107.9	-0.578734	0.0212639
ENSG00000134602	STK26	1.02019	0.0108707		ENSG00000129472	RAB2B	-0.318245	0.0212691
ENSG00000154175	ABI3BP	0.673211	0.0108707		ENSG00000144579	CTDSP1	-0.178283	0.0213008
ENSG00000135679	MDM2	0.272913	0.0109241		ENSG00000082014	SMARCD3	-0.21408	0.0216641
ENSG00000105443	CYTH2	0.301539	0.0109809		ENSG00000074660	SCARF1	-0.400112	0.0217565
ENSG00000231313	CLIC1P1	0.889709	0.0109916		ENSG00000267423	AC005616.1	-0.836036	0.0217565
ENSG00000273532	AC004556.1	0.734675	0.010996		ENSG00000204209	DAXX	-0.21514	0.0217633
ENSG00000140678	ITGAX	0.898059	0.0110432		ENSG00000112159	MDN1	-0.228403	0.0220857
ENSG00000143771	CNIH4	0.24963	0.0110604		ENSG00000168310	IRF2	-0.297009	0.0221599
ENSG00000106617	PRKAG2	1.2867	0.0111393		ENSG00000204366	ZBTB12	-0.605118	0.0221804
ENSG00000107779	BMPR1A	0.362254	0.0111393		ENSG00000178188	SH2B1	-0.202498	0.0222832
ENSG00000137941	TTLL7	0.464546	0.0111393		ENSG00000105518	TMEM205	-0.242851	0.0224489
ENSG00000213719	CLIC1	0.605663	0.0111892		ENSG00000181852	RNF41	-0.231072	0.0224489
ENSG00000112139	MDGA1	0.481804	0.0112231		ENSG00000100625	SIX4	-0.315301	0.0224977
ENSG00000117597	UTP25	0.37606	0.0112482		ENSG00000118263	KLF7	-0.362695	0.0224977
ENSG00000258153	HSPE1P4	0.369175	0.0112618		ENSG00000167363	FN3K	-0.40323	0.0226211
ENSG00000175216	CKAP5	0.246025	0.0112672		ENSG00000214593	AL354710.1	-0.323262	0.0226211
ENSG00000179833	SERTAD2	0.392787	0.0112672		ENSG00000231769	AL035701.1	-0.620675	0.0227816
ENSG00000181104	F2R	0.66591	0.0112672		ENSG00000163655	GMPS	-0.214285	0.0228058
ENSG00000196505	GDAP2	0.445044	0.0112672		ENSG00000115221	ITGB6	-0.333414	0.0228944
ENSG00000211448	DIO2	0.718838	0.0112672		ENSG00000124574	ABCC10	-0.365971	0.0231413
ENSG00000138640	FAM13A	0.499808	0.011269		ENSG00000112759	SLC29A1	-0.289921	0.0232342
ENSG00000121858	TNFSF10	0.486723	0.011275		ENSG00000203709	MIR29B2CHG	-0.551098	0.0233344
ENSG00000182318	ZSCAN22	0.522332	0.0113468		ENSG00000065029	ZNF76	-0.242048	0.0235394
ENSG00000234764	E2F6P1	0.41169	0.0114325		ENSG00000186350	RXRA	-0.274234	0.0237653
ENSG00000213409	C1QBPP2	0.486286	0.011526		ENSG00000163686	ABHD6	-0.592888	0.0238672
ENSG00000239474	KLHL41	0.246147	0.0115412		ENSG00000259828	AL355596.1	-0.689286	0.0238716
ENSG00000088832	FKBP1A	0.214831	0.0115554		ENSG00000099957	P2RX6	-0.288367	0.0242457
ENSG00000282393	AC016588.2	0.427869	0.0115987		ENSG00000130590	SAMD10	-0.541023	0.0242851
ENSG00000034510	TMSB10	0.51962	0.0116178		ENSG00000204176	SYT15	-0.593008	0.0244637
ENSG00000153147	SMARCA5	0.232698	0.0116195		ENSG00000185278	ZBTB37	-0.334552	0.024594
ENSG00000163827	LRRC2	0.365419	0.0116665		ENSG00000122484	RPAP2	-0.219084	0.0246724
ENSG00000141756	FKBP10	0.609243	0.0117236		ENSG00000185624	P4HB	-0.137218	0.0249693
ENSG00000246575	AC093162.3	0.529162	0.0117797		ENSG00000167674	HDGFL2	-0.17247	0.0249798
ENSG00000107643	MAPK8	0.260508	0.0118067		ENSG00000157500	APPL1	-0.336936	0.0250385
ENSG00000232702	AL158050.1	0.27428	0.0118113		ENSG00000143457	GOLPH3L	-0.340797	0.0251546
ENSG00000128573	FOXP2	0.530334	0.011843		ENSG00000163684	RPP14	-0.318446	0.0253762
ENSG00000169018	FEM1B	0.279415	0.0118651		ENSG00000114737	CISH	-1.23422	0.0254035
ENSG00000270194	AC097359.2	0.764938	0.0119348		ENSG00000159884	CCDC107	-0.394809	0.0254035
ENSG00000225484	NUTM2B-AS1	0.252924	0.0119353		ENSG00000125952	MAX	-0.318275	0.0254499
ENSG00000154845	PPP4R1	0.229703	0.0120265		ENSG00000121067	SPOP	-0.193911	0.0259002
ENSG00000125845	BMP2	0.731928	0.0120443		ENSG00000085982	USP40	-0.272596	0.0259551
ENSG00000132471	WBP2	0.249957	0.0120505		ENSG00000142453	CARM1	-0.219478	0.0259551
ENSG00000164692	COL1A2	0.974072	0.0120724		ENSG00000141569	TRIM65	-0.301607	0.0260687
ENSG00000049540	ELN	1.15961	0.012187		ENSG00000104866	PPP1R37	-0.196246	0.0261032
ENSG00000233588	CYP51A1P2	0.674048	0.0122549		ENSG00000164850	GPER1	-0.520423	0.0262067
ENSG00000152601	MBNL1	0.286953	0.0122564		ENSG00000239917	RPS10P16	-0.364248	0.0264993
ENSG00000228106	AL392172.1	0.995011	0.0122564		ENSG00000160094	ZNF362	-0.214225	0.026807
ENSG00000184216	IRAK1	0.311057	0.0122631		ENSG00000280739	EIF1B-AS1	-0.560595	0.026807
ENSG00000111321	LTBR	0.260913	0.0122661		ENSG00000134030	CTIF	-0.189903	0.0268871
ENSG00000106948	AKNA	0.523751	0.0122677		ENSG00000237159	CNTFR-AS1	-0.868185	0.0268871
ENSG00000170191	NANP	0.455469	0.0122945		ENSG00000075188	NUP37	-0.337081	0.0269032
ENSG00000146147	MLIP	0.30274	0.0123449		ENSG00000235109	ZSCAN31	-0.543509	0.0269128
ENSG00000251562	MALAT1	0.285898	0.0123741		ENSG00000089101	CFAP61	-0.747198	0.0269308
ENSG00000138674	SEC31A	0.253272	0.0123952		ENSG00000233225	SSBP3P1	-0.457091	0.0269548
ENSG00000162511	LAPTM5	0.814798	0.0124403		ENSG00000205643	CDPF1	-0.358054	0.0270146
ENSG00000104343	UBE2W	0.349774	0.0124417		ENSG00000103343	ZNF174	-0.349137	0.0271398
ENSG00000090382	LYZ	1.13261	0.012448		ENSG00000133275	CSNK1G2	-0.131064	0.0272604
ENSG00000272430	LINC02637	0.406211	0.0124727		ENSG00000163590	PPM1L	-0.357272	0.0272604
ENSG00000197183	NOL4L	0.478039	0.0124847		ENSG00000127511	SIN3B	-0.183303	0.0273566
ENSG00000197063	MAFG	0.350756	0.0125425		ENSG00000100319	ZMAT5	-0.35368	0.0275202
ENSG00000151388	ADAMTS12	0.822201	0.0125693		ENSG00000171813	PWWP2B	-0.286167	0.0275202
ENSG00000087074	PPP1R15A	0.461114	0.0125727		ENSG00000265018	AGAP12P	-0.30735	0.0275497
ENSG00000134882	UBAC2	0.225995	0.0126115		ENSG00000105707	HPN	-0.45792	0.0276038
ENSG00000181195	PENK	0.954602	0.0126374		ENSG00000134107	BHLHE40	-0.711783	0.0276038
ENSG00000101544	ADNP2	0.44507	0.0126617		ENSG00000112304	ACOT13	-0.194884	0.0276707
ENSG00000109099	PMP22	0.437991	0.012708		ENSG00000196220	SRGAP3	-0.553572	0.0278076
ENSG00000173846	PLK3	0.77349	0.0128454		ENSG00000111859	NEDD9	-0.689633	0.0279083
ENSG00000276351	AC004556.4	0.699381	0.0128819		ENSG00000135930	EIF4E2	-0.220295	0.0280195
ENSG00000177337	DLGAP1-AS1	1.16847	0.0128855		ENSG00000271420	AL109936.3	-0.629054	0.0280888
ENSG00000108262	GIT1	0.356665	0.0128855		ENSG00000125629	INSIG2	-0.282854	0.0285046
ENSG00000139517	LNX2	0.375077	0.0129158		ENSG00000223802	CERS1	-0.47536	0.0288344
ENSG00000111679	PTPN6	0.796974	0.0129572		ENSG00000165632	TAF3	-0.259988	0.0290194
ENSG00000158869	FCER1G	0.83583	0.0129649		ENSG00000143110	C1orf162	-0.394143	0.0290978
ENSG00000083312	TNPO1	0.250659	0.0129706		ENSG00000186205	MTARC1	-0.410916	0.0290978
ENSG00000135709	KIAA0513	0.35144	0.0129976		ENSG00000240038	AMY2B	-0.303368	0.0295209
ENSG00000086015	MAST2	0.239566	0.0130095		ENSG00000134852	CLOCK	-0.355458	0.0295375
ENSG00000115414	FN1	0.766892	0.0130263		ENSG00000073849	ST6GAL1	-0.423703	0.0296901
ENSG00000135801	TAF5L	0.363015	0.0130548		ENSG00000168488	ATXN2L	-0.179984	0.0298008
ENSG00000163597	SNHG16	0.220955	0.0130642		ENSG00000121310	ECHDC2	-0.217327	0.0298054
ENSG00000102524	TNFSF13B	1.04092	0.013073		ENSG00000075303	SLC25A40	-0.281845	0.029857
ENSG00000021776	AQR	0.255555	0.0130983		ENSG00000148296	SURF6	-0.206704	0.0299253
ENSG00000269374	AC011497.2	0.392332	0.0133432		ENSG00000188033	ZNF490	-0.844492	0.0300105
ENSG00000059758	CDK17	0.348065	0.0134372		ENSG00000167434	CA4	-0.508764	0.0300736
ENSG00000214264	KCTD9P4	0.685951	0.0136661		ENSG00000113761	ZNF346	-0.329189	0.0300805
ENSG00000136448	NMT1	0.17878	0.0137648		ENSG00000198711	SSBP3-AS1	-0.824887	0.030084
ENSG00000134955	SLC37A2	0.950652	0.0137995		ENSG00000008128	CDK11A	-0.263872	0.0301349
ENSG00000100600	LGMN	0.321032	0.0138237		ENSG00000204186	ZDBF2	-0.335715	0.0301349
ENSG00000101577	LPIN2	0.528601	0.0138397		ENSG00000102974	CTCF	-0.199076	0.0301695
ENSG00000116489	CAPZA1	0.189803	0.013953		ENSG00000152977	ZIC1	-0.487954	0.0301695
ENSG00000100342	APOL1	0.692363	0.0139897		ENSG00000212694	LINC01089	-0.31578	0.0303249
ENSG00000123342	MMP19	0.832503	0.0139995		ENSG00000135317	SNX14	-0.234723	0.0303555
ENSG00000159335	PTMS	0.429307	0.0140236		ENSG00000173801	JUP	-0.3111	0.0303679
ENSG00000129038	LOXL1	0.662408	0.0140661		ENSG00000238283	TBC1D3P1	-0.650536	0.0303903
ENSG00000273015	AC008124.1	0.193129	0.0141152		ENSG00000273356	LINC02019	-0.656332	0.0305112
ENSG00000215199	YWHAZP6	0.642688	0.0141808		ENSG00000154258	ABCA9	-0.351334	0.0306437
ENSG00000267534	S1PR2	0.88713	0.0141948		ENSG00000081277	PKP1	-0.581814	0.0306444
ENSG00000214548	MEG3	0.392235	0.0142198		ENSG00000141858	SAMD1	-0.26675	0.0306828
ENSG00000153558	FBXL2	0.818252	0.0143967		ENSG00000188994	ZNF292	-0.267304	0.0307252
ENSG00000207864	MIR27B	0.997781	0.0144055		ENSG00000279483	AC090498.1	-0.211922	0.0307522
ENSG00000272573	MUSTN1	0.356336	0.0144143		ENSG00000277758	FO681492.1	-0.661627	0.0309631
ENSG00000137216	TMEM63B	0.339696	0.0144304		ENSG00000137497	NUMA1	-0.238172	0.0311301
ENSG00000124120	TTPAL	0.438727	0.0144463		ENSG00000006704	GTF2IRD1	-0.324944	0.0311562
ENSG00000117020	AKT3	0.3567	0.0144536		ENSG00000288531	AL669831.7	-0.837294	0.0311689
ENSG00000197713	RPE	0.29497	0.0144576		ENSG00000159792	PSKH1	-0.22637	0.0313327
ENSG00000145423	SFRP2	1.72895	0.0144701		ENSG00000171792	RHNO1	-0.319095	0.0313666
ENSG00000263606	CHORDC1P4	0.606401	0.0144822		ENSG00000138439	FAM117B	-0.507055	0.0314619
ENSG00000144645	OSBPL10	0.542968	0.0145643		ENSG00000148484	RSU1	-0.227494	0.0314619
ENSG00000158079	PTPDC1	0.328887	0.0146423		ENSG00000240731	AL139287.1	-0.424153	0.0314639
ENSG00000236739	CLIC4P1	0.700641	0.0146621		ENSG00000186566	GPATCH8	-0.285372	0.0315561
ENSG00000249212	ATP1B1P1	0.589275	0.0146669		ENSG00000220205	VAMP2	-0.255726	0.0317449
ENSG00000049860	HEXB	0.217801	0.0146857		ENSG00000131732	ZCCHC9	-0.391889	0.031746
ENSG00000178381	ZFAND2A	0.490541	0.0146857		ENSG00000227063	RPL41P1	-0.205162	0.0318516
ENSG00000279800	BCLAF1P2	0.360576	0.0146956		ENSG00000112200	ZNF451	-0.237249	0.0319333
ENSG00000105696	TMEM59L	0.591963	0.0148428		ENSG00000180011	ZADH2	-0.214989	0.0320003
ENSG00000151233	GXYLT1	0.32841	0.0148533		ENSG00000132819	RBM38	-0.315256	0.0320013
ENSG00000170571	EMB	0.735319	0.0148949		ENSG00000130037	KCNA5	-0.673746	0.0320265
ENSG00000144580	CNOT9	0.234802	0.0149195		ENSG00000169733	RFNG	-0.221484	0.0320961
ENSG00000010610	CD4	0.787674	0.0149471		ENSG00000180891	CUEDC1	-0.197342	0.0325559
ENSG00000181904	C5orf24	0.24688	0.0150513		ENSG00000264204	AGAP7P	-0.286533	0.0325753
ENSG00000001084	GCLC	0.296657	0.0151065		ENSG00000196268	ZNF493	-0.390906	0.0327563
ENSG00000173213	TUBB8B	0.652744	0.0151818		ENSG00000122741	DCAF10	-0.198534	0.0328171
ENSG00000084234	APLP2	0.219053	0.0152509		ENSG00000133392	MYH11	-1.87921	0.0328171
ENSG00000206190	ATP10A	1.12366	0.0152738		ENSG00000162552	WNT4	-0.582851	0.0328171
ENSG00000196526	AFAP1	0.748204	0.0153039		ENSG00000279392	AL158801.6	-0.168402	0.0331612
ENSG00000090339	ICAM1	1.07955	0.0153323		ENSG00000100109	TFIP11	-0.39283	0.0332904
ENSG00000140332	TLE3	0.4619	0.015524		ENSG00000154743	TSEN2	-0.307669	0.0335424
ENSG00000177697	CD151	0.352046	0.0157482		ENSG00000115616	SLC9A2	-0.423653	0.0337545
ENSG00000139780	METTL21C	0.98275	0.0158567		ENSG00000254519	AC044839.1	-0.476775	0.0338154
ENSG00000165119	HNRNPK	0.142275	0.015882		ENSG00000133460	SLC2A11	-0.37885	0.0339394
ENSG00000135164	DMTF1	0.234417	0.015914		ENSG00000183785	TUBA8	-0.518748	0.0343031
ENSG00000138172	CALHM2	0.581113	0.0159913		ENSG00000137558	PI15	-0.858879	0.0344761
ENSG00000114554	PLXNA1	0.262204	0.0160115		ENSG00000100034	PPM1F	-0.236864	0.0345309
ENSG00000146676	PURB	0.194715	0.0160918		ENSG00000099364	FBXL19	-0.40632	0.0346271
ENSG00000144736	SHQ1	0.310122	0.0161156		ENSG00000108055	SMC3	-0.218888	0.0346271
ENSG00000237036	ZEB1-AS1	0.539038	0.0161229		ENSG00000171246	NPTX1	-1.48579	0.0346271
ENSG00000093167	LRRFIP2	0.330861	0.0161272		ENSG00000273319	AC058791.1	-1.05667	0.0346421
ENSG00000141867	BRD4	0.191569	0.0161272		ENSG00000013441	CLK1	-0.392332	0.0347562
ENSG00000171793	CTPS1	0.333025	0.0161563		ENSG00000248092	NNT-AS1	-0.236812	0.0347562
ENSG00000103064	SLC7A6	0.455064	0.0162246		ENSG00000185630	PBX1	-0.255088	0.0352772
ENSG00000196865	NHLRC2	0.28295	0.0162358		ENSG00000183793	NPIPA5	-0.219047	0.035393
ENSG00000140557	ST8SIA2	1.57452	0.0162509		ENSG00000226416	MRPL23-AS1	-0.534946	0.0354088
ENSG00000066322	ELOVL1	0.361676	0.0162945		ENSG00000099330	OCEL1	-0.336526	0.0355639
ENSG00000162664	ZNF326	0.286873	0.0163342		ENSG00000100151	PICK1	-0.206537	0.0356434
ENSG00000167772	ANGPTL4	1.53009	0.0163342		ENSG00000198912	C1orf174	-0.20942	0.0356434
ENSG00000157538	VPS26C	0.1485	0.0163704		ENSG00000198464	ZNF480	-0.312869	0.0356864
ENSG00000251066	AC026700.1	0.433533	0.0164087		ENSG00000188026	RILPL1	-0.219346	0.0357204
ENSG00000111596	CNOT2	0.182103	0.0164276		ENSG00000188755	TBC1D3P2	-0.596955	0.0357204
ENSG00000142661	MYOM3	0.342741	0.0164429		ENSG00000043093	DCUN1D1	-0.21763	0.0357626
ENSG00000135404	CD63	0.264927	0.0164541		ENSG00000128159	TUBGCP6	-0.26183	0.0357626
ENSG00000088882	CPXM1	1.90552	0.0165612		ENSG00000100281	HMGXB4	-0.255348	0.0358753
ENSG00000066583	ISOC1	0.309353	0.0165769		ENSG00000148082	SHC3	-0.860892	0.0359142
ENSG00000106346	USP42	0.259469	0.0165769		ENSG00000198015	MRPL42	-0.186644	0.0359543
ENSG00000133313	CNDP2	0.240876	0.0165898		ENSG00000124279	FASTKD3	-0.355822	0.0360716
ENSG00000225613	LINCMD1	1.30758	0.0166341		ENSG00000204623	ZNRD1ASP	-0.334122	0.036273
ENSG00000141499	WRAP53	0.343994	0.0166627		ENSG00000261613	AC093525.6	-0.513477	0.0370557
ENSG00000224831	TMEM183B	0.296208	0.016683		ENSG00000168286	THAP11	-0.24557	0.0370929
ENSG00000261456	TUBB8	0.563844	0.0166892		ENSG00000279453	Z99129.4	-0.302426	0.0371897
ENSG00000152127	MGAT5	0.525927	0.0167131		ENSG00000143224	PPOX	-0.283594	0.0372313
ENSG00000179119	SPTY2D1	0.268221	0.0167901		ENSG00000141034	GID4	-0.271533	0.0372669
ENSG00000100106	TRIOBP	0.175766	0.0168786		ENSG00000157510	AFAP1L1	-0.322946	0.0372673
ENSG00000090659	CD209	0.931502	0.0169627		ENSG00000173267	SNCG	-0.825387	0.0372731
ENSG00000132003	ZSWIM4	0.791083	0.0169933		ENSG00000176714	CCDC121	-0.440354	0.0372731
ENSG00000235649	MXRA5Y	1.20378	0.0170443		ENSG00000176783	RUFY1	-0.16604	0.0374698
ENSG00000067057	PFKP	0.59297	0.0170595		ENSG00000169282	KCNAB1	-0.783141	0.0375624
ENSG00000107742	SPOCK2	0.370478	0.0171112		ENSG00000006210	CX3CL1	-0.575233	0.0379212
ENSG00000097021	ACOT7	0.599752	0.0171436		ENSG00000100321	SYNGR1	-0.242426	0.0379564
ENSG00000006634	DBF4	0.468532	0.0172591		ENSG00000153250	RBMS1	-0.256336	0.0381739
ENSG00000111737	RAB35	0.275217	0.0172945		ENSG00000227408	AMYP1	-0.342727	0.0382576
ENSG00000274536	MIR223HG	1.04281	0.0173819		ENSG00000144048	DUSP11	-0.329374	0.0383279
ENSG00000285847	AL713852.1	0.806468	0.0176898		ENSG00000226074	PRSS44P	-0.850031	0.0384096
ENSG00000255112	CHMP1B	0.35358	0.0176944		ENSG00000234769	WASH4P	-0.250014	0.0384096
ENSG00000273679	AC100757.1	0.731964	0.0176944		ENSG00000187140	FOXD3	-1.00359	0.038419
ENSG00000165887	ANKRD2	1.0674	0.0177315		ENSG00000244371	PFN1P8	-0.90017	0.0384191
ENSG00000078747	ITCH	0.225668	0.0177766		ENSG00000205279	CTXN3	-0.517823	0.0385434
ENSG00000235071	AC073909.1	0.484329	0.0177905		ENSG00000017260	ATP2C1	-0.277458	0.038739
ENSG00000162458	FBLIM1	0.893651	0.017799		ENSG00000159692	CTBP1	-0.143652	0.0387483
ENSG00000055732	MCOLN3	0.991343	0.0178449		ENSG00000186187	ZNRF1	-0.183531	0.0387483
ENSG00000109062	SLC9A3R1	0.676039	0.0179933		ENSG00000085644	ZNF213	-0.252061	0.0388881
ENSG00000113721	PDGFRB	0.353211	0.0180112		ENSG00000133069	TMCC2	-0.432549	0.0389236
ENSG00000127325	BEST3	0.395406	0.0180464		ENSG00000064933	PMS1	-0.24074	0.0394312
ENSG00000226885	E2F6P3	0.416727	0.0180464		ENSG00000163946	TASOR	-0.238825	0.0397129
ENSG00000102034	ELF4	0.552453	0.0181562		ENSG00000162384	CZIB	-0.177478	0.0397375
ENSG00000143226	FCGR2A	0.572576	0.0182323		ENSG00000143603	KCNN3	-0.413886	0.039816
ENSG00000147443	DOK2	0.899187	0.0182323		ENSG00000091262	ABCC6	-0.489306	0.0399778
ENSG00000175309	PHYKPL	0.255717	0.0182323		ENSG00000275700	AATF	-0.236558	0.0400806
ENSG00000138639	ARHGAP24	0.48251	0.0183121		ENSG00000231822	SMC3P1	-0.416875	0.0404593
ENSG00000198225	FKBP1C	0.211413	0.0183351		ENSG00000088179	PTPN4	-0.24537	0.0405948
ENSG00000272341	AL137003.1	0.578667	0.0183622		ENSG00000105711	SCN1B	-0.169622	0.040626
ENSG00000105851	PIK3CG	1.02255	0.0184531		ENSG00000145675	PIK3R1	-0.446777	0.040733
ENSG00000088986	DYNLL1	0.353309	0.0184753		ENSG00000162999	DUSP19	-0.535199	0.0413082
ENSG00000168542	COL3A1	1.13095	0.0185298		ENSG00000196782	MAML3	-0.414136	0.0416353
ENSG00000271266	LAPTM4BP2	0.404613	0.0185298		ENSG00000164776	PHKG1	-0.348279	0.0417925
ENSG00000196535	MYO18A	0.333256	0.0185989		ENSG00000217130	AL139100.2	-0.219436	0.0417925
ENSG00000204282	TNRC6C-AS1	0.867646	0.0187887		ENSG00000249087	ZNF436-AS1	-0.421856	0.041845
ENSG00000177374	HIC1	0.42203	0.0188268		ENSG00000108773	KAT2A	-0.20964	0.0418832
ENSG00000223599	AL513523.3	0.489426	0.0188826		ENSG00000236901	MIR600HG	-0.479315	0.0418832
ENSG00000140798	ABCC12	0.706053	0.0189441		ENSG00000185269	NOTUM	-0.607905	0.0419793
ENSG00000145730	PAM	0.302812	0.0190145		ENSG00000175691	ZNF77	-0.553744	0.0421246
ENSG00000174405	LIG4	0.332253	0.0190521		ENSG00000077943	ITGA8	-0.904439	0.0421559
ENSG00000271533	Z83843.1	0.364189	0.0190715		ENSG00000160741	CRTC2	-0.160868	0.0421559
ENSG00000260125	AGBL1-AS1	1.02428	0.0190903		ENSG00000279722	AC007342.7	-0.36985	0.0423954
ENSG00000132475	H3-3B	0.284136	0.0191159		ENSG00000230721	AL049597.1	-0.192685	0.0423975
ENSG00000165025	SYK	0.828989	0.0192004		ENSG00000261616	AC036108.3	-0.335283	0.0432028
ENSG00000211456	SACM1L	0.23312	0.0192877		ENSG00000147118	ZNF182	-0.349825	0.0432662
ENSG00000175866	BAIAP2	0.641887	0.0193426		ENSG00000198416	ZNF658B	-0.362108	0.0432662
ENSG00000140937	CDH11	0.882023	0.0193866		ENSG00000227232	WASH7P	-0.231993	0.0432662
ENSG00000006432	MAP3K9	0.705745	0.0194797		ENSG00000262050	AC005696.1	-0.884863	0.0435962
ENSG00000038210	PI4K2B	0.583077	0.0194797		ENSG00000167323	STIM1	-0.213933	0.0437348
ENSG00000187550	SBK2	0.789275	0.0195039		ENSG00000184281	TSSC4	-0.189607	0.0437685
ENSG00000159873	CCDC117	0.28264	0.0195303		ENSG00000197530	MIB2	-0.211551	0.0439635
ENSG00000073712	FERMT2	0.249474	0.0195646		ENSG00000140939	NOL3	-0.189123	0.044002
ENSG00000156049	GNA14	0.791865	0.0196964		ENSG00000177595	PIDD1	-0.284461	0.044002
ENSG00000153162	BMP6	0.48465	0.0197119		ENSG00000129103	SUMF2	-0.272122	0.0442548
ENSG00000197122	SRC	0.646642	0.0197119		ENSG00000010292	NCAPD2	-0.239447	0.0443985
ENSG00000254244	PAICSP4	0.515112	0.0197492		ENSG00000235453	SMIM27	-0.411478	0.0443985
ENSG00000048162	NOP16	0.299252	0.0198443		ENSG00000179163	FUCA1	-0.229955	0.0444797
ENSG00000203812	H2AC18	0.492003	0.0198837		ENSG00000277203	F8A1	-0.199124	0.044566
ENSG00000170248	PDCD6IP	0.179865	0.019897		ENSG00000165917	RAPSN	-0.177701	0.0446937
ENSG00000132128	LRRC41	0.183557	0.0199168		ENSG00000118482	PHF3	-0.237327	0.0450161
ENSG00000167797	CDK2AP2	0.37282	0.0199238		ENSG00000100360	IFT27	-0.271185	0.0450545
ENSG00000198431	TXNRD1	0.268506	0.0200302		ENSG00000149929	HIRIP3	-0.183694	0.0450545
ENSG00000174021	GNG5	0.221721	0.020077		ENSG00000271913	AL035530.2	-0.403738	0.0450885
ENSG00000262655	SPON1	1.36324	0.0201403		ENSG00000185989	RASA3	-0.299726	0.0452165
ENSG00000272196	H2AC19	0.490694	0.0201403		ENSG00000114439	BBX	-0.178498	0.045926
ENSG00000160208	RRP1B	0.227941	0.0201712		ENSG00000139508	SLC46A3	-0.337535	0.0465557
ENSG00000111817	DSE	0.348071	0.0203136		ENSG00000130669	PAK4	-0.19721	0.0466481
ENSG00000260314	MRC1	0.91425	0.0203309		ENSG00000184601	C14orf180	-0.751072	0.0466558
ENSG00000211455	STK38L	0.318557	0.0203488		ENSG00000092847	AGO1	-0.160078	0.0467946
ENSG00000139793	MBNL2	0.270995	0.0204169		ENSG00000100628	ASB2	-0.388255	0.0467946
ENSG00000197208	SLC22A4	0.431933	0.0204641		ENSG00000143614	GATAD2B	-0.22662	0.0467946
ENSG00000198435	NRARP	0.596149	0.0204695		ENSG00000241250	RPL17P20	-0.460636	0.0467946
ENSG00000124571	XPO5	0.246742	0.0204813		ENSG00000119138	KLF9	-0.403675	0.0469053
ENSG00000127954	STEAP4	0.346484	0.0204921		ENSG00000121989	ACVR2A	-0.29657	0.0469057
ENSG00000133731	IMPA1	0.207082	0.0205855		ENSG00000136631	VPS45	-0.215257	0.0469667
ENSG00000138080	EMILIN1	0.420826	0.0206123		ENSG00000178385	PLEKHM3	-0.393523	0.0469687
ENSG00000166484	MAPK7	0.342686	0.0207028		ENSG00000125676	THOC2	-0.155735	0.0471855
ENSG00000143569	UBAP2L	0.178424	0.0207116		ENSG00000158286	RNF207	-0.299485	0.0471855
ENSG00000116954	RRAGC	0.343436	0.0209832		ENSG00000107140	TESK1	-0.183891	0.0472455
ENSG00000079332	SAR1A	0.145908	0.0210242		ENSG00000119640	ACYP1	-0.344106	0.0472455
ENSG00000224976	PARP4P2	0.463552	0.0210242		ENSG00000204304	PBX2	-0.205059	0.0472455
ENSG00000090863	GLG1	0.230955	0.0210529		ENSG00000006451	RALA	-0.203627	0.0472809
ENSG00000286986	AC026736.1	0.989937	0.0210922		ENSG00000089094	KDM2B	-0.229511	0.0473194
ENSG00000182149	IST1	0.160862	0.0211135		ENSG00000120915	EPHX2	-0.231065	0.0473194
ENSG00000225793	AL080250.1	0.693547	0.0211135		ENSG00000257815	PRANCR	-0.66137	0.0473194
ENSG00000066933	MYO9A	0.259509	0.0211226		ENSG00000278416	PMS2P2	-0.417039	0.0477155
ENSG00000137936	BCAR3	0.510323	0.0211784		ENSG00000189134	NKAPL	-0.338373	0.0478389
ENSG00000171310	CHST11	0.727297	0.0213625		ENSG00000163516	ANKZF1	-0.242633	0.0479023
ENSG00000187210	GCNT1	0.769782	0.021372		ENSG00000104848	KCNA7	-0.379841	0.0479843
ENSG00000107338	SHB	0.718778	0.0213753		ENSG00000182742	HOXB4	-0.476402	0.0479843
ENSG00000236562	IFITM3P1	0.57505	0.0214062		ENSG00000226328	NUP50-DT	-0.294763	0.0480569
ENSG00000182197	EXT1	0.315051	0.0214463		ENSG00000130560	UBAC1	-0.18129	0.048119
ENSG00000077721	UBE2A	0.12745	0.0215835		ENSG00000256393	RPL41P5	-0.204218	0.0485645
ENSG00000167601	AXL	0.38042	0.0216378		ENSG00000177738	AC025171.1	-0.331358	0.0485946
ENSG00000160888	IER2	0.55474	0.0216962		ENSG00000196363	WDR5	-0.151779	0.0493558
ENSG00000082497	SERTAD4	0.750908	0.0218407		ENSG00000107719	PALD1	-0.371174	0.049391
ENSG00000135945	REV1	0.233721	0.0218407		ENSG00000112137	PHACTR1	-0.49067	0.049391
ENSG00000263126	AC040162.3	0.706728	0.0218407		ENSG00000113312	TTC1	-0.146156	0.049391
ENSG00000099139	PCSK5	0.551704	0.021975		ENSG00000176055	MBLAC2	-0.402271	0.049391
ENSG00000182890	GLUD2	0.222002	0.0221271		ENSG00000127364	TAS2R4	-1.00448	0.0498468
ENSG00000139826	ABHD13	0.293248	0.022139		ENSG00000150630	VEGFC	-0.780727	0.0498793
ENSG00000106785	TRIM14	0.936486	0.0222444
ENSG00000166848	TERF2IP	0.155124	0.0222444
ENSG00000165912	PACSIN3	0.198966	0.0224054
ENSG00000225057	AC012485.1	0.414503	0.0224407
ENSG00000074842	MYDGF	0.34473	0.0224874
ENSG00000166813	KIF7	0.624692	0.022903
ENSG00000149260	CAPN5	0.54219	0.0229307
ENSG00000128815	WDFY4	0.823963	0.0230491
ENSG00000225568	AC093155.1	0.426936	0.0230626
ENSG00000275140	SEC22B3P	0.376853	0.0230789
ENSG00000110713	NUP98	0.195763	0.0231058
ENSG00000204262	COL5A2	0.750212	0.023259
ENSG00000236809	SNX25P1	0.758244	0.0232773
ENSG00000172292	CERS6	0.419644	0.0233003
ENSG00000277702	AC239859.5	0.601734	0.023341
ENSG00000270629	NBPF14	0.273298	0.0233605
ENSG00000182307	C8orf33	0.162284	0.0235045
ENSG00000133874	RNF122	0.41238	0.0235049
ENSG00000162430	SELENON	0.257093	0.0236511
ENSG00000161847	RAVER1	0.335119	0.0237348
ENSG00000163507	CIP2A	0.761166	0.0237464
ENSG00000101474	APMAP	0.224507	0.023921
ENSG00000189067	LITAF	0.365673	0.0239334
ENSG00000177426	TGIF1	0.538431	0.0239627
ENSG00000183696	UPP1	0.303784	0.0240486
ENSG00000214653	HNRNPA3P3	0.298271	0.0241559
ENSG00000109680	TBC1D19	0.351875	0.0242292
ENSG00000099995	SF3A1	0.168132	0.0243368
ENSG00000103855	CD276	0.506436	0.0243808
ENSG00000237931	CLIC4P3	0.586874	0.0244415
ENSG00000140511	HAPLN3	0.834577	0.0244579
ENSG00000115318	LOXL3	0.579727	0.0244602
ENSG00000100644	HIF1A	0.471881	0.0245303
ENSG00000170290	SLN	0.250949	0.0247377
ENSG00000163637	PRICKLE2	0.396104	0.0247824
ENSG00000110060	PUS3	0.272775	0.0248094
ENSG00000048052	HDAC9	0.845178	0.0248277
ENSG00000100425	BRD1	0.166548	0.0248618
ENSG00000198890	PRMT6	0.414878	0.0248618
ENSG00000008086	CDKL5	0.330326	0.0249124
ENSG00000174010	KLHL15	0.332004	0.0249462
ENSG00000130340	SNX9	0.16244	0.0250246
ENSG00000213690	AL360271.1	0.366198	0.0250246
ENSG00000077713	SLC25A43	0.512543	0.0250504
ENSG00000143621	ILF2	0.138392	0.025152
ENSG00000166197	NOLC1	0.204173	0.0251791
ENSG00000105419	MEIS3	0.753571	0.0253101
ENSG00000186051	TAL2	0.628804	0.0253783
ENSG00000145241	CENPC	0.325487	0.0253865
ENSG00000152465	NMT2	0.195438	0.0253971
ENSG00000035687	ADSS2	0.379779	0.0254687
ENSG00000145780	FEM1C	0.462409	0.0256149
ENSG00000111641	NOP2	0.713639	0.0257619
ENSG00000171608	PIK3CD	0.635466	0.0259323
ENSG00000140830	TXNL4B	0.388729	0.0259544
ENSG00000158406	H4C8	0.410605	0.0259544
ENSG00000196954	CASP4	0.515145	0.0259544
ENSG00000138347	MYPN	0.26832	0.0259974
ENSG00000106610	STAG3L4	0.247595	0.0262146
ENSG00000250444	CCT5P1	0.457385	0.0262338
ENSG00000235559	NOP56P1	0.560706	0.0264668
ENSG00000186998	EMID1	0.883156	0.0264692
ENSG00000280063	AC012676.5	0.57633	0.0266131
ENSG00000143924	EML4	0.336709	0.0268122
ENSG00000178607	ERN1	0.284601	0.0268122
ENSG00000134851	TMEM165	0.323853	0.0268456
ENSG00000154645	CHODL	0.743856	0.0268456
ENSG00000125398	SOX9	0.68075	0.026896
ENSG00000121281	ADCY7	0.64503	0.026908
ENSG00000189114	BLOC1S3	0.371898	0.0269227
ENSG00000197872	CYRIA	0.311101	0.026949
ENSG00000253228	NRBF2P4	0.626553	0.0270775
ENSG00000132952	USPL1	0.272508	0.0271928
ENSG00000164574	GALNT10	0.320286	0.027487
ENSG00000139329	LUM	0.911174	0.027564
ENSG00000120526	NUDCD1	0.280914	0.027572
ENSG00000258645	HSPE1P2	0.358545	0.0277381
ENSG00000126749	EMG1	0.209641	0.0277414
ENSG00000174004	NRROS	0.622261	0.027745
ENSG00000187479	C11orf96	0.977743	0.0279758
ENSG00000135899	SP110	0.434365	0.0279839
ENSG00000162551	ALPL	0.654926	0.0279839
ENSG00000124942	AHNAK	0.27652	0.0279865
ENSG00000066294	CD84	0.764086	0.0280486
ENSG00000072609	CHFR	0.271459	0.0280635
ENSG00000143119	CD53	0.992533	0.0280941
ENSG00000142675	CNKSR1	0.207913	0.0281339
ENSG00000168461	RAB31	0.602673	0.0283639
ENSG00000106803	SEC61B	0.319137	0.0283846
ENSG00000217094	PPIAP31	0.370849	0.0283846
ENSG00000072501	SMC1A	0.22176	0.0287587
ENSG00000083520	DIS3	0.223077	0.0287587
ENSG00000169981	ZNF35	0.320708	0.0287691
ENSG00000011600	TYROBP	0.713911	0.0287901
ENSG00000011304	PTBP1	0.234219	0.0289927
ENSG00000197045	GMFB	0.276646	0.0291835
ENSG00000107130	NCS1	1.34782	0.0291926
ENSG00000072682	P4HA2	0.382924	0.0292061
ENSG00000224578	HNRNPA1P48	0.162709	0.0293839
ENSG00000214975	PPIAP29	0.339704	0.0294141
ENSG00000141985	SH3GL1	0.370355	0.0294679
ENSG00000224688	E2F6P2	0.394057	0.0295231
ENSG00000185800	DMWD	0.257027	0.0295515
ENSG00000257702	LBX2-AS1	0.700265	0.0296279
ENSG00000197579	TOPORS	0.214143	0.029683
ENSG00000091136	LAMB1	0.521246	0.0297391
ENSG00000005812	FBXL3	0.257434	0.0297885
ENSG00000047365	ARAP2	0.863502	0.030013
ENSG00000099725	PRKY	0.5113	0.0301403
ENSG00000162434	JAK1	0.190085	0.0301986
ENSG00000205744	DENND1C	0.880311	0.0302276
ENSG00000141384	TAF4B	0.488911	0.0302539
ENSG00000283078	AL137077.2	0.72321	0.0305332
ENSG00000163364	LINC01116	0.812489	0.0306758
ENSG00000138767	CNOT6L	0.253811	0.0306871
ENSG00000104881	PPP1R13L	0.313038	0.030717
ENSG00000198805	PNP	0.711568	0.0307573
ENSG00000163625	WDFY3	0.217672	0.0308214
ENSG00000128059	PPAT	0.408783	0.030865
ENSG00000156261	CCT8	0.150543	0.0308863
ENSG00000105887	MTPN	0.213324	0.0309126
ENSG00000215717	TMEM167B	0.21062	0.0309396
ENSG00000134824	FADS2	0.380407	0.0309681
ENSG00000052723	SIKE1	0.199212	0.0309805
ENSG00000167680	SEMA6B	0.542315	0.0311634
ENSG00000175906	ARL4D	0.694069	0.0311634
ENSG00000205581	HMGN1	0.243701	0.0311634
ENSG00000261423	TMEM202-AS1	0.732038	0.0311634
ENSG00000132510	KDM6B	0.308652	0.0312098
ENSG00000168005	SPINDOC	0.302343	0.0312896
ENSG00000123136	DDX39A	0.314084	0.0313278
ENSG00000147439	BIN3	0.40205	0.0313278
ENSG00000174574	AKIRIN1	0.204517	0.0313278
ENSG00000124789	NUP153	0.237777	0.0313621
ENSG00000146232	NFKBIE	0.660753	0.0313621
ENSG00000188313	PLSCR1	0.568479	0.0314513
ENSG00000107949	BCCIP	0.143957	0.0314592
ENSG00000060982	BCAT1	0.853174	0.0315373
ENSG00000133800	LYVE1	0.767721	0.0315373
ENSG00000278066	AC023491.1	0.380861	0.0315373
ENSG00000138735	PDE5A	0.442992	0.0315736
ENSG00000223774	AL513217.1	0.76465	0.0316673
ENSG00000186340	THBS2	0.914481	0.0316712
ENSG00000204396	VWA7	0.253456	0.0318594
ENSG00000169299	PGM2	0.628143	0.0319147
ENSG00000059573	ALDH18A1	0.361655	0.032026
ENSG00000134531	EMP1	0.496351	0.032026
ENSG00000151491	EPS8	0.221876	0.032026
ENSG00000090520	DNAJB11	0.256151	0.0320334
ENSG00000130202	NECTIN2	0.295306	0.0320334
ENSG00000117013	KCNQ4	0.779981	0.0323088
ENSG00000146433	TMEM181	0.202043	0.032447
ENSG00000186665	C17orf58	0.416049	0.0325361
ENSG00000168701	TMEM208	0.365319	0.0325675
ENSG00000185215	TNFAIP2	0.309526	0.0326232
ENSG00000119042	SATB2	0.721097	0.0327484
ENSG00000169902	TPST1	0.431845	0.0328392
ENSG00000254185	MAPK6P5	0.400296	0.0328842
ENSG00000006194	ZNF263	0.214997	0.0329412
ENSG00000033867	SLC4A7	0.312467	0.0329963
ENSG00000151276	MAGI1	0.377454	0.0330182
ENSG00000228169	PPIAP19	0.579278	0.0330513
ENSG00000267507	AC010327.3	0.556343	0.0330592
ENSG00000165417	GTF2A1	0.27706	0.0330983
ENSG00000069956	MAPK6	0.337491	0.0331518
ENSG00000196072	BLOC1S2	0.232499	0.0334054
ENSG00000053372	MRTO4	0.228838	0.0334238
ENSG00000102879	CORO1A	0.825773	0.0335836
ENSG00000100591	AHSA1	0.160924	0.0337009
ENSG00000081059	TCF7	1.07141	0.0337089
ENSG00000158470	B4GALT5	0.405856	0.0337119
ENSG00000119231	SENP5	0.193368	0.0337229
ENSG00000109762	SNX25	0.268775	0.033783
[truncated: 2,125 more rows]

## Sheet: RRHO - ECC B1 vs B2
Common/unique gene lists:							Enriched GO terms:
Ensembl ID	Symbol	LogFC: ECC B1	FDR: ECC B1	LogFC: ECC B2	FDR: ECC B2		Ontology	ID	Description	Count	FDR	Genes
Upregulated ECC B1 and ECC B2:							Upregulated ECC B1 and ECC B2:
ENSG00000001167	NFYA	0.671064	3.21789e-07	0.584009	4.43151e-05		BP	GO:0006607	NLS-bearing protein import into nucleus	10	7.58371e-05	RGPD5/KPNA1/RGPD3/RANBP2/RGPD8/KPNA2/RGPD6/RGPD2/RGPD1/RGPD4
ENSG00000003436	TFPI	1.08552	1.12005e-10	0.58453	0.0034783		BP	GO:0048514	blood vessel morphogenesis	56	0.000371542	TNFRSF12A/STAB1/NGFR/FGFR1/B4GALT1/TGFB2/MYH9/FGF9/TGFBR1/ENG/BMPR1A/ZMIZ1/CCL2/HDAC5/FBXW7/RAPGEF2/FGF6/QKI/THBS4/PDGFRB/PRRX1/AKT3/TNFAIP3/TEK/AGO2/SAT1/LOXL2/VAV3/EGLN1/NIBAN2/ITGAV/ANXA3/ENPEP/MFGE8/CCN1/PLK2/RSPO3/IL18/GJA1/WASF2/RUNX1/HK2/VAV2/FMNL3/ZC3H12A/NAA15/HEY1/GREM1/CTNNB1/STAT3/SMAD1/PTEN/EIF2AK3/LEMD3/COL4A1/BMPR2
ENSG00000004799	PDK4	2.57879	4.72515e-08	1.44679	0.0105537		BP	GO:0001525	angiogenesis	49	0.000626559	TNFRSF12A/STAB1/NGFR/FGFR1/B4GALT1/TGFB2/MYH9/FGF9/TGFBR1/ENG/CCL2/HDAC5/FBXW7/FGF6/THBS4/PDGFRB/AKT3/TNFAIP3/TEK/AGO2/SAT1/LOXL2/VAV3/EGLN1/NIBAN2/ITGAV/ANXA3/ENPEP/MFGE8/CCN1/PLK2/RSPO3/IL18/WASF2/RUNX1/HK2/VAV2/FMNL3/ZC3H12A/NAA15/HEY1/GREM1/CTNNB1/STAT3/SMAD1/PTEN/EIF2AK3/LEMD3/COL4A1
ENSG00000005102	MEOX1	0.617618	0.00014762	0.664985	0.000105943		BP	GO:0006606	protein import into nucleus	23	0.000945494	RGPD5/NUP188/FGF9/UBR5/KPNA1/CDKN1A/NUP153/MBTPS1/TP53/RGPD3/RANBP2/ZC3H12A/SMAD3/STAT3/PKIG/RGPD8/ABRA/KPNA2/RGPD6/RGPD2/CHP1/RGPD1/RGPD4
ENSG00000005471	ABCB4	0.57897	8.89503e-05	0.584742	0.000212316		BP	GO:0034330	cell junction organization	34	0.00129313	SLK/CBFB/CDC42/WDR1/PVR/ACTN2/TGFB2/SORBS1/ARVCF/TJP1/TGFBR1/RAPGEF2/STRN/TEK/RASSF8/SDC4/FLNC/LAMC1/CDH24/IQGAP1/PIP5K1A/DLG5/GJA1/BMP6/WHAMM/RUNX1/XIRP2/MICALL2/SMAD3/MAPRE2/CTNNB1/LIMS1/PTEN/F2R
ENSG00000006062	MAP3K14	1.57227	1.69438e-12	1.20387	5.08607e-07		BP	GO:0034504	protein localization to nucleus	33	0.00204296	RGPD5/NGFR/OSBPL8/NUP188/FGF9/UBR5/KPNA1/CDKN1A/NUP153/SESN2/SYNE1/MBTPS1/TP53/RGPD3/HNRNPU/RANBP2/DCLK3/ZC3H12A/SMAD3/STAT3/PKIG/RGPD8/EIF2AK3/ABRA/RRS1/KPNA2/RGPD6/RGPD2/LILRB4/CHP1/RGPD1/RGPD4/OTUD7B
ENSG00000006327	TNFRSF12A	4.77533	8.94144e-17	3.98899	2.7602e-11		BP	GO:0051170	import into nucleus	24	0.00220344	RGPD5/NUP188/FGF9/UBR5/BACH2/KPNA1/CDKN1A/NUP153/MBTPS1/TP53/RGPD3/RANBP2/ZC3H12A/SMAD3/STAT3/PKIG/RGPD8/ABRA/KPNA2/RGPD6/RGPD2/CHP1/RGPD1/RGPD4
ENSG00000006432	MAP3K9	0.705745	0.0194797	0.72488	0.0326503		BP	GO:0007265	Ras protein signal transduction	45	0.00220344	USP28/MCF2L2/NGFR/CDC42/RAB21/PLEKHG2/TGFB2/JAK2/PPP2CB/RAPGEF2/PDGFRB/RND3/CTNNAL1/GPSM2/CDKN1A/KRAS/RRAS2/VAV3/DBNL/ARHGAP29/RAB1A/G3BP2/RAB15/TP53/PLK2/DYNLT1/TIAM2/OGT/FGD5/WASF2/AUTS2/KALRN/VAV2/SYNPO2L/MAPRE2/CRK/ABRA/ARHGAP1/F2R/CSF1/SPRY4/ARHGEF12/ITSN2/NRAS/PRAG1
ENSG00000006652	IFRD1	2.32842	8.14198e-13	1.30787	0.000413261		BP	GO:0071496	cellular response to external stimulus	37	0.00220344	PDK4/MAP3K14/GLRX2/HSPA5/ATP2B1/SSH1/MAP3K1/GDAP1/TBL2/ENG/VDR/CPEB4/GADD45A/TNFRSF10B/CDKN1A/SESN2/TLR4/PIM1/GABARAPL1/TP53/SIK1/XPR1/ANKRD1/GJA1/BMP6/KLF10/ATF3/NUAK2/ZC3H12A/SIK2/PPM1D/PTGER4/EIF2AK3/BMPR2/SIPA1/FNIP1/SIK1B
ENSG00000007237	GAS7	0.752125	0.000232212	0.49856	0.0451084		BP	GO:0071396	cellular response to lipid	50	0.00220344	TFPI/PDK4/ABCB4/CRY1/TNFRSF1B/PLPP1/CBFB/NEDD4/ATP2B1/TP63/DNAJA1/JAK2/GDAP1/UBR5/DDX5/CCL2/HDAC5/PPARGC1A/VDR/FZD10/PDE4D/ERRFI1/TNFAIP3/NR4A3/MYOG/LBP/LATS1/TLR4/PIM1/ABHD2/CNOT9/MSN/ANKRD1/IL18/DAB2/BMP6/HNRNPU/RUNX1/CAPN2/ZC3H12A/HEYL/NKX3-1/CTNNB1/KCTD6/ZNF35/PTGER4/YES1/ESRRG/CTR9/RBM14
ENSG00000007384	RHBDF1	0.574426	2.78313e-05	0.431353	0.00626791		BP	GO:0050678	regulation of epithelial cell proliferation	34	0.00220344	NGFR/TP63/FGFR1/B4GALT1/LAMB1/TGFB2/FGF9/TGFBR1/BMPR1A/CCL2/FBXW7/VDR/THBS4/ERRFI1/AKT3/KDM5B/TNFAIP3/NR4A3/TEK/SRSF6/FOXP2/LAMC1/MYC/DUSP10/GJA1/BMP6/RICTOR/SMAD3/NKX3-1/CTNNB1/STAT3/PTEN/BMPR2/NRAS
ENSG00000008294	SPAG9	0.460695	3.03042e-07	0.34668	0.000569032		BP	GO:0050679	positive regulation of epithelial cell proliferation	23	0.00408379	TP63/FGFR1/B4GALT1/LAMB1/FGF9/TGFBR1/BMPR1A/THBS4/AKT3/KDM5B/TNFAIP3/NR4A3/TEK/SRSF6/FOXP2/LAMC1/MYC/BMP6/RICTOR/CTNNB1/STAT3/BMPR2/NRAS
ENSG00000008405	CRY1	1.24889	3.33296e-13	0.721226	0.00022492		BP	GO:0042149	cellular response to glucose starvation	11	0.0043567	HSPA5/TBL2/CPEB4/SESN2/TP53/SIK1/NUAK2/ZC3H12A/SIK2/EIF2AK3/SIK1B
ENSG00000010244	ZNF207	0.467733	7.15928e-12	0.4189	5.28734e-09		BP	GO:0014706	striated muscle tissue development	37	0.00669438	IFRD1/SEMA3C/ACTN2/FGFR1/TGFB2/FGF9/TGFBR1/ENG/BMPR1A/DDX5/PDGFRB/MYOG/FOXP2/CSRP3/TBX3/FLNB/ALPK3/NIBAN2/PIM1/SIK1/ANKRD1/GJA1/HNRNPU/KLHL40/ACTC1/ATF3/XIRP2/HEYL/CFL2/GREM1/SMAD3/CTNNB1/VGLL2/SMAD1/PTEN/MAFF/KLHL41
ENSG00000010282	HHATL	1.28022	8.49963e-08	0.666111	0.0238568		BP	GO:0001503	ossification	36	0.00697188	MRC2/CHRDL2/CBFB/ATP2B1/TP63/TP53INP2/TGFB2/TMEM38B/FGF9/BMPR1A/DDX5/TEK/MYOG/RRBP1/JUND/RRAS2/SORT1/BMP2K/CLTC/CCN1/GJA1/BMP6/HNRNPU/KLF10/GREM1/SMAD3/TPM4/CTNNB1/SMAD1/RIOX1/PTGER4/EIF2AK3/CSF1/ENPP1/SMURF1/BMPR2
ENSG00000010327	STAB1	0.636332	0.000338041	0.482498	0.0201779		BP	GO:0060537	muscle tissue development	38	0.00701924	IFRD1/SEMA3C/ACTN2/FGFR1/TGFB2/FGF9/TGFBR1/ENG/BMPR1A/DDX5/PPARGC1A/PDGFRB/MYOG/FOXP2/CSRP3/TBX3/FLNB/ALPK3/NIBAN2/PIM1/SIK1/ANKRD1/GJA1/HNRNPU/KLHL40/ACTC1/ATF3/XIRP2/HEYL/CFL2/GREM1/SMAD3/CTNNB1/VGLL2/SMAD1/PTEN/MAFF/KLHL41
ENSG00000011028	MRC2	0.706297	0.00122606	0.64818	0.00776097		BP	GO:0006913	nucleocytoplasmic transport	37	0.00733129	RGPD5/NEDD4/NUP188/ANKRD54/FGF9/UBR5/DUSP16/BACH2/KPNA1/FYTTD1/SRSF6/CDKN1A/NUP153/THOC6/SRSF1/MBTPS1/TP53/EIF4A3/PTPN14/RGPD3/RANBP2/SMG1/ZC3H12A/SMAD3/STAT3/PKIG/RGPD8/AGFG1/ABRA/RRS1/KPNA2/RGPD6/RGPD2/CHP1/RGPD1/RGPD4/SMURF1
ENSG00000011198	ABHD5	0.429903	0.000166804	0.282759	0.0434816		BP	GO:0048545	response to steroid hormone	35	0.00733129	TFPI/CRY1/PLPP1/CBFB/NEDD4/ATP2B1/TP63/DNAJA1/TGFB2/JAK2/UBR5/ENG/DDX5/PPARGC1A/VDR/IGFBP2/ERRFI1/NR4A3/CDKN1A/LATS1/KRAS/ANXA3/ABHD2/CNOT9/DAB2/BMP6/HNRNPU/RUNX1/HEYL/NKX3-1/CTNNB1/KCTD6/HSD11B2/ESRRG/RBM14
ENSG00000011347	SYT7	0.629581	5.61646e-05	0.563723	0.00115518		BP	GO:0007264	small GTPase mediated signal transduction	51	0.00733129	USP28/MCF2L2/NGFR/CDC42/RAB21/PLEKHG2/TGFB2/JAK2/PPP2CB/RHEB/RAPGEF2/PDGFRB/RND3/CTNNAL1/GPSM2/CDKN1A/KRAS/RRAS2/VAV3/YWHAQ/DBNL/ARHGAP29/RAB1A/G3BP2/RAB15/ARHGAP17/TP53/PLK2/DYNLT1/TIAM2/OGT/FGD5/WASF2/AUTS2/KALRN/VAV2/SYNPO2L/MAPRE2/CRK/RALGAPA1/ABRA/ARHGAP1/F2R/CSF1/CHP1/SPRY4/ARHGEF12/ITSN2/NRAS/SIPA1/PRAG1
ENSG00000011566	MAP4K3	0.440902	4.97702e-05	0.356513	0.00365587		BP	GO:0051169	nuclear transport	37	0.00780939	RGPD5/NEDD4/NUP188/ANKRD54/FGF9/UBR5/DUSP16/BACH2/KPNA1/FYTTD1/SRSF6/CDKN1A/NUP153/THOC6/SRSF1/MBTPS1/TP53/EIF4A3/PTPN14/RGPD3/RANBP2/SMG1/ZC3H12A/SMAD3/STAT3/PKIG/RGPD8/AGFG1/ABRA/RRS1/KPNA2/RGPD6/RGPD2/CHP1/RGPD1/RGPD4/SMURF1
ENSG00000012963	UBR7	0.575872	7.04296e-11	0.279325	0.0103954		BP	GO:0014855	striated muscle cell proliferation	12	0.00780939	FGFR1/TGFB2/JAK2/FGF9/TGFBR1/BMPR1A/MYOG/PIM1/GJA1/STAT3/SMAD1/PTEN
ENSG00000014919	COX15	0.355346	0.00832658	0.500343	0.000229751		BP	GO:0110110	positive regulation of animal organ morphogenesis	13	0.00780939	SEMA3C/FGFR1/TGFB2/TGFBR1/ENG/VDR/TNFAIP3/SRSF6/FOXP2/MYC/PIM1/CTNNB1/CSF1
ENSG00000015568	RGPD5	0.463928	1.37635e-05	0.38304	0.00125417		BP	GO:0046579	positive regulation of Ras protein signal transduction	11	0.00831928	JAK2/PDGFRB/KRAS/DYNLT1/AUTS2/SYNPO2L/MAPRE2/ABRA/F2R/CSF1/PRAG1
ENSG00000020577	SAMD4A	0.69856	8.07151e-08	0.711836	1.59307e-07		BP	GO:0071900	regulation of protein serine/threonine kinase activity	44	0.00831928	MAP3K14/MAP3K9/SPAG9/MAP4K3/TRIB2/FGFR1/DNAJA1/MAP3K1/JAK2/PRKAG2/TGFBR1/CCNJ/FAM20A/RAPGEF2/SH2B3/DUSP16/FZD10/CCNC/PPP2CA/PDGFRB/GADD45A/TNFAIP3/DUSP4/CDKN1A/SESN2/LATS1/KRAS/DBNL/TLR4/IQGAP1/DUSP10/LATS2/MBIP/PEA15/CRK/CDK12/PKIG/PTEN/F2R/DUSP8/SPRY4/PTPN1/HTT/DUSP14
ENSG00000023572	GLRX2	0.400199	0.000121808	0.285214	0.0211738		BP	GO:0043401	steroid hormone mediated signaling pathway	23	0.0084172	CRY1/PLPP1/CBFB/NEDD4/TP63/DNAJA1/JAK2/UBR5/DDX5/PPARGC1A/VDR/NR4A3/LATS1/ABHD2/CNOT9/DAB2/RUNX1/HEYL/NKX3-1/CTNNB1/KCTD6/ESRRG/RBM14
ENSG00000023909	GCLM	0.970123	2.57754e-09	0.740914	3.05806e-05		BP	GO:0050673	epithelial cell proliferation	35	0.00876544	NGFR/TP63/FGFR1/B4GALT1/LAMB1/TGFB2/FGF9/TGFBR1/BMPR1A/CCL2/FBXW7/VDR/THBS4/ERRFI1/AKT3/KDM5B/TNFAIP3/NR4A3/TEK/SRSF6/FOXP2/LOXL2/LAMC1/MYC/DUSP10/GJA1/BMP6/RICTOR/SMAD3/NKX3-1/CTNNB1/STAT3/PTEN/BMPR2/NRAS
ENSG00000028137	TNFRSF1B	0.666835	1.5887e-05	0.696641	1.81493e-05		BP	GO:0030518	intracellular steroid hormone receptor signaling pathway	19	0.00876544	CRY1/PLPP1/CBFB/NEDD4/TP63/DNAJA1/JAK2/UBR5/DDX5/PPARGC1A/LATS1/CNOT9/DAB2/RUNX1/HEYL/NKX3-1/CTNNB1/KCTD6/RBM14
ENSG00000033100	CHPF2	0.686203	2.94687e-05	0.460225	0.0198756		BP	GO:0071383	cellular response to steroid hormone stimulus	27	0.0109558	TFPI/CRY1/PLPP1/CBFB/NEDD4/ATP2B1/TP63/DNAJA1/JAK2/UBR5/DDX5/PPARGC1A/VDR/ERRFI1/NR4A3/LATS1/ABHD2/CNOT9/DAB2/HNRNPU/RUNX1/HEYL/NKX3-1/CTNNB1/KCTD6/ESRRG/RBM14
ENSG00000033867	SLC4A7	0.312467	0.0329963	0.625462	4.87726e-06		BP	GO:0042692	muscle cell differentiation	35	0.0109558	IFRD1/SPAG9/CDC42/WDR1/ACTN2/MYH9/FGF9/ENG/HDAC5/QKI/PDGFRB/CTH/MYOG/FLNC/CSRP3/SYNE1/KRAS/SORT1/PTGFRN/TBX3/ALPK3/NIBAN2/SIK1/ANKRD1/HNRNPU/KLHL40/ACTC1/CAPN2/HEY1/CFL2/SYNPO2L/GREM1/CTNNB1/LMOD2/KLHL41
ENSG00000036672	USP2	0.476681	0.000167932	0.501165	0.000179666		BP	GO:0051493	regulation of cytoskeleton organization	46	0.0109558	PFN2/CDC42/WDR1/ADD2/ACTN2/CYLD/PLEKHG2/MAPRE1/TGFBR1/FZD10/PDGFRB/RND3/CAMSAP2/TEK/GPSM2/SDC4/CLIP1/LATS1/DIAPH1/NES/DBNL/ARHGAP17/CLTC/PLK2/DYNLT1/BICD1/HNRNPU/WHAMM/DYRK1A/WASF2/NEXN/CAPN2/RICTOR/CFL2/SYNPO2L/SMAD3/MAPRE2/CRK/CTNNB1/LMOD2/PTGER4/SYNPO2/SPTAN1/HSPA1B/HSPA1A/RBM14
ENSG00000040199	PHLPP2	1.08355	1.28043e-07	0.77267	0.00104727		BP	GO:0030522	intracellular receptor signaling pathway	30	0.0117964	CRY1/PLPP1/CBFB/NEDD4/TP63/CYLD/DNAJA1/JAK2/UBR5/DDX5/PPARGC1A/VDR/TNFAIP3/NR4A3/LATS1/TLR4/PIM1/CNOT9/DAB2/RUNX1/HEYL/NKX3-1/CTNNB1/KCTD6/STAT3/RNF34/ESRRG/HSPA1B/HSPA1A/RBM14
ENSG00000040487	SLC66A1	0.659028	2.00712e-08	0.361056	0.0134025		BP	GO:0009267	cellular response to starvation	20	0.0127669	PDK4/HSPA5/TBL2/CPEB4/CDKN1A/SESN2/GABARAPL1/TP53/SIK1/XPR1/KLF10/ATF3/NUAK2/ZC3H12A/SIK2/PPM1D/EIF2AK3/BMPR2/FNIP1/SIK1B
ENSG00000042445	RETSAT	0.490605	0.0019547	0.42536	0.0186159		BP	GO:0035970	peptidyl-threonine dephosphorylation	6	0.0127669	PPP2CB/PPP2CA/DUSP4/PPM1B/DUSP10/PPM1D
ENSG00000044574	HSPA5	0.804327	3.43144e-15	0.384426	0.00129737		BP	GO:0072132	mesenchyme morphogenesis	10	0.0127669	FGFR1/TGFB2/TGFBR1/ENG/BMPR1A/MYC/ACTC1/HEYL/HEY1/SMAD3
ENSG00000048028	USP28	1.151	5.89909e-10	0.872802	1.5464e-05		BP	GO:0071407	cellular response to organic cyclic compound	45	0.0127669	TFPI/ABCB4/CRY1/GCLM/HSPA5/PLPP1/CBFB/NEDD4/ATP2B1/TP63/SSH1/DNAJA1/TMEM38B/JAK2/GDAP1/UBR5/DDX5/CCL2/RAPGEF2/PPARGC1A/VDR/PDE4D/ERRFI1/NR4A3/MYOG/LATS1/DIAPH1/PIM1/ABHD2/CNOT9/MSN/ANKRD1/IL18/DAB2/HNRNPU/RUNX1/ZC3H12A/HEYL/NKX3-1/CTNNB1/KCTD6/STAT3/SMAD1/ESRRG/RBM14
ENSG00000052723	SIKE1	0.199212	0.0309805	0.331197	0.000246117		BP	GO:0010862	positive regulation of pathway-restricted SMAD protein phosphorylation	9	0.0128201	TGFB2/TGFBR1/ENG/BMPR1A/SDCBP/INHBE/DAB2/BMP6/BMPR2
ENSG00000052749	RRP12	1.32105	3.93118e-14	1.19074	6.22797e-11		BP	GO:0009755	hormone-mediated signaling pathway	24	0.0128201	CRY1/PLPP1/CBFB/NEDD4/TP63/DNAJA1/JAK2/UBR5/DDX5/PPARGC1A/VDR/NR4A3/LATS1/ABHD2/CNOT9/LATS2/DAB2/RUNX1/HEYL/NKX3-1/CTNNB1/KCTD6/ESRRG/RBM14
ENSG00000052795	FNIP2	2.42744	1.75896e-17	1.94873	6.97945e-11		BP	GO:0000188	inactivation of MAPK activity	7	0.0128201	DUSP16/PPP2CA/DUSP4/DUSP10/MBIP/DUSP8/DUSP14
ENSG00000053524	MCF2L2	1.60589	7.71094e-09	1.48414	4.81525e-07		BP	GO:0002053	positive regulation of mesenchymal cell proliferation	7	0.0128201	FGFR1/FGF9/BMPR1A/PRRX1/FOXP2/MYC/CTNNB1
ENSG00000054793	ATP9A	0.458517	0.000230025	0.301111	0.0477433		BP	GO:0071901	negative regulation of protein serine/threonine kinase activity	18	0.0134001	DNAJA1/PRKAG2/SH2B3/DUSP16/PPP2CA/TNFAIP3/DUSP4/CDKN1A/LATS1/DUSP10/LATS2/MBIP/PKIG/PTEN/DUSP8/SPRY4/PTPN1/DUSP14
ENSG00000054938	CHRDL2	0.644486	0.00723482	0.555674	0.0479436		BP	GO:0051057	positive regulation of small GTPase mediated signal transduction	11	0.0138488	JAK2/PDGFRB/KRAS/DYNLT1/AUTS2/SYNPO2L/MAPRE2/ABRA/F2R/CSF1/PRAG1
ENSG00000055955	ITIH4	1.17136	0.000300785	0.850096	0.0267797		BP	GO:0097190	apoptotic signaling pathway	50	0.0140198	TNFRSF12A/GCLM/TNFRSF1B/USP28/FNIP2/TP63/FGFR1/CYLD/RRN3/DNAJA1/TGFB2/JAK2/GSDME/TGFBR1/DDX5/FBXW7/SFPQ/CTH/TNFAIP3/TNFRSF10B/TNFSF10/CDKN1A/SORT1/YWHAQ/UBQLN1/TLR4/PPP2R1B/ITGAV/TP53/ZNF385B/ITPRIP/SH3RF1/PEA15/ATF3/YWHAZ/SMAD3/NKX3-1/CTNNB1/USP47/RNF34/PTEN/EIF2AK3/PHLDA3/HIC1/AEN/PTPN1/HTT/ERO1A/HSPA1B/HSPA1A
ENSG00000056277	ZNF280C	1.20072	2.28424e-05	0.930866	0.00457874		BP	GO:0017038	protein import	24	0.0140198	RGPD5/NUP188/FGF9/UBR5/KPNA1/CDKN1A/NUP153/MBTPS1/TP53/RGPD3/RANBP2/PEX13/ZC3H12A/SMAD3/STAT3/PKIG/RGPD8/ABRA/KPNA2/RGPD6/RGPD2/CHP1/RGPD1/RGPD4
ENSG00000058063	ATP11B	0.84476	8.3422e-14	0.726056	1.16585e-09		BP	GO:0034329	cell junction assembly	26	0.0140198	SLK/CBFB/CDC42/WDR1/ACTN2/SORBS1/ARVCF/TJP1/RAPGEF2/STRN/TEK/SDC4/FLNC/LAMC1/CDH24/IQGAP1/PIP5K1A/DLG5/GJA1/WHAMM/RUNX1/MICALL2/SMAD3/CTNNB1/LIMS1/PTEN
ENSG00000058262	SEC61A1	0.986671	1.11368e-24	0.715142	1.542e-12		BP	GO:0046777	protein autophosphorylation	26	0.0140198	MAP3K9/SLK/PPP2R5A/FGFR1/STK17B/TRPM7/JAK2/ENG/PDGFRB/AAK1/ERRFI1/TEK/PIM1/IQGAP1/SIK1/SMG1/DYRK1A/LMTK2/GREM1/CDK12/SIK2/EIF2AK3/YES1/CHP1/ENPP1/DDR1
ENSG00000061337	LZTS1	0.951486	1.01463e-05	1.02941	4.9177e-06		BP	GO:0043405	regulation of MAP kinase activity	31	0.0140198	MAP3K14/MAP3K9/SPAG9/MAP4K3/TRIB2/FGFR1/DNAJA1/MAP3K1/JAK2/TGFBR1/SH2B3/DUSP16/FZD10/PPP2CA/PDGFRB/GADD45A/DUSP4/KRAS/DBNL/TLR4/IQGAP1/DUSP10/MBIP/PEA15/CRK/CDK12/F2R/DUSP8/SPRY4/PTPN1/DUSP14
ENSG00000064225	ST3GAL6	0.766188	0.000184961	0.542983	0.0264993		BP	GO:0001837	epithelial to mesenchymal transition	17	0.0159821	TGFB2/TGFBR1/ENG/DDX5/PPP2CA/LOXL2/SDCBP/DLG5/DAB2/KBTBD8/HEYL/HEY1/GREM1/SMAD3/CTNNB1/VASN/PTEN
ENSG00000064300	NGFR	2.44388	6.18226e-05	2.04848	0.00272786		BP	GO:0050886	endocrine process	11	0.0173258	CRY1/FGFR1/KRAS/TBX3/NIBAN2/ENPEP/AOPEP/BMP6/NKX3-1/HSD11B2/F2R
ENSG00000065308	TRAM2	0.711663	5.8354e-07	0.534779	0.000941078		BP	GO:0060485	mesenchyme development	26	0.01799	MEOX1/SEMA3C/FGFR1/TGFB2/FGF9/TGFBR1/ENG/BMPR1A/DDX5/PPP2CA/PDGFRB/LOXL2/MYC/SDCBP/DLG5/DAB2/ACTC1/KBTBD8/HEYL/HEY1/GREM1/SMAD3/CTNNB1/VASN/PTEN/BMPR2
ENSG00000065491	TBC1D22B	0.38763	0.000579809	0.314855	0.0168646		BP	GO:0033673	negative regulation of kinase activity	26	0.0191004	PPP2R5A/TRIB2/DNAJA1/PRKAG2/SH2B3/DUSP16/PPP2CA/ERRFI1/GADD45A/TNFAIP3/DUSP4/CDKN1A/LATS1/DUSP10/RUBCN/ITPRIP/LATS2/MBIP/HNRNPU/PKIG/PTEN/DUSP8/CHP1/SPRY4/PTPN1/DUSP14
ENSG00000065526	SPEN	0.973765	8.20464e-09	0.922186	2.1323e-07		BP	GO:0045936	negative regulation of phosphate metabolic process	46	0.0197672	PPP2R5A/TRIB2/CYLD/DNAJA1/TGFB2/PRKAG2/ENG/PPARGC1A/CSRNP2/SH2B3/DUSP16/PDE4D/PPP2CA/ERRFI1/GADD45A/TNFAIP3/DUSP4/MYOG/CDKN1A/ARPP19/LATS1/TLR4/MYC/IQGAP1/TP53/DUSP10/RUBCN/ITPRIP/LATS2/MBIP/HNRNPU/ATF3/ZC3H12A/LMTK2/GREM1/STAT3/PKIG/PTEN/PPP1R27/DUSP8/CHP1/SPRY4/PTPN1/ENPP1/PPME1/DUSP14
ENSG00000065613	SLK	0.307736	0.000361662	0.238471	0.0175901		BP	GO:0060561	apoptotic process involved in morphogenesis	6	0.0197672	TNFRSF1B/TGFB2/CRYAB/VDR/PPP2R1B/CCN1
ENSG00000066027	PPP2R5A	0.47483	3.54629e-07	0.344667	0.00108877		BP	GO:0010563	negative regulation of phosphorus metabolic process	46	0.0203054	PPP2R5A/TRIB2/CYLD/DNAJA1/TGFB2/PRKAG2/ENG/PPARGC1A/CSRNP2/SH2B3/DUSP16/PDE4D/PPP2CA/ERRFI1/GADD45A/TNFAIP3/DUSP4/MYOG/CDKN1A/ARPP19/LATS1/TLR4/MYC/IQGAP1/TP53/DUSP10/RUBCN/ITPRIP/LATS2/MBIP/HNRNPU/ATF3/ZC3H12A/LMTK2/GREM1/STAT3/PKIG/PTEN/PPP1R27/DUSP8/CHP1/SPRY4/PTPN1/ENPP1/PPME1/DUSP14
ENSG00000066084	DIP2B	0.486818	6.14766e-05	0.553037	1.25752e-05		BP	GO:0045596	negative regulation of cell differentiation	49	0.0224733	IFRD1/NGFR/CBFB/TRIB2/TP63/SEMA3C/TGFB2/FGF9/TGFBR1/BMPR1A/HDAC5/PMP22/FBXW7/RAPGEF2/PPP2CA/SRSF6/ZBTB46/KRAS/SORT1/TBX3/TLR4/MYC/ITGAV/TP53/DUSP10/PLK2/DYNLT1/IL18/HNRNPU/ASAP1/ABCA5/RUNX1/ZC3H12A/HEY1/GREM1/SMAD3/CDK12/CTNNB1/VASN/STAT3/RIOX1/PTEN/LILRB4/ENPP1/CTR9/N4BP2L2/H4C15/H4C14/PRAG1
ENSG00000066583	ISOC1	0.309353	0.0165769	0.337292	0.0174121		BP	GO:0031669	cellular response to nutrient levels	25	0.0224733	PDK4/HSPA5/ATP2B1/SSH1/GDAP1/TBL2/VDR/CPEB4/CDKN1A/SESN2/PIM1/GABARAPL1/TP53/SIK1/XPR1/KLF10/ATF3/NUAK2/ZC3H12A/SIK2/PPM1D/EIF2AK3/BMPR2/FNIP1/SIK1B
ENSG00000067048	DDX3Y	0.381944	0.000222349	0.288573	0.0168521		BP	GO:0060393	regulation of pathway-restricted SMAD protein phosphorylation	10	0.0224733	TGFB2/TGFBR1/ENG/BMPR1A/SDCBP/INHBE/DAB2/BMP6/GREM1/BMPR2
ENSG00000067113	PLPP1	0.729781	1.0688e-10	0.708386	1.79253e-09		BP	GO:0046578	regulation of Ras protein signal transduction	25	0.0234435	MCF2L2/PLEKHG2/TGFB2/JAK2/PPP2CB/PDGFRB/KRAS/VAV3/DYNLT1/TIAM2/OGT/FGD5/AUTS2/KALRN/VAV2/SYNPO2L/MAPRE2/CRK/ABRA/F2R/CSF1/SPRY4/ARHGEF12/ITSN2/PRAG1
ENSG00000067646	ZFY	0.285585	0.0038504	0.324501	0.00223491		BP	GO:0097191	extrinsic apoptotic signaling pathway	24	0.0234435	TNFRSF12A/GCLM/TNFRSF1B/FGFR1/CYLD/TGFB2/JAK2/TGFBR1/TNFAIP3/TNFRSF10B/TNFSF10/SORT1/PPP2R1B/ITGAV/ITPRIP/SH3RF1/PEA15/ATF3/SMAD3/RNF34/PTEN/HTT/HSPA1B/HSPA1A
ENSG00000067955	CBFB	0.64901	1.35629e-08	0.310503	0.0331013		BP	GO:2001236	regulation of extrinsic apoptotic signaling pathway	19	0.0234435	TNFRSF12A/GCLM/FGFR1/CYLD/TGFBR1/TNFAIP3/TNFRSF10B/TNFSF10/PPP2R1B/ITGAV/ITPRIP/SH3RF1/PEA15/ATF3/RNF34/PTEN/HTT/HSPA1B/HSPA1A
ENSG00000068878	PSME4	0.394112	0.000328723	0.315815	0.0118687		BP	GO:0007568	aging	28	0.0234435	GLRX2/GCLM/TNFRSF1B/ATP2B1/TP63/PICALM/ENG/BMPR1A/ZMIZ1/PPARGC1A/CRYAB/PDE4D/PDGFRB/IGFBP2/AKT3/CDKN1A/JUND/KRAS/LOXL2/TBX3/TP53/PLK2/STAT3/LIMS1/PTEN/ERO1A/MARCHF5/SMC5
ENSG00000069020	MAST4	2.49073	4.64371e-17	1.58989	7.73311e-07		BP	GO:2001233	regulation of apoptotic signaling pathway	37	0.0244749	TNFRSF12A/GCLM/TP63/FGFR1/CYLD/RRN3/DNAJA1/JAK2/GSDME/TGFBR1/FBXW7/SFPQ/CTH/TNFAIP3/TNFRSF10B/TNFSF10/YWHAQ/UBQLN1/PPP2R1B/ITGAV/TP53/ITPRIP/SH3RF1/PEA15/ATF3/YWHAZ/SMAD3/NKX3-1/CTNNB1/USP47/RNF34/PTEN/EIF2AK3/PTPN1/HTT/HSPA1B/HSPA1A
ENSG00000069869	NEDD4	1.14578	3.33296e-13	0.953205	8.75746e-09		BP	GO:0060038	cardiac muscle cell proliferation	9	0.024662	FGFR1/TGFB2/FGF9/TGFBR1/BMPR1A/PIM1/GJA1/SMAD1/PTEN
ENSG00000070087	PFN2	0.700786	7.03904e-06	0.554031	0.00147179		BP	GO:0031668	cellular response to extracellular stimulus	27	0.0247443	PDK4/GLRX2/HSPA5/ATP2B1/SSH1/GDAP1/TBL2/VDR/CPEB4/CDKN1A/SESN2/PIM1/GABARAPL1/TP53/SIK1/XPR1/KLF10/ATF3/NUAK2/ZC3H12A/SIK2/PPM1D/EIF2AK3/BMPR2/SIPA1/FNIP1/SIK1B
ENSG00000070831	CDC42	0.156321	0.00510142	0.138029	0.0327105		BP	GO:0043087	regulation of GTPase activity	41	0.0247443	RGPD5/TBC1D22B/PICALM/RASAL2/CCL2/RAPGEF2/FZD10/ERRFI1/TBC1D15/VAV3/ARHGAP29/IQGAP1/ARHGAP17/PIP5K1A/DYNLT1/TIAM2/ARFGAP2/RGPD3/RANBP2/ASAP1/FGD5/KALRN/VAV2/GPSM1/RICTOR/GAPVD1/NDEL1/MAPRE2/CRK/RGPD8/LIMS1/AGFG1/RALGAPA1/ARHGAP1/F2R/RGPD6/RGPD2/RGPD1/RGPD4/ARHGEF12/SIPA1
ENSG00000070961	ATP2B1	0.56616	1.44342e-06	0.309904	0.0339394		BP	GO:0043547	positive regulation of GTPase activity	36	0.0258924	RGPD5/TBC1D22B/PICALM/RASAL2/CCL2/RAPGEF2/FZD10/ERRFI1/TBC1D15/VAV3/ARHGAP29/IQGAP1/ARHGAP17/PIP5K1A/TIAM2/ARFGAP2/RGPD3/RANBP2/ASAP1/KALRN/GAPVD1/NDEL1/MAPRE2/CRK/RGPD8/LIMS1/AGFG1/RALGAPA1/ARHGAP1/F2R/RGPD6/RGPD2/RGPD1/RGPD4/ARHGEF12/SIPA1
ENSG00000071127	WDR1	0.991201	7.17169e-12	0.66865	2.56018e-05		BP	GO:0030278	regulation of ossification	20	0.0258924	ATP2B1/TP63/TGFB2/BMPR1A/DDX5/JUND/BMP2K/CCN1/GJA1/BMP6/GREM1/SMAD3/CTNNB1/SMAD1/RIOX1/PTGER4/CSF1/ENPP1/SMURF1/BMPR2
ENSG00000071282	LMCD1	1.42351	3.52346e-09	0.807723	0.00436475		BP	GO:0033002	muscle cell proliferation	21	0.0258924	FGFR1/TGFB2/JAK2/FGF9/TGFBR1/BMPR1A/PPARGC1A/HBEGF/PDGFRB/TNFAIP3/NR4A3/MYOG/CDKN1A/PIM1/IL18/GJA1/PTGIR/CTNNB1/STAT3/SMAD1/PTEN
ENSG00000071575	TRIB2	0.536914	1.80109e-07	0.469844	2.56849e-05		BP	GO:0034332	adherens junction organization	18	0.0258924	SLK/PVR/ACTN2/SORBS1/TEK/RASSF8/SDC4/CDH24/IQGAP1/PIP5K1A/DLG5/BMP6/WHAMM/SMAD3/MAPRE2/CTNNB1/LIMS1/PTEN
ENSG00000072364	AFF4	0.553549	8.08623e-09	0.477216	3.62e-06		BP	GO:0001649	osteoblast differentiation	22	0.0258924	MRC2/CBFB/TP63/TP53INP2/FGF9/BMPR1A/DDX5/RRBP1/JUND/RRAS2/CLTC/CCN1/GJA1/BMP6/HNRNPU/GREM1/SMAD3/TPM4/CTNNB1/SMAD1/RIOX1/BMPR2
ENSG00000073008	PVR	1.68351	1.78963e-11	0.749178	0.0155154		BP	GO:0006470	protein dephosphorylation	31	0.0273645	PHLPP2/PPP2R5A/PLPP1/SSH1/JAK2/RPRD1B/PPP2CB/DUSP16/PPP2CA/PDGFRB/DUSP4/ARPP19/PTPRE/PPP2R1B/PPM1B/DUSP10/PTPN14/PTPDC1/RCAN1/PPP4R2/LMTK2/PPM1D/PTEN/PPP1R27/DUSP8/PTPN1/SLC39A10/HTT/DUSP27/PPME1/DUSP14
ENSG00000073282	TP63	1.20638	3.15104e-13	1.01887	5.14832e-09		BP	GO:1902532	negative regulation of intracellular signal transduction	43	0.0282756	PHLPP2/FNIP2/CYLD/RRN3/DNAJA1/TGFB2/HOMER2/PPP2CB/PLEKHA1/SH2B3/DUSP16/PDE10A/PDE4D/PPP2CA/ERRFI1/TNFAIP3/DUSP4/SESN2/TLR4/MYC/PPM1B/SIK1/DUSP10/DLG5/MBIP/DYRK1A/RCAN1/ATF3/ZC3H12A/SIK2/USP47/RNF34/PTEN/PHLDA3/DUSP8/CHP1/SPRY4/PTPN1/HSPA1A/FNIP1/OTUD7B/SIK1B/DUSP14
ENSG00000073921	PICALM	0.543046	5.11721e-07	0.429926	0.000316313		BP	GO:0042326	negative regulation of phosphorylation	38	0.0299355	PPP2R5A/TRIB2/CYLD/DNAJA1/PRKAG2/ENG/PPARGC1A/SH2B3/DUSP16/PDE4D/PPP2CA/ERRFI1/GADD45A/TNFAIP3/DUSP4/MYOG/CDKN1A/LATS1/TLR4/MYC/DUSP10/RUBCN/ITPRIP/LATS2/MBIP/HNRNPU/ATF3/ZC3H12A/GREM1/STAT3/PKIG/PTEN/DUSP8/CHP1/SPRY4/PTPN1/ENPP1/DUSP14
ENSG00000074657	ZNF532	0.343061	5.54137e-06	0.301197	0.000246545		BP	GO:0060389	pathway-restricted SMAD protein phosphorylation	10	0.0300255	TGFB2/TGFBR1/ENG/BMPR1A/SDCBP/INHBE/DAB2/BMP6/GREM1/BMPR2
ENSG00000075223	SEMA3C	0.77736	8.91024e-06	0.527599	0.0101418		BP	GO:0050731	positive regulation of peptidyl-tyrosine phosphorylation	17	0.0308245	JAK2/FBXW7/HBEGF/THBS4/ABI1/IQGAP1/TP53/IL18/BMP6/RICTOR/IL31RA/GREM1/STAT3/CLCF1/DOK7/YES1/PTPN1
ENSG00000075340	ADD2	0.821433	0.00440365	0.895133	0.00408528		BP	GO:0061041	regulation of wound healing	16	0.0313245	TFPI/TNFRSF12A/MYH9/SH2B3/HBEGF/TNFAIP3/PLAU/SRSF6/CDKN1A/TLR4/DUSP10/GJA1/SMAD3/CRK/PTEN/F2R
ENSG00000075391	RASAL2	1.40255	6.09873e-15	1.1726	5.18206e-10		BP	GO:0007569	cell aging	14	0.0346135	TP63/ENG/BMPR1A/ZMIZ1/AKT3/CDKN1A/KRAS/TBX3/TP53/PLK2/LIMS1/PTEN/MARCHF5/SMC5
ENSG00000075420	FNDC3B	0.858718	7.37029e-11	0.559866	0.000153909		BP	GO:0010717	regulation of epithelial to mesenchymal transition	12	0.0346135	TGFB2/TGFBR1/ENG/PPP2CA/LOXL2/SDCBP/DAB2/GREM1/SMAD3/CTNNB1/VASN/PTEN
ENSG00000075975	MKRN2	0.381879	2.20695e-05	0.388891	4.54073e-05		BP	GO:0051348	negative regulation of transferase activity	27	0.0356003	PPP2R5A/TRIB2/DNAJA1/PRKAG2/SH2B3/DUSP16/PPP2CA/ERRFI1/GADD45A/TNFAIP3/DUSP4/CDKN1A/LATS1/TP53/DUSP10/RUBCN/ITPRIP/LATS2/MBIP/HNRNPU/PKIG/PTEN/DUSP8/CHP1/SPRY4/PTPN1/DUSP14
ENSG00000076641	PAG1	0.747941	0.000210335	0.564513	0.018255		BP	GO:0030282	bone mineralization	13	0.0364011	ATP2B1/TMEM38B/BMPR1A/BMP2K/CCN1/GJA1/BMP6/KLF10/GREM1/SMAD3/EIF2AK3/ENPP1/BMPR2
ENSG00000077044	DGKD	1.5422	1.55469e-16	0.964109	2.16939e-06		BP	GO:0010827	regulation of glucose transmembrane transport	10	0.0379969	OSBPL8/SORBS1/PRKAG2/NR4A3/ARPP19/BRAF/HK2/PEA15/YES1/ENPP1
ENSG00000077522	ACTN2	0.373742	2.57207e-06	0.337869	7.5385e-05		BP	GO:0035020	regulation of Rac protein signal transduction	5	0.0379969	KRAS/DYNLT1/OGT/AUTS2/CRK
ENSG00000077782	FGFR1	0.843677	2.42052e-10	0.484559	0.00176957		BP	GO:0043407	negative regulation of MAP kinase activity	11	0.0379969	DNAJA1/SH2B3/DUSP16/PPP2CA/DUSP4/DUSP10/MBIP/DUSP8/SPRY4/PTPN1/DUSP14
ENSG00000078804	TP53INP2	0.971608	2.70305e-11	0.830801	7.33438e-08		BP	GO:0060411	cardiac septum morphogenesis	11	0.0379969	SEMA3C/TGFB2/TGFBR1/ENG/BMPR1A/TBX3/TP53/CCN1/HEYL/HEY1/BMPR2
ENSG00000079432	CIC	0.267933	0.00206443	0.256667	0.00796691		BP	GO:0042594	response to starvation	21	0.0385124	PDK4/HSPA5/TBL2/PPARGC1A/CPEB4/CDKN1A/SESN2/GABARAPL1/TP53/SIK1/XPR1/KLF10/ATF3/NUAK2/ZC3H12A/SIK2/PPM1D/EIF2AK3/BMPR2/FNIP1/SIK1B
ENSG00000080200	CRYBG3	0.329486	0.0446138	0.501009	0.00232648		BP	GO:0051146	striated muscle cell differentiation	26	0.038755	SPAG9/WDR1/ACTN2/MYH9/HDAC5/PDGFRB/MYOG/FLNC/CSRP3/KRAS/SORT1/PTGFRN/TBX3/ALPK3/NIBAN2/SIK1/ANKRD1/HNRNPU/KLHL40/ACTC1/CAPN2/CFL2/SYNPO2L/GREM1/LMOD2/KLHL41
ENSG00000080345	RIF1	0.742216	1.41271e-07	0.641554	2.31509e-05		BP	GO:0006984	ER-nucleus signaling pathway	9	0.038755	HSPA5/CCL2/FBXW7/ATF6/MBTPS1/TP53/ATF3/EIF2AK3/PTPN1
ENSG00000080371	RAB21	0.769864	1.9768e-10	0.641461	7.1836e-07		BP	GO:0061614	pri-miRNA transcription by RNA polymerase II	9	0.038755	NGFR/TGFB2/BMPR1A/DDX5/TP53/SMAD3/STAT3/SMAD1/LILRB4
ENSG00000081320	STK17B	1.31154	1.47824e-08	0.834361	0.00190425		BP	GO:1904659	glucose transmembrane transport	12	0.0395484	OSBPL8/SORBS1/PRKAG2/NR4A3/ARPP19/SESN2/SORT1/BRAF/HK2/PEA15/YES1/ENPP1
ENSG00000082153	BZW1	0.912453	4.03607e-14	0.402179	0.0059304		BP	GO:0051056	regulation of small GTPase mediated signal transduction	31	0.0395484	MCF2L2/CDC42/PLEKHG2/TGFB2/JAK2/PPP2CB/PDGFRB/KRAS/VAV3/ARHGAP29/ARHGAP17/DYNLT1/TIAM2/OGT/FGD5/AUTS2/KALRN/VAV2/SYNPO2L/MAPRE2/CRK/RALGAPA1/ABRA/ARHGAP1/F2R/CSF1/SPRY4/ARHGEF12/ITSN2/SIPA1/PRAG1
ENSG00000083454	P2RX5	1.36287	6.59942e-09	0.790284	0.00442276		BP	GO:0045216	cell-cell junction organization	16	0.0395484	CBFB/WDR1/TGFB2/ARVCF/TJP1/TGFBR1/STRN/CDH24/DLG5/GJA1/RUNX1/XIRP2/MICALL2/SMAD3/LIMS1/F2R
ENSG00000083799	CYLD	0.977955	5.66925e-08	0.465867	0.0417925		BP	GO:0034103	regulation of tissue remodeling	10	0.0395484	PDK4/SYT7/VDR/THBS4/TNFAIP3/TP53/IL18/GJA1/GREM1/PLEKHM1
ENSG00000084112	SSH1	0.701396	3.66783e-06	0.661246	4.27161e-05		BP	GO:0048844	artery morphogenesis	10	0.0395484	TGFB2/TGFBR1/ENG/BMPR1A/ZMIZ1/PDGFRB/PRRX1/AKT3/HEY1/BMPR2
ENSG00000085563	ABCB1	1.86369	8.21175e-10	1.03228	0.0055257		BP	GO:1902895	positive regulation of pri-miRNA transcription by RNA polymerase II	7	0.0421394	NGFR/TGFB2/BMPR1A/TP53/SMAD3/STAT3/SMAD1
ENSG00000085721	RRN3	0.316191	0.000566573	0.290739	0.00423554		BP	GO:2000826	regulation of heart morphogenesis	7	0.0421394	SEMA3C/TGFB2/TGFBR1/ENG/PIM1/CTNNB1/BMPR2
ENSG00000086061	DNAJA1	1.08649	1.2556e-16	0.461293	0.00331454		BP	GO:0048738	cardiac muscle tissue development	21	0.0433653	ACTN2/FGFR1/TGFB2/FGF9/TGFBR1/ENG/BMPR1A/PDGFRB/CSRP3/TBX3/ALPK3/PIM1/SIK1/ANKRD1/GJA1/HNRNPU/ACTC1/XIRP2/GREM1/SMAD1/PTEN
ENSG00000086062	B4GALT1	0.564643	4.15158e-05	0.367221	0.0272604		BP	GO:0006469	negative regulation of protein kinase activity	23	0.0433716	TRIB2/DNAJA1/PRKAG2/SH2B3/DUSP16/PPP2CA/ERRFI1/GADD45A/TNFAIP3/DUSP4/CDKN1A/LATS1/DUSP10/ITPRIP/LATS2/MBIP/PKIG/PTEN/DUSP8/CHP1/SPRY4/PTPN1/DUSP14
ENSG00000086619	ERO1B	0.683204	3.32869e-07	0.642107	8.40762e-06		BP	GO:2000027	regulation of animal organ morphogenesis	24	0.0441203	PSME4/CDC42/SEMA3C/FGFR1/TGFB2/TGFBR1/ENG/BMPR1A/PSMD11/FBXW7/VDR/TNFAIP3/SRSF6/FOXP2/MYC/PIM1/CLTC/RSPO3/DAB2/GREM1/CTNNB1/CSF1/SMURF1/BMPR2
ENSG00000087086	FTL	0.450962	6.10854e-05	0.280912	0.0416719		BP	GO:0033674	positive regulation of kinase activity	42	0.045102	MAP3K14/MAP3K9/SPAG9/MAP4K3/SLK/FGFR1/OSBPL8/TGFB2/MAP3K1/JAK2/PRKAG2/TGFBR1/FAM20A/FBXW7/RAPGEF2/FZD10/PPP2CA/PDGFRB/GADD45A/TEK/TNFRSF10B/ADCY7/SDC4/CDKN1A/KRAS/VAV3/DBNL/ABI1/TLR4/IQGAP1/CCN1/IL18/RANBP2/VAV2/PEA15/RICTOR/GREM1/CRK/DOK7/F2R/CSF1/PTPN1
ENSG00000087263	OGFOD1	0.242898	0.000584762	0.229763	0.003124		BP	GO:0008645	hexose transmembrane transport	12	0.045102	OSBPL8/SORBS1/PRKAG2/NR4A3/ARPP19/SESN2/SORT1/BRAF/HK2/PEA15/YES1/ENPP1
ENSG00000088882	CPXM1	1.90552	0.0165612	2.11896	0.0138905		BP	GO:0060840	artery development	12	0.045102	TGFB2/TGFBR1/ENG/BMPR1A/ZMIZ1/PDGFRB/PRRX1/AKT3/HEY1/DCTN5/NKX3-1/BMPR2
ENSG00000090924	PLEKHG2	0.606098	0.000923706	0.642646	0.000995673		BP	GO:0019471	4-hydroxyproline metabolic process	5	0.045102	ERO1B/P4HA1/EGLN1/ERO1A/HOGA1
ENSG00000091039	OSBPL8	1.98665	5.64563e-20	1.25864	7.87698e-08		BP	GO:0050855	regulation of B cell receptor signaling pathway	5	0.045102	CBFB/ELF1/CMTM3/RUNX1/SLC39A10
ENSG00000091136	LAMB1	0.521246	0.0297391	0.634609	0.0126233		BP	GO:0018212	peptidyl-tyrosine modification	28	0.0455072	FGFR1/JAK2/FBXW7/SH2B3/HBEGF/THBS4/PPP2CA/PDGFRB/ERRFI1/TEK/ABI1/IQGAP1/TP53/IL18/BMP6/DYRK1A/RICTOR/IL31RA/LMTK2/WEE1/GREM1/STAT3/TPST1/CLCF1/DOK7/YES1/PTPN1/DDR1
ENSG00000092094	OSGEP	0.654844	9.01031e-08	0.351041	0.0198918		BP	GO:0043550	regulation of lipid kinase activity	9	0.04585	PPP2R5A/PDGFRB/TEK/VAV3/RUBCN/NRBF2/VAV2/SOCS6/SOCS7
ENSG00000092140	G2E3	0.45364	0.00123673	0.366327	0.0272604		BP	GO:0046323	glucose import	9	0.04585	OSBPL8/SORBS1/PRKAG2/ARPP19/SESN2/SORT1/HK2/PEA15/ENPP1
ENSG00000092439	TRPM7	0.460139	0.000222503	0.595689	2.52366e-06		BP	GO:2000147	positive regulation of cell motility	40	0.0468364	SPAG9/HSPA5/SEMA3C/FGFR1/SSH1/LAMB1/TGFB2/JAK2/MAPRE1/FGF9/TGFBR1/SPOCK2/RAPGEF2/HBEGF/THBS4/PDGFRB/IL1R1/AKT3/NR4A3/TEK/PLAU/AGO2/LBP/DIAPH1/RRAS2/SDCBP/ITGAV/ANXA3/IQGAP1/CCN1/PLK2/DAB2/ZC3H12A/SMAD3/MAPRE2/CRK/STAT3/F2R/CSF1/BMPR2
ENSG00000092969	TGFB2	2.54438	6.79748e-10	2.12556	1.42179e-06		BP	GO:0010464	regulation of mesenchymal cell proliferation	7	0.0468364	FGFR1/FGF9/BMPR1A/PRRX1/FOXP2/MYC/CTNNB1
ENSG00000095015	MAP3K1	0.455016	0.0044295	0.417137	0.0242851		BP	GO:0015749	monosaccharide transmembrane transport	12	0.0480405	OSBPL8/SORBS1/PRKAG2/NR4A3/ARPP19/SESN2/SORT1/BRAF/HK2/PEA15/YES1/ENPP1
ENSG00000095209	TMEM38B	0.557485	4.25518e-06	0.341191	0.019317		BP	GO:0003181	atrioventricular valve morphogenesis	6	0.0491424	TGFB2/BMPR1A/CCN1/HEYL/HEY1/BMPR2
ENSG00000095319	NUP188	0.369385	1.57782e-05	0.266811	0.00755065		BP	GO:1901652	response to peptide	38	0.0491424	PDK4/CRY1/NGFR/ATP2B1/ACTN2/OSBPL8/SORBS1/JAK2/ZNF106/HDAC5/ERRFI1/TNFAIP3/NR4A3/TEK/ADCY7/TNFSF10/SRSF6/CSRP3/JUND/SESN2/PTPRE/SORT1/TLR4/IQGAP1/TP53/OGT/GJA1/KLF10/NDEL1/CRK/STAT3/SIK2/PTEN/KLF11/HSD11B2/AGTRAP/PTPN1/ENPP1
ENSG00000095637	SORBS1	0.656354	9.7161e-06	0.588447	0.000248508		BP	GO:0006022	aminoglycan metabolic process	17	0.0491424	CHPF2/ITIH4/ST3GAL6/B4GALT1/HAS3/SPOCK2/PDGFRB/CHST3/SDC4/PIM1/CLTC/SDC3/DSEL/B3GNT5/CHST15/CHP1/CHSY3
ENSG00000096433	ITPR3	0.388904	0.000971394	0.458401	0.000196852		CC	GO:0005925	focal adhesion	51	6.48292e-06	ABCB4/MRC2/HSPA5/CDC42/PVR/ACTN2/RAB21/SORBS1/JAK2/MYH9/MAPRE1/ENG/PDGFRB/RND3/TEK/PLAU/SDC4/FLNC/KRAS/RRAS2/YWHAQ/FLNB/SDCBP/ITGAV/IQGAP1/CLTC/PIP5K1A/MSN/CAPN5/GJA1/DAB2/ENAH/ACTC1/NEXN/CAPN2/XIRP2/YWHAZ/MAPRE2/TPM4/CTNNB1/XIRP1/LIMS1/KLF11/SYNPO2/YES1/FLRT2/CHP1/SPRY4/HSPA1B/HSPA1A/PRAG1
ENSG00000096968	JAK2	1.21057	1.80999e-10	1.2575	1.36724e-10		CC	GO:0070161	anchoring junction	61	6.48292e-06	ABCB4/MRC2/HSPA5/CDC42/PVR/ACTN2/RAB21/B4GALT1/SORBS1/JAK2/ARVCF/MYH9/MAPRE1/TJP1/ENG/EIF4G2/PDGFRB/RND3/TEK/PLAU/SDC4/FLNC/PDLIM4/KRAS/RRAS2/YWHAQ/FLNB/NIBAN2/SDCBP/ITGAV/CDH24/IQGAP1/CLTC/PIP5K1A/MSN/CAPN5/DLG5/MAGI1/GJA1/DAB2/ENAH/ACTC1/NEXN/CAPN2/XIRP2/YWHAZ/MAPRE2/TPM4/CTNNB1/XIRP1/LIMS1/KLF11/SYNPO2/YES1/FLRT2/CHP1/SPRY4/BMPR2/HSPA1B/HSPA1A/PRAG1
ENSG00000099889	ARVCF	0.85883	2.34749e-07	0.987989	6.64308e-09		CC	GO:0005924	cell-substrate adherens junction	51	6.48292e-06	ABCB4/MRC2/HSPA5/CDC42/PVR/ACTN2/RAB21/SORBS1/JAK2/MYH9/MAPRE1/ENG/PDGFRB/RND3/TEK/PLAU/SDC4/FLNC/KRAS/RRAS2/YWHAQ/FLNB/SDCBP/ITGAV/IQGAP1/CLTC/PIP5K1A/MSN/CAPN5/GJA1/DAB2/ENAH/ACTC1/NEXN/CAPN2/XIRP2/YWHAZ/MAPRE2/TPM4/CTNNB1/XIRP1/LIMS1/KLF11/SYNPO2/YES1/FLRT2/CHP1/SPRY4/HSPA1B/HSPA1A/PRAG1
ENSG00000099995	SF3A1	0.168132	0.0243368	0.189715	0.0198937		CC	GO:0005912	adherens junction	60	6.48292e-06	ABCB4/MRC2/HSPA5/CDC42/PVR/ACTN2/RAB21/SORBS1/JAK2/ARVCF/MYH9/MAPRE1/TJP1/ENG/EIF4G2/PDGFRB/RND3/TEK/PLAU/SDC4/FLNC/PDLIM4/KRAS/RRAS2/YWHAQ/FLNB/NIBAN2/SDCBP/ITGAV/CDH24/IQGAP1/CLTC/PIP5K1A/MSN/CAPN5/DLG5/MAGI1/GJA1/DAB2/ENAH/ACTC1/NEXN/CAPN2/XIRP2/YWHAZ/MAPRE2/TPM4/CTNNB1/XIRP1/LIMS1/KLF11/SYNPO2/YES1/FLRT2/CHP1/SPRY4/BMPR2/HSPA1B/HSPA1A/PRAG1
ENSG00000100124	ANKRD54	0.339384	0.0019693	0.376274	0.00136484		CC	GO:0030055	cell-substrate junction	51	6.48292e-06	ABCB4/MRC2/HSPA5/CDC42/PVR/ACTN2/RAB21/SORBS1/JAK2/MYH9/MAPRE1/ENG/PDGFRB/RND3/TEK/PLAU/SDC4/FLNC/KRAS/RRAS2/YWHAQ/FLNB/SDCBP/ITGAV/IQGAP1/CLTC/PIP5K1A/MSN/CAPN5/GJA1/DAB2/ENAH/ACTC1/NEXN/CAPN2/XIRP2/YWHAZ/MAPRE2/TPM4/CTNNB1/XIRP1/LIMS1/KLF11/SYNPO2/YES1/FLRT2/CHP1/SPRY4/HSPA1B/HSPA1A/PRAG1
ENSG00000100226	GTPBP1	0.311012	1.02242e-06	0.233882	0.0012468		CC	GO:0030017	sarcomere	25	0.00692874	PPP2R5A/ACTN2/CRYAB/MYOT/FLNC/CSRP3/SYNE1/PDLIM4/FLNB/ANKRD1/KLHL40/ACTC1/NEXN/XIRP2/CFL2/SCN3B/SYNPO2L/TPM4/CTNNB1/KCTD6/LMOD2/SYNPO2/ABRA/DUSP27/KLHL41
ENSG00000100345	MYH9	1.62442	5.72844e-16	1.24551	4.23488e-09		CC	GO:0043292	contractile fiber	27	0.00844094	PPP2R5A/ACTN2/CRYAB/MYOT/SDC4/FLNC/CSRP3/SYNE1/PDLIM4/FLNB/ANKRD1/GJA1/KLHL40/ACTC1/NEXN/XIRP2/CFL2/SCN3B/SYNPO2L/TPM4/CTNNB1/KCTD6/LMOD2/SYNPO2/ABRA/DUSP27/KLHL41
ENSG00000100425	BRD1	0.166548	0.0248618	0.219634	0.00462262		CC	GO:0044449	contractile fiber part	26	0.00844094	PPP2R5A/ACTN2/CRYAB/MYOT/SDC4/FLNC/CSRP3/SYNE1/PDLIM4/FLNB/ANKRD1/KLHL40/ACTC1/NEXN/XIRP2/CFL2/SCN3B/SYNPO2L/TPM4/CTNNB1/KCTD6/LMOD2/SYNPO2/ABRA/DUSP27/KLHL41
ENSG00000100626	GALNT16	0.64681	0.00142814	0.534277	0.0230037		CC	GO:0030016	myofibril	26	0.00844094	PPP2R5A/ACTN2/CRYAB/MYOT/SDC4/FLNC/CSRP3/SYNE1/PDLIM4/FLNB/ANKRD1/KLHL40/ACTC1/NEXN/XIRP2/CFL2/SCN3B/SYNPO2L/TPM4/CTNNB1/KCTD6/LMOD2/SYNPO2/ABRA/DUSP27/KLHL41
ENSG00000100647	SUSD6	0.985949	7.51673e-12	0.466612	0.0078849		CC	GO:0031674	I band	18	0.0251027	PPP2R5A/ACTN2/CRYAB/MYOT/FLNC/CSRP3/PDLIM4/FLNB/ANKRD1/KLHL40/ACTC1/NEXN/XIRP2/CFL2/SCN3B/SYNPO2L/CTNNB1/SYNPO2
ENSG00000101367	MAPRE1	0.538881	4.82465e-14	0.266617	0.00169551		CC	GO:0015629	actin cytoskeleton	42	0.0389626	ABCB4/GAS7/WDR1/ADD2/ACTN2/STK17B/SORBS1/MYH9/MYL12A/INTS6/TJP1/CRYAB/FILIP1/MYL12B/TEK/MYOT/WIPF3/MYO1B/LSP1/PDLIM4/FLNB/DBNL/IQGAP1/ASAP1/WASF2/AUTS2/ACTC1/KALRN/CAPN2/XIRP2/MICALL2/CFL2/SYNPO2L/CRK/TPM4/XIRP1/MYO7B/LMOD2/SYNPO2/ABRA/YES1/SPTAN1
ENSG00000101413	RPRD1B	0.221854	0.0050115	0.199806	0.0279083		CC	GO:0031588	nucleotide-activated protein kinase complex	5	0.0422532	PRKAG2/SESN2/SIK1/SIK2/SIK1B
ENSG00000101608	MYL12A	0.812124	3.95998e-06	0.677987	0.000449251		MF	GO:0003779	actin binding	42	0.00966211	GAS7/PFN2/WDR1/ADD2/ACTN2/SSH1/TRPM7/SORBS1/MYH9/HOMER2/BLOC1S6/CTNNAL1/MYOT/WIPF3/FLNC/MYO1B/CSRP3/LSP1/SYNE1/PDLIM4/DIAPH1/FLNB/DBNL/MSN/HNRNPU/ENAH/WHAMM/FMNL2/WASF2/FMNL3/NEXN/XIRP2/MICALL2/CFL2/SYNPO2L/TPM4/XIRP1/MYO7B/LMOD2/SYNPO2/ABRA/SPTAN1
ENSG00000101654	RNMT	0.358059	0.000261585	0.304838	0.00596244		MF	GO:0004672	protein kinase activity	51	0.0170742	PDK4/MAP3K14/MAP3K9/MAP4K3/SLK/MAST4/FGFR1/STK17B/TRPM7/MAP3K1/JAK2/PRKAG2/TGFBR1/CCNJ/BMPR1A/CCL2/PDGFRB/AAK1/AKT3/FASTKD2/TEK/CDKN1A/LATS1/ALPK3/PIM1/BMP2K/SIK1/PLK2/LATS2/CRIM1/SMG1/DYRK1A/BRAF/KALRN/PKN3/SIK3/NUAK2/DCLK3/SNRK/LMTK2/WEE1/CDK12/SIK2/PPM1D/EIF2AK3/YES1/TOP1/BMPR2/DDR1/PRAG1/SIK1B
ENSG00000101825	MXRA5	1.38243	0.0027414	1.53948	0.00167221		MF	GO:0070851	growth factor receptor binding	15	0.0250749	JAK2/FGF9/HBEGF/PDGFRB/IL1R1/VAV3/SDCBP/CNOT9/VAV2/GREM1/ARF4/PTEN/YES1/FLRT2/IL1RAP
ENSG00000102401	ARMCX3	0.660448	2.41797e-09	0.557847	2.6475e-06		MF	GO:0017017	MAP kinase tyrosine/serine/threonine phosphatase activity	5	0.0290343	DUSP16/DUSP4/DUSP10/DUSP8/DUSP14
ENSG00000102678	FGF9	1.5237	2.41298e-06	0.926251	0.0198918		MF	GO:0033549	MAP kinase phosphatase activity	5	0.0341647	DUSP16/DUSP4/DUSP10/DUSP8/DUSP14
ENSG00000102786	INTS6	0.573218	2.1386e-06	0.352457	0.0157928		MF	GO:0008138	protein tyrosine/serine/threonine phosphatase activity	9	0.0341647	SSH1/DUSP16/DUSP4/DUSP10/PTPDC1/PTEN/DUSP8/DUSP27/DUSP14
ENSG00000102802	MEDAG	1.2924	2.25026e-09	0.694125	0.00833322		MF	GO:0019838	growth factor binding	17	0.0404629	RHBDF1/NGFR/FGFR1/TGFBR1/ENG/BMPR1A/PDGFRB/IGFBP2/IL1R1/TEK/SORT1/ITGAV/CCN1/CRIM1/VASN/COL4A1/BMPR2
ENSG00000102908	NFAT5	0.851796	1.12227e-07	0.56467	0.00227526		MF	GO:0045296	cadherin binding	32	0.0475804	HSPA5/SLK/PICALM/BZW1/ARVCF/MYH9/MAPRE1/TJP1/EIF4G2/CTNNAL1/PAICS/MYO1B/FLNB/DBNL/ABI1/NIBAN2/RAB1A/CDH24/IQGAP1/ASAP1/FMNL2/WASF2/YWHAZ/GAPVD1/CTNNB1/VASN/ARHGAP1/PTPN1/SPTAN1/BMPR2/HSPA1A/PPME1
ENSG00000103044	HAS3	0.525036	0.0341325	0.647092	0.0143443
ENSG00000103196	CRISPLD2	0.578538	0.00538864	0.50116	0.0379212		Upregulated ECC B1 only:
ENSG00000103404	USP31	0.41711	0.000504537	0.417201	0.00136879		BP	GO:0060249	anatomical structure homeostasis	10	0.0404692	HSP90AA1/HSP90AB1/NCS1/GAR1/CCN2/CCT8/H4C8/MAP1A/ITGB3/SCX
ENSG00000103942	HOMER2	0.542919	1.2701e-07	0.461057	3.20928e-05		BP	GO:0043299	leukocyte degranulation	11	0.0404692	SERPINB1/RAB27A/HSP90AA1/DYNLL1/HSP90AB1/CYB5R3/ADGRE5/ADGRE2/CD63/CCT8/TUBB4B
ENSG00000103994	ZNF106	0.284956	0.00215525	0.235415	0.0290102		BP	GO:1903428	positive regulation of reactive oxygen species biosynthetic process	4	0.0404692	RAB27A/HSP90AA1/ICAM1/HSP90AB1
ENSG00000104067	TJP1	0.306386	0.00606968	0.383934	0.000930033		BP	GO:0002275	myeloid cell activation involved in immune response	11	0.0404692	SERPINB1/RAB27A/HSP90AA1/DYNLL1/HSP90AB1/CYB5R3/ADGRE5/ADGRE2/CD63/CCT8/TUBB4B
ENSG00000104164	BLOC1S6	0.674563	6.50109e-10	0.38606	0.00256366		BP	GO:0051580	regulation of neurotransmitter uptake	3	0.0404692	RGS2/ARL6IP5/ITGB3
ENSG00000104341	LAPTM4B	0.319163	0.0011434	0.439679	8.10699e-06		BP	GO:0002444	myeloid leukocyte mediated immunity	11	0.0404692	SERPINB1/RAB27A/HSP90AA1/DYNLL1/HSP90AB1/CYB5R3/ADGRE5/ADGRE2/CD63/CCT8/TUBB4B
ENSG00000104381	GDAP1	0.618766	0.00158777	0.516285	0.024179		BP	GO:0043312	neutrophil degranulation	10	0.0446351	SERPINB1/RAB27A/HSP90AA1/DYNLL1/HSP90AB1/CYB5R3/ADGRE5/CD63/CCT8/TUBB4B
ENSG00000104517	UBR5	0.218343	0.0490055	0.253611	0.0370557		BP	GO:0002283	neutrophil activation involved in immune response	10	0.0446351	SERPINB1/RAB27A/HSP90AA1/DYNLL1/HSP90AB1/CYB5R3/ADGRE5/CD63/CCT8/TUBB4B
ENSG00000104695	PPP2CB	0.837378	1.59027e-11	0.458325	0.00149059		BP	GO:0048010	vascular endothelial growth factor receptor signaling pathway	5	0.0446351	HSP90AA1/NCF2/ITGA5/AXL/ITGB3
ENSG00000105072	C19orf44	0.51106	0.00134829	0.449054	0.0141287		BP	GO:0042119	neutrophil activation	10	0.0446351	SERPINB1/RAB27A/HSP90AA1/DYNLL1/HSP90AB1/CYB5R3/ADGRE5/CD63/CCT8/TUBB4B
ENSG00000105928	GSDME	1.43213	2.70305e-11	1.1331	1.10697e-06		BP	GO:0002446	neutrophil mediated immunity	10	0.0446351	SERPINB1/RAB27A/HSP90AA1/DYNLL1/HSP90AB1/CYB5R3/ADGRE5/CD63/CCT8/TUBB4B
ENSG00000106034	CPED1	0.63764	0.00104555	0.535735	0.0157928		BP	GO:0036230	granulocyte activation	10	0.0446351	SERPINB1/RAB27A/HSP90AA1/DYNLL1/HSP90AB1/CYB5R3/ADGRE5/CD63/CCT8/TUBB4B
ENSG00000106346	USP42	0.259469	0.0165769	0.268745	0.028427		CC	GO:0042470	melanosome	6	0.00423266	RAB27A/HSP90AA1/HSP90AB1/RAN/CD63/ITGB3
ENSG00000106348	IMPDH1	0.775184	0.00016542	0.569315	0.0198756		CC	GO:0048770	pigment granule	6	0.00423266	RAB27A/HSP90AA1/HSP90AB1/RAN/CD63/ITGB3
ENSG00000106484	MEST	0.910866	0.00011001	0.657579	0.0180591		CC	GO:0031012	extracellular matrix	10	0.00508752	SERPINB1/TNC/ICAM1/PRG4/CCN2/HAPLN3/ADAMTS1/SDC2/CD151/S100A6
ENSG00000106610	STAG3L4	0.247595	0.0262146	0.310663	0.00819016		CC	GO:0062023	collagen-containing extracellular matrix	9	0.00508752	SERPINB1/TNC/ICAM1/PRG4/CCN2/ADAMTS1/SDC2/CD151/S100A6
ENSG00000106615	RHEB	0.425397	1.99267e-07	0.303781	0.00104727		CC	GO:0009986	cell surface	12	0.00508752	HSP90AA1/ICAM1/HSP90AB1/HM13/BMP2/CD63/ITGA5/AXL/SDC2/LRFN4/CD151/ITGB3
ENSG00000106617	PRKAG2	1.2867	0.0111393	1.17716	0.0436888		CC	GO:0060205	cytoplasmic vesicle lumen	8	0.0108008	SERPINB1/RAB27A/HSP90AA1/HSP90AB1/CYB5R3/HSPH1/CCT8/TUBB4B
ENSG00000106638	TBL2	0.710483	2.41253e-09	0.437759	0.00180151		CC	GO:0031983	vesicle lumen	8	0.0108008	SERPINB1/RAB27A/HSP90AA1/HSP90AB1/CYB5R3/HSPH1/CCT8/TUBB4B
ENSG00000106701	FSD1L	0.471971	0.00134829	0.393597	0.0207466		CC	GO:0001726	ruffle	6	0.0190736	CORO1C/ADGRE2/SNX9/ITGA5/S100A6/ITGB3
ENSG00000106785	TRIM14	0.936486	0.0222444	0.99529	0.0300805		CC	GO:0034774	secretory granule lumen	7	0.0332893	SERPINB1/RAB27A/HSP90AA1/HSP90AB1/CYB5R3/CCT8/TUBB4B
ENSG00000106799	TGFBR1	0.715939	1.3825e-15	0.483774	9.40184e-07		CC	GO:0005874	microtubule	8	0.0332893	DYNLL1/HSPH1/TUBB2A/CCT8/MAP1A/TUBB6/TUBB4B/TUBB8
ENSG00000106829	TLE4	0.973569	4.56491e-11	0.6451	8.89071e-05		CC	GO:0005775	vacuolar lumen	5	0.0407306	HSP90AA1/CYB5R3/CCT8/SDC2/TUBB4B
ENSG00000106991	ENG	0.598234	6.64622e-07	0.630752	5.08607e-07		CC	GO:0031256	leading edge membrane	5	0.0407306	CORO1C/VASP/ADGRE2/ITGA5/ITGB3
ENSG00000106993	CDC37L1	1.20508	2.79863e-12	0.860985	4.28136e-06		CC	GO:0032587	ruffle membrane	4	0.0492106	CORO1C/ADGRE2/ITGA5/ITGB3
ENSG00000107372	ZFAND5	0.432674	0.0021628	0.33592	0.0443985		MF	GO:0050839	cell adhesion molecule binding	11	0.0293193	ICAM1/HSP90AB1/AHSA1/CCN2/VASP/SNX9/RAN/CCT8/ITGA5/CD151/ITGB3
ENSG00000107443	CCNJ	0.610216	7.34083e-06	0.411702	0.0119043		MF	GO:0001618	virus receptor activity	4	0.0311291	ICAM1/ITGA5/AXL/ITGB3
ENSG00000107679	PLEKHA1	0.699375	4.16271e-07	0.712111	8.98865e-07		MF	GO:0104005	hijacked molecular function	4	0.0311291	ICAM1/ITGA5/AXL/ITGB3
ENSG00000107742	SPOCK2	0.370478	0.0171112	0.441515	0.00778611		MF	GO:0005178	integrin binding	5	0.0440574	ICAM1/CCN2/ITGA5/CD151/ITGB3
ENSG00000107771	CCSER2	0.489044	1.06189e-08	0.476383	1.02918e-07		MF	GO:0005200	structural constituent of cytoskeleton	4	0.0440574	TUBB2A/TUBB6/TUBB4B/TUBB8
ENSG00000107779	BMPR1A	0.362254	0.0111393	0.544057	0.00012706		MF	GO:0051082	unfolded protein binding	5	0.0440574	HSP90AA1/HSP90AB1/HSPE1/CCT8/TUBB4B
ENSG00000108175	ZMIZ1	0.364754	0.00291773	0.388794	0.00324092
ENSG00000108510	MED13	0.309486	0.00638415	0.289344	0.0248223		Upregulated ECC B2 only:
ENSG00000108582	CPD	0.204695	0.049338	0.228396	0.0495964		No enriched terms
ENSG00000108587	GOSR1	0.273203	0.00181183	0.307483	0.000956526
ENSG00000108654	DDX5	0.587525	1.76899e-12	0.284646	0.00408591		Downregulated ECC B1 and ECC B2:
ENSG00000108671	PSMD11	0.308907	2.05954e-09	0.174321	0.00436475		BP	GO:0007389	pattern specification process	30	0.015201	DVL2/HOXA11/HOXA9/KDM2B/HOXA3/HOXA5/SUFU/KAT2A/BMP5/ACVR2B/ACVR2A/BHLHE41/SIX1/SMAD6/LBX1/TBX6/ZIC1/SSBP3/RNF207/EN1/PITX2/RFNG/SIX2/TSHZ1/HOXC10/NR2F2/PBX1/IFT140/LDB1/MAFB
ENSG00000108691	CCL2	2.83816	3.60536e-12	1.67166	0.00032583		BP	GO:0003002	regionalization	25	0.0181885	DVL2/HOXA11/HOXA9/KDM2B/HOXA3/HOXA5/SUFU/KAT2A/ACVR2B/ACVR2A/BHLHE41/SIX1/SMAD6/TBX6/SSBP3/EN1/PITX2/SIX2/TSHZ1/HOXC10/NR2F2/PBX1/IFT140/LDB1/MAFB
ENSG00000108840	HDAC5	0.28396	0.0010772	0.218989	0.0320933		BP	GO:0090630	activation of GTPase activity	13	0.0460444	NEDD9/MTSS2/TBC1D3G/TBC1D3K/TBC1D3H/TBC1D3D/TBC1D3/TBC1D3/TBC1D3B/TBC1D3I/TBC1D3F/TBC1D3C/TBC1D3E
ENSG00000108950	FAM20A	1.25938	6.45621e-09	0.618459	0.0264993		BP	GO:0009952	anterior/posterior pattern specification	18	0.0460444	HOXA11/HOXA9/KDM2B/HOXA3/HOXA5/KAT2A/ACVR2B/ACVR2A/BHLHE41/TBX6/SSBP3/EN1/SIX2/TSHZ1/HOXC10/NR2F2/PBX1/LDB1
ENSG00000109065	NAT9	0.41293	1.98364e-05	0.247329	0.0445435		CC	GO:0005667	transcription factor complex	30	0.00253162	HOXA11/NFATC3/HOXA9/KAT2A/RCOR3/MAX/THRA/NR1D1/SIX1/CLOCK/SMAD6/LBX1/CARM1/MEIS1/THRB/ELMSAN1/SSBP3/PITX2/TAF3/ING2/NPAS2/SIX2/CEBPB/NR1D2/BRF1/PBX1/RXRA/LDB1/MAFB/GTF2H5
ENSG00000109099	PMP22	0.437991	0.012708	0.523109	0.00490182		MF	GO:0000987	proximal promoter sequence-specific DNA binding	43	4.21273e-06	GCFC2/NFATC3/HOXA9/KDM2B/ZFHX4/AGO1/PATZ1/HSF4/CTCF/HOXA3/HOXA5/PITX3/EBF3/UBTF/PROX1/BHLHE41/RREB1/MAX/NR1D1/SIX1/CLOCK/SMAD6/ETV6/GATAD2B/MEIS1/NFIB/ZIC1/SSBP3/CIART/EN1/ZNF148/PITX2/THAP11/SIX2/ZNF692/CEBPB/NR1D2/PER1/ARID3B/PBX1/RXRA/ZNF395/MAFB
ENSG00000109606	DHX15	0.457491	7.87009e-08	0.236767	0.0258891		MF	GO:0000978	RNA polymerase II proximal promoter sequence-specific DNA binding	42	4.21273e-06	GCFC2/NFATC3/HOXA9/KDM2B/ZFHX4/AGO1/PATZ1/HSF4/CTCF/HOXA3/HOXA5/PITX3/EBF3/PROX1/BHLHE41/RREB1/MAX/NR1D1/SIX1/CLOCK/SMAD6/ETV6/GATAD2B/MEIS1/NFIB/ZIC1/SSBP3/CIART/EN1/ZNF148/PITX2/THAP11/SIX2/ZNF692/CEBPB/NR1D2/PER1/ARID3B/PBX1/RXRA/ZNF395/MAFB
ENSG00000109670	FBXW7	0.633101	0.000207451	0.512556	0.00831324		MF	GO:0001228	DNA-binding transcription activator activity, RNA polymerase II-specific	26	0.0246574	ZNF76/NFATC3/PATZ1/CTCF/DBP/HOXA5/PITX3/EBF3/RREB1/SIX1/CLOCK/ETV6/MEIS1/NFIB/TBX6/ZIC1/GBX1/IRF2BP2/IRF2/SIX2/CEBPB/ARID3B/HOXC10/PBX1/ZNF292/MAFB
ENSG00000109756	RAPGEF2	0.531058	5.11238e-06	0.658474	2.70991e-08		MF	GO:0004724	magnesium-dependent protein serine/threonine phosphatase activity	5	0.0326816	PPM1F/TAB1/PPM1G/PPM1L/PDP1
ENSG00000109819	PPARGC1A	1.46502	7.61088e-06	1.47263	1.95197e-05
ENSG00000109846	CRYAB	1.02607	4.4537e-12	0.464095	0.0102444		Downregulated ECC B1 only:
ENSG00000110042	DTX4	0.97937	2.28737e-07	0.889511	1.29344e-05		No enriched terms
ENSG00000110321	EIF4G2	0.56495	9.95138e-11	0.378755	9.26645e-05
ENSG00000110429	FBXO3	0.640429	2.27445e-05	0.501094	0.0033511		Downregulated ECC B2 only:
ENSG00000110852	CLEC2B	1.01504	3.72813e-10	0.539617	0.00596244		No enriched terms
ENSG00000110925	CSRNP2	0.561327	1.13719e-10	0.329404	0.00114426
ENSG00000111011	RSRC2	0.33823	2.38578e-06	0.244234	0.00288162
ENSG00000111241	FGF6	0.73409	0.00073001	0.711327	0.00280018
ENSG00000111252	SH2B3	0.899666	3.39585e-06	0.801222	0.000131341
ENSG00000111266	DUSP16	0.882755	6.43827e-07	0.92682	5.53619e-07
ENSG00000111300	NAA25	0.593151	1.02749e-07	0.395752	0.00201399
ENSG00000111371	SLC38A1	0.585484	0.00952331	0.897294	5.80321e-05
ENSG00000111424	VDR	1.08969	0.000636509	1.22082	0.000268187
ENSG00000111432	FZD10	1.28828	0.00114853	1.26976	0.00348967
ENSG00000112182	BACH2	0.660281	0.0087774	0.7037	0.010501
ENSG00000112237	CCNC	0.312494	0.000666604	0.268838	0.0108981
ENSG00000112246	SIM1	0.701226	0.000505313	0.649173	0.00346088
ENSG00000112343	TRIM38	1.14738	2.53927e-12	0.698484	0.000163511
ENSG00000112531	QKI	0.332038	1.00378e-05	0.320974	6.03182e-05
ENSG00000112541	PDE10A	1.29162	2.85864e-06	1.02149	0.00133726
ENSG00000112941	TENT4A	0.650098	1.38943e-06	0.378428	0.0214282
ENSG00000113070	HBEGF	2.57708	4.48013e-12	2.11949	7.91368e-08
ENSG00000113194	FAF2	0.264996	0.00081722	0.236162	0.00905048
ENSG00000113296	THBS4	0.803715	0.00897279	0.863651	0.00981158
ENSG00000113448	PDE4D	0.55224	4.70967e-05	0.494849	0.000869456
ENSG00000113575	PPP2CA	1.00478	8.36451e-38	0.858843	7.08398e-27
ENSG00000113615	SEC24A	0.65842	7.52169e-06	0.670816	1.56209e-05
ENSG00000113716	HMGXB3	0.226134	0.00256815	0.233043	0.0046618
ENSG00000113721	PDGFRB	0.353211	0.0180112	0.357682	0.0328104
ENSG00000113742	CPEB4	1.3691	2.91974e-11	0.836199	0.000323259
ENSG00000114030	KPNA1	0.428021	0.000194035	0.313024	0.0201937
ENSG00000115457	IGFBP2	0.716815	0.00069407	0.673439	0.00380799
ENSG00000115594	IL1R1	1.90116	2.15328e-16	0.692339	0.0174121
ENSG00000115808	STRN	0.631846	3.12072e-08	0.349404	0.0113072
ENSG00000115963	RND3	1.75613	2.39395e-06	1.11347	0.0114764
ENSG00000115977	AAK1	0.67403	2.06834e-10	0.490273	2.69691e-05
ENSG00000116132	PRRX1	0.532644	2.03611e-07	0.501641	4.0413e-06
ENSG00000116285	ERRFI1	2.69698	1.2556e-16	1.41689	0.000115384
ENSG00000116337	AMPD2	0.924826	1.23833e-05	0.557892	0.0346271
ENSG00000116560	SFPQ	0.509369	3.73091e-07	0.258046	0.0414327
ENSG00000116717	GADD45A	2.5613	3.43789e-09	1.33272	0.0110573
ENSG00000116761	CTH	0.678163	0.0042886	0.710289	0.00665271
ENSG00000116815	CD58	0.552955	0.00134635	0.43286	0.0367338
ENSG00000116918	TSNAX	0.294532	0.00577236	0.341782	0.00255394
ENSG00000117000	RLF	0.410532	0.000153198	0.273272	0.0397959
ENSG00000117013	KCNQ4	0.779981	0.0323088	0.818764	0.0446798
ENSG00000117020	AKT3	0.3567	0.0144536	0.385517	0.0161611
ENSG00000117139	KDM5B	0.74992	4.8943e-09	0.466697	0.00182463
ENSG00000117859	OSBPL9	1.27769	3.77781e-12	0.915983	4.56527e-06
ENSG00000118200	CAMSAP2	0.402347	7.77563e-06	0.300984	0.00385673
ENSG00000118217	ATF6	0.456855	2.23939e-08	0.28552	0.0030313
ENSG00000118246	FASTKD2	0.360462	0.000108861	0.23741	0.0359142
ENSG00000118407	FILIP1	0.592679	9.41344e-09	0.563005	2.22956e-07
ENSG00000118503	TNFAIP3	0.805983	4.58259e-06	0.815548	1.11023e-05
ENSG00000118518	RNF146	0.707439	5.08886e-07	0.828773	8.52308e-09
ENSG00000118680	MYL12B	0.550011	1.8615e-06	0.41618	0.00129737
ENSG00000119326	CTNNAL1	0.689749	7.6688e-06	0.434136	0.0191792
ENSG00000119508	NR4A3	5.35171	6.74993e-38	5.06438	1.15849e-33
ENSG00000120071	KANSL1	0.241376	0.0019978	0.386922	4.71459e-07
ENSG00000120137	PANK3	0.469317	1.19461e-07	0.23498	0.0376646
ENSG00000120156	TEK	0.605103	0.000306553	0.682672	9.37497e-05
ENSG00000120306	CYSTM1	0.58078	1.91303e-11	0.417854	9.54464e-06
ENSG00000120549	KIAA1217	0.505411	2.62361e-05	0.453259	0.000549774
ENSG00000120690	ELF1	0.789369	7.77231e-09	0.764851	9.96795e-08
ENSG00000120729	MYOT	0.423033	0.000327572	0.443237	0.000384588
ENSG00000120875	DUSP4	2.30712	1.12168e-08	1.59971	0.000449115
ENSG00000120889	TNFRSF10B	0.770778	1.24166e-05	0.487679	0.0230534
ENSG00000120963	ZNF706	0.24624	0.00036888	0.221317	0.00415262
ENSG00000121281	ADCY7	0.64503	0.026908	0.786416	0.0111432
ENSG00000121749	TBC1D15	0.462936	3.40591e-06	0.278792	0.0216641
ENSG00000121858	TNFSF10	0.486723	0.011275	0.64875	0.000995464
ENSG00000121957	GPSM2	1.65151	1.24271e-07	1.0199	0.00538938
ENSG00000122068	FYTTD1	0.569403	5.29377e-06	0.317025	0.0416129
ENSG00000122180	MYOG	1.59114	4.91654e-09	1.21782	4.04364e-05
ENSG00000122203	KIAA1191	0.192263	0.00201458	0.311806	3.26702e-07
ENSG00000122574	WIPF3	1.05058	2.68607e-12	0.714219	1.45356e-05
ENSG00000122861	PLAU	1.56579	5.61581e-10	0.740035	0.0184884
ENSG00000122863	CHST3	1.96549	4.09641e-13	1.62871	1.19719e-08
ENSG00000122870	BICC1	0.300015	0.0400169	0.515959	0.000255038
ENSG00000122882	ECD	0.346778	2.42513e-05	0.253859	0.00868084
ENSG00000122884	P4HA1	0.904907	1.8454e-08	0.682271	0.000118633
ENSG00000123094	RASSF8	1.16887	1.60655e-10	0.942874	1.56398e-06
ENSG00000123130	ACOT9	0.678601	7.52278e-07	0.446209	0.00526353
ENSG00000123268	ATF1	0.644277	1.68421e-07	0.443078	0.00164124
ENSG00000123505	AMD1	1.25294	5.98898e-22	0.869894	2.71483e-10
ENSG00000123643	SLC36A1	0.736995	4.66277e-05	0.653176	0.00108877
ENSG00000123684	LPGAT1	0.58584	4.44881e-11	0.489508	2.77654e-07
ENSG00000123908	AGO2	0.499071	7.15916e-09	0.336957	0.000562607
ENSG00000123983	ACSL3	0.864069	1.80212e-07	0.77984	1.05844e-05
ENSG00000124120	TTPAL	0.438727	0.0144463	0.459614	0.0223741
ENSG00000124145	SDC4	1.64917	1.13738e-13	0.669619	0.015211
ENSG00000124193	SRSF6	0.582774	5.39366e-12	0.290351	0.00399641
ENSG00000124762	CDKN1A	3.57258	4.207e-16	2.22657	3.75654e-06
ENSG00000124789	NUP153	0.237777	0.0313621	0.262651	0.0310243
ENSG00000125844	RRBP1	0.523692	3.47994e-05	0.327176	0.0346421
ENSG00000126012	KDM5C	0.378041	7.13262e-05	0.233079	0.0473194
ENSG00000126261	UBA2	0.411614	6.8963e-07	0.299068	0.00145705
ENSG00000126391	FRMD8	0.695103	1.65482e-06	0.428435	0.0152769
ENSG00000126947	ARMCX1	0.615563	1.45591e-07	0.512459	5.8584e-05
ENSG00000126953	TIMM8A	0.531769	0.000693209	0.530417	0.00195863
ENSG00000128050	PAICS	0.43232	1.35406e-08	0.199858	0.0417925
ENSG00000128573	FOXP2	0.530334	0.011843	0.550688	0.0189604
ENSG00000128578	STRIP2	0.653918	3.3324e-05	0.514848	0.00387126
ENSG00000128585	MKLN1	0.35103	0.000100993	0.312601	0.00190139
ENSG00000128591	FLNC	1.44931	6.17977e-09	0.826128	0.00484502
ENSG00000128594	LRRC4	3.47636	2.19576e-10	2.32354	0.000156539
ENSG00000128595	CALU	0.576841	3.73091e-07	0.295454	0.0383279
ENSG00000128596	CCDC136	0.790852	0.00827758	0.730617	0.0329817
ENSG00000128641	MYO1B	0.494281	0.00765634	0.488821	0.018048
ENSG00000128989	ARPP19	0.519839	7.03904e-06	0.425239	0.000915348
ENSG00000129170	CSRP3	1.33638	8.46327e-08	0.711468	0.0196807
ENSG00000129988	LBP	2.0509	0.00185715	2.64303	7.69155e-05
ENSG00000130066	SAT1	1.21074	1.01433e-13	0.756969	2.72746e-05
ENSG00000130449	ZSWIM6	1.59578	5.98047e-24	1.10222	1.12285e-10
ENSG00000130522	JUND	1.41951	4.18384e-15	1.0458	6.18713e-08
ENSG00000130584	ZBTB46	0.334579	0.00906038	0.317016	0.0320765
ENSG00000130592	LSP1	0.4832	0.00218038	0.459238	0.00892019
ENSG00000130766	SESN2	1.02285	3.64197e-06	0.578294	0.035834
ENSG00000130779	CLIP1	0.726561	3.07799e-06	0.423856	0.0254035
ENSG00000130803	ZNF317	0.356384	2.71809e-06	0.305024	0.00029469
ENSG00000131013	PPIL4	0.63852	1.31568e-07	0.431047	0.00218135
ENSG00000131018	SYNE1	0.421348	0.000276952	0.421334	0.000716053
ENSG00000131023	LATS1	0.48744	9.03314e-08	0.365376	0.000372386
ENSG00000131051	RBM39	0.312427	3.94843e-08	0.278473	4.692e-06
ENSG00000131435	PDLIM4	1.03392	1.35267e-06	0.619935	0.0182081
ENSG00000131504	DIAPH1	1.64947	4.59702e-17	1.33981	6.97945e-11
ENSG00000131652	THOC6	0.962933	3.11871e-08	0.664653	0.000794841
ENSG00000131778	CHD1L	0.696921	0.040059	0.960682	0.00572274
ENSG00000132334	PTPRE	1.36104	5.62594e-10	0.94272	0.000134834
ENSG00000132688	NES	0.643918	0.00712556	0.565468	0.0414409
ENSG00000132823	OSER1	0.396674	0.00136621	0.333975	0.0186305
ENSG00000133135	RNF128	0.631885	0.000195678	0.584595	0.00167715
ENSG00000133703	KRAS	0.403335	0.000470041	0.377557	0.003124
ENSG00000133731	IMPA1	0.207082	0.0205855	0.22776	0.0222009
ENSG00000133805	AMPD3	2.44007	2.52963e-10	1.8431	1.11023e-05
ENSG00000133818	RRAS2	1.25176	1.05053e-15	1.03945	2.04965e-10
ENSG00000134013	LOXL2	1.04811	0.00251661	0.870859	0.0310253
ENSG00000134215	VAV3	0.900709	0.00173599	0.877943	0.00635795
ENSG00000134243	SORT1	0.593749	2.89339e-05	0.415726	0.0122037
ENSG00000134247	PTGFRN	0.638144	0.00254755	0.500022	0.0475879
ENSG00000134308	YWHAQ	0.824774	3.14776e-16	0.467407	3.46608e-05
ENSG00000134330	IAH1	0.266546	0.00225121	0.21532	0.0379254
ENSG00000134716	CYP2J2	0.292678	0.0422319	0.41646	0.00459669
ENSG00000134824	FADS2	0.380407	0.0309681	0.486153	0.00867611
ENSG00000135018	UBQLN1	0.3765	6.68093e-08	0.223701	0.0068141
ENSG00000135111	TBX3	1.18014	2.74332e-13	0.841745	1.62688e-06
ENSG00000135148	TRAFD1	1.70152	1.07734e-12	1.33745	1.59307e-07
ENSG00000135211	TMEM60	0.631009	7.6797e-06	0.623294	3.30748e-05
ENSG00000135241	PNPLA8	0.957343	7.43354e-13	0.503407	0.00121322
ENSG00000135253	KCP	1.10864	0.000111496	0.812726	0.0182081
ENSG00000135535	CD164	0.533769	2.26263e-09	0.339219	0.000873866
ENSG00000135766	EGLN1	0.574591	0.000327572	0.574241	0.000846561
ENSG00000135862	LAMC1	0.791314	3.0054e-09	0.692257	1.07849e-06
ENSG00000135999	EPC2	0.364241	0.00185486	0.339687	0.00966276
ENSG00000136026	CKAP4	0.50277	0.00133065	0.407577	0.0254273
ENSG00000136068	FLNB	0.646847	0.00201182	0.57737	0.0146785
ENSG00000136279	DBNL	0.316399	0.00157497	0.296443	0.00823877
ENSG00000136383	ALPK3	0.924247	5.19981e-13	0.942158	7.88331e-13
ENSG00000136450	SRSF1	0.420982	3.81723e-06	0.265529	0.0150989
ENSG00000136527	TRA2B	0.498329	1.00369e-11	0.264281	0.00218279
ENSG00000136731	UGGT1	0.500533	0.000170535	0.566108	4.27989e-05
ENSG00000136738	STAM	0.419349	0.00129459	0.361694	0.0149
ENSG00000136754	ABI1	0.719552	1.85235e-10	0.37536	0.00567801
ENSG00000136830	NIBAN2	0.472503	2.34404e-05	0.355546	0.00581106
ENSG00000136859	ANGPTL2	0.889868	0.000748908	0.767415	0.0100559
ENSG00000136869	TLR4	0.48503	0.00473518	0.462432	0.0173279
ENSG00000136932	TRMO	0.391475	0.00265205	0.374894	0.0112684
ENSG00000136997	MYC	2.7971	1.09504e-09	1.25488	0.0305194
ENSG00000137075	RNF38	0.490924	8.6269e-06	0.33502	0.0101298
ENSG00000137094	DNAJB5	0.733609	0.000261585	0.486433	0.0463625
ENSG00000137193	PIM1	1.44654	5.03493e-10	0.882062	0.000987369
ENSG00000137393	RNF144B	0.916514	2.47247e-09	0.800645	9.62615e-07
ENSG00000137571	SLCO5A1	1.03534	2.22125e-19	0.935288	2.72154e-15
ENSG00000137575	SDCBP	0.850729	1.7914e-16	0.583315	1.59307e-07
ENSG00000137713	PPP2R1B	0.999357	2.7463e-13	0.595135	0.000156667
ENSG00000137955	RABGGTB	0.250645	0.00285646	0.312262	0.000326742
ENSG00000137962	ARHGAP29	0.333568	0.00191776	0.423237	0.000124959
ENSG00000138018	SELENOI	0.660421	1.9112e-07	0.513694	0.00028786
ENSG00000138032	PPM1B	0.383278	0.00146231	0.410353	0.00141715
ENSG00000138069	RAB1A	0.362791	9.49405e-08	0.244689	0.00176957
ENSG00000138078	PREPL	0.635183	0.000413064	0.436477	0.0446867
ENSG00000138134	STAMBPL1	1.24775	1.33131e-06	0.863731	0.00500469
ENSG00000138448	ITGAV	0.70417	7.34083e-06	0.472175	0.0105635
ENSG00000138463	SLC49A4	0.349911	0.000303424	0.47294	1.24515e-06
ENSG00000138678	GPAT3	1.5303	9.98597e-15	1.15149	4.79134e-08
ENSG00000138756	BMP2K	1.4462	4.00978e-11	0.766467	0.0042979
ENSG00000138757	G3BP2	0.439301	9.75571e-05	0.383765	0.00208286
ENSG00000138767	CNOT6L	0.253811	0.0306871	0.269497	0.041331
ENSG00000138772	ANXA3	0.679276	8.58205e-06	0.892579	6.09666e-09
ENSG00000138792	ENPEP	0.707303	3.87416e-06	0.420398	0.0263998
ENSG00000139112	GABARAPL1	1.41512	3.06431e-23	1.26528	4.46172e-18
ENSG00000139116	KIF21A	0.602422	4.69799e-08	0.404841	0.0013669
ENSG00000139269	INHBE	1.89923	7.6797e-06	1.09451	0.0443985
ENSG00000139289	PHLDA1	2.47622	2.49164e-13	1.51282	6.84637e-05
ENSG00000139370	SLC15A4	0.723605	3.72813e-10	0.541912	1.79677e-05
ENSG00000139517	LNX2	0.375077	0.0129158	0.461564	0.00364308
ENSG00000139880	CDH24	0.908828	0.00914976	1.07731	0.0034857
ENSG00000139998	RAB15	1.782	1.71275e-07	1.25422	0.00116786
ENSG00000140403	DNAJA4	1.80217	3.5814e-18	0.986551	1.72192e-05
ENSG00000140526	ABHD2	2.99632	1.84892e-15	2.06942	3.58201e-07
ENSG00000140545	MFGE8	0.678173	7.48604e-07	0.526311	0.000545721
ENSG00000140575	IQGAP1	0.730398	2.1386e-06	0.499855	0.00496589
ENSG00000140750	ARHGAP17	0.760745	1.40399e-09	0.607561	7.79347e-06
ENSG00000140931	CMTM3	0.716555	0.000509683	0.578394	0.0157251
ENSG00000140943	MBTPS1	0.250132	0.000463029	0.207902	0.0110573
ENSG00000141367	CLTC	0.389327	3.03731e-08	0.225505	0.00710198
ENSG00000141441	GAREM1	1.77832	9.98597e-15	1.5289	2.06045e-10
ENSG00000141510	TP53	0.778306	1.15772e-08	0.452354	0.00596244
ENSG00000141543	EIF4A3	0.442166	6.09485e-07	0.233385	0.0384191
ENSG00000141664	ZCCHC2	0.781195	1.08375e-05	0.444461	0.0444122
ENSG00000142178	SIK1	3.6385	6.09873e-15	1.5276	0.00741269
ENSG00000142556	ZNF614	0.375609	0.00147349	0.332541	0.0146785
ENSG00000142748	FCN3	1.37436	9.55352e-05	1.04917	0.0138905
ENSG00000142871	CCN1	2.78585	1.21612e-08	1.4671	0.0132969
ENSG00000143067	ZNF697	0.701777	1.43588e-05	0.498119	0.00942855
ENSG00000143179	UCK2	1.59716	3.7911e-12	0.691657	0.0157582
ENSG00000143324	XPR1	0.414675	0.00178144	0.437613	0.0022655
ENSG00000143353	LYPLAL1	0.475786	7.39708e-09	0.357898	0.000102804
ENSG00000143393	PI4KB	0.645586	3.45907e-08	0.380378	0.00594443
ENSG00000143398	PIP5K1A	0.364306	1.71707e-06	0.264892	0.00228646
ENSG00000143507	DUSP10	1.05672	0.000170516	0.885448	0.00496713
ENSG00000143569	UBAP2L	0.178424	0.0207116	0.176266	0.0444122
ENSG00000143850	PLEKHA6	0.685537	0.000483549	0.603314	0.00632284
ENSG00000144233	AMMECR1L	0.53776	1.35363e-06	0.435861	0.000435948
ENSG00000144331	ZNF385B	1.6836	4.67214e-18	1.66513	4.62566e-17
ENSG00000144580	CNOT9	0.234802	0.0149195	0.393599	2.72746e-05
ENSG00000144597	EAF1	0.666296	1.3448e-06	0.400522	0.0179801
ENSG00000144645	OSBPL10	0.542968	0.0145643	0.517795	0.0441574
ENSG00000144959	NCEH1	0.914717	8.89988e-05	0.792918	0.00218463
ENSG00000145016	RUBCN	1.01417	1.62447e-08	1.00431	8.95868e-08
ENSG00000145220	LYAR	0.601088	2.71843e-05	0.381682	0.0292792
ENSG00000145416	MARCHF1	0.648172	0.000693209	0.495918	0.0328761
ENSG00000145632	PLK2	1.0933	2.7202e-06	0.86629	0.000862148
ENSG00000145808	ADAMTS19	1.32507	1.07909e-06	1.11595	0.000190537
ENSG00000145860	RNF145	0.45523	0.000302226	0.414306	0.00307458
ENSG00000146147	MLIP	0.30274	0.0123449	0.336181	0.0102713
ENSG00000146374	RSPO3	0.720273	0.00116446	0.594425	0.0197444
ENSG00000146425	DYNLT1	0.685417	8.81709e-08	0.484785	0.000830672
ENSG00000146426	TIAM2	3.24254	9.72004e-32	2.98727	1.42531e-26
ENSG00000146592	CREB5	3.15575	9.34445e-16	3.00872	9.45861e-14
ENSG00000147065	MSN	1.08188	3.7911e-12	0.822911	8.91971e-07
ENSG00000147162	OGT	0.421284	7.61088e-06	0.333005	0.00155573
ENSG00000147872	PLIN2	0.310661	0.00410311	0.371321	0.00104058
ENSG00000148120	AOPEP	0.307426	0.000471268	0.236392	0.0211637
ENSG00000148572	NRBF2	0.408277	0.0365077	0.518555	0.0115539
ENSG00000148677	ANKRD1	5.05742	1.04376e-15	3.14471	5.19476e-06
ENSG00000148840	PPRC1	1.11108	1.48735e-10	0.486736	0.0264993
ENSG00000148841	ITPRIP	0.926372	1.11996e-09	0.738227	8.5263e-06
ENSG00000149182	ARFGAP2	0.379872	0.000239598	0.39318	0.000349869
ENSG00000149218	ENDOD1	0.625224	3.15046e-08	0.528124	1.41654e-05
ENSG00000149260	CAPN5	0.54219	0.0229307	0.566121	0.0346421
ENSG00000149633	KIAA1755	1.61127	0.000623835	1.39934	0.00883394
ENSG00000149970	CNKSR2	0.614157	0.000653105	0.659846	0.000573762
ENSG00000150457	LATS2	0.62637	8.93507e-07	0.565595	3.58832e-05
ENSG00000150782	IL18	1.97535	1.53837e-05	1.4222	0.00711749
ENSG00000150938	CRIM1	1.26117	6.71391e-11	1.05508	2.9067e-07
ENSG00000151208	DLG5	0.668285	5.98408e-05	0.596689	0.00110664
ENSG00000151233	GXYLT1	0.32841	0.0148533	0.311898	0.0477433
ENSG00000151276	MAGI1	0.377454	0.0330182	0.483673	0.00936497
ENSG00000151327	FAM177A1	0.524983	3.68624e-05	0.524075	0.000114202
ENSG00000151332	MBIP	0.337552	0.00499241	0.289192	0.0436762
ENSG00000151746	BICD1	0.920591	4.14116e-06	0.659162	0.00471392
ENSG00000152104	PTPN14	0.379633	2.13063e-07	0.190417	0.0402921
ENSG00000152137	HSPB8	1.57812	2.93816e-16	0.921906	1.48871e-05
ENSG00000152661	GJA1	0.743801	0.000408646	0.612224	0.0108895
ENSG00000153071	DAB2	1.02435	1.82773e-09	0.651821	0.000830672
ENSG00000153162	BMP6	0.48465	0.0197119	0.516826	0.0253762
ENSG00000153165	RGPD3	0.444239	0.00015749	0.3684	0.0055388
ENSG00000153187	HNRNPU	0.594716	5.07828e-09	0.492102	7.07911e-06
ENSG00000153201	RANBP2	0.532194	1.29489e-05	0.442061	0.00108597
ENSG00000153317	ASAP1	0.431456	0.00482717	0.383725	0.0296264
ENSG00000154265	ABCA5	0.758578	5.34484e-08	0.821398	1.14901e-08
ENSG00000154380	ENAH	3.46358	3.32298e-27	2.86518	4.46172e-18
ENSG00000154447	SH3RF1	0.830512	1.39864e-07	0.545448	0.00289929
ENSG00000154783	FGD5	0.536509	3.79567e-06	0.54136	1.10374e-05
ENSG00000155090	KLF10	1.8869	4.43788e-11	0.996528	0.00309998
ENSG00000155096	AZIN1	0.652699	2.56293e-06	0.386521	0.0214282
ENSG00000155252	PI4K2A	0.455442	2.43413e-05	0.32454	0.0110681
ENSG00000155324	GRAMD2B	0.893883	0.000168853	0.883758	0.000579989
ENSG00000155438	NIFK	0.714186	1.55549e-11	0.346174	0.00826519
ENSG00000155761	SPAG17	1.03173	0.00056878	0.894035	0.0089114
ENSG00000155975	VPS37A	0.455041	5.55702e-05	0.351992	0.00655738
ENSG00000156026	MCU	0.269096	0.000695041	0.221998	0.0146443
ENSG00000156232	WHAMM	0.353756	0.000239037	0.305003	0.00480388
ENSG00000156273	BACH1	0.978981	2.89956e-07	0.663791	0.0025072
ENSG00000157106	SMG1	0.669966	3.82265e-08	0.63418	8.14007e-07
ENSG00000157119	KLHL40	2.60587	4.03573e-14	1.51479	8.59096e-05
ENSG00000157224	CLDN12	0.549973	3.60344e-08	0.385533	0.000668814
ENSG00000157538	VPS26C	0.1485	0.0163704	0.170002	0.0114177
ENSG00000157540	DYRK1A	0.562121	7.90822e-15	0.497122	5.52386e-11
ENSG00000157557	ETS2	1.05577	8.44281e-12	0.72221	2.05037e-05
ENSG00000157764	BRAF	0.443706	6.32437e-06	0.315787	0.00605417
ENSG00000157827	FMNL2	0.631617	8.61379e-06	0.441111	0.00776556
ENSG00000158079	PTPDC1	0.328887	0.0146423	0.356164	0.0166669
ENSG00000158195	WASF2	0.319356	0.00074058	0.225957	0.0483798
ENSG00000158201	ABHD3	0.555896	2.38578e-06	0.365619	0.00907458
ENSG00000158292	GPR153	1.29067	8.0741e-06	1.00479	0.00225243
ENSG00000158321	AUTS2	0.954237	7.38472e-05	1.08263	1.45305e-05
ENSG00000158373	H2BC5	0.797103	1.46201e-06	0.571091	0.00276791
ENSG00000159140	SON	0.199183	0.0052231	0.2186	0.00430271
ENSG00000159200	RCAN1	2.0997	4.62006e-23	1.58137	1.21506e-12
ENSG00000159216	RUNX1	3.64424	8.83431e-18	2.09669	7.79347e-06
ENSG00000159251	ACTC1	3.31591	3.02951e-09	2.33133	0.000174419
ENSG00000159399	HK2	1.81467	3.15046e-08	0.831769	0.0473194
ENSG00000160013	PTGIR	2.48168	3.15104e-13	1.2675	0.00202208
ENSG00000160145	KALRN	0.438885	0.000383279	0.408505	0.00258709
ENSG00000160293	VAV2	0.719574	0.000175166	0.75743	0.000203327
ENSG00000160360	GPSM1	0.847223	3.78747e-05	0.533254	0.0399778
ENSG00000160447	PKN3	0.485736	0.00966414	0.565381	0.00471392
ENSG00000160584	SIK3	0.365434	0.000587802	0.36974	0.00125522
ENSG00000160991	ORAI2	0.952982	5.88069e-05	0.685056	0.015723
ENSG00000161791	FMNL3	0.425134	0.00153329	0.397344	0.00802506
ENSG00000161813	LARP4	0.397396	0.000108162	0.257972	0.0395164
ENSG00000162512	SDC3	0.444863	0.000156013	0.391632	0.0027928
ENSG00000162613	FUBP1	0.743184	1.35611e-14	0.519953	7.1836e-07
ENSG00000162614	NEXN	0.870636	1.09342e-09	0.754871	6.85848e-07
ENSG00000162616	DNAJB4	2.39775	7.57657e-16	1.42669	1.38807e-05
ENSG00000162702	ZNF281	0.528941	1.33131e-06	0.398199	0.00134599
ENSG00000162734	PEA15	0.467336	0.00352679	0.375592	0.0468147
ENSG00000162763	LRRC52	2.53607	3.84521e-10	2.77325	2.7602e-11
ENSG00000162772	ATF3	4.91854	1.81749e-20	4.30935	2.66159e-15
ENSG00000162909	CAPN2	0.249961	0.000437325	0.185813	0.0269032
ENSG00000162923	WDR26	0.265125	0.0082165	0.239923	0.0375624
ENSG00000162928	PEX13	0.279241	0.00364271	0.357142	0.000309062
ENSG00000163092	XIRP2	0.984721	1.73925e-07	0.743054	0.000382767
ENSG00000163093	BBS5	0.474533	0.000136336	0.366442	0.0119224
ENSG00000163376	KBTBD8	1.97821	4.76314e-07	1.02236	0.0398918
ENSG00000163492	CCDC141	0.469198	0.00762752	0.45628	0.0208509
ENSG00000163545	NUAK2	1.28846	0.0012409	1.12194	0.0159363
ENSG00000163605	PPP4R2	0.422676	1.98364e-05	0.250489	0.0417925
ENSG00000163673	DCLK3	0.731664	0.00140592	0.982068	1.97836e-05
ENSG00000163681	SLMAP	0.983162	2.68206e-09	0.890841	3.47176e-07
ENSG00000163788	SNRK	0.399482	0.000343923	0.44567	0.000140897
ENSG00000163827	LRRC2	0.365419	0.0116665	0.367004	0.0232595
ENSG00000163874	ZC3H12A	1.5074	1.50211e-08	0.826469	0.0107911
ENSG00000163909	HEYL	0.633247	0.00312971	0.812713	0.000212563
ENSG00000164023	SGMS2	2.58426	3.05163e-12	0.959806	0.0480569
ENSG00000164038	SLC9B2	1.26163	1.28935e-08	0.873949	0.000709751
ENSG00000164122	ASB5	2.48997	1.84253e-20	1.7828	2.87268e-10
ENSG00000164125	GASK1B	0.416419	0.0353535	0.56575	0.0055257
ENSG00000164134	NAA15	0.40914	8.93681e-07	0.261411	0.00802506
ENSG00000164327	RICTOR	1.27403	1.69858e-11	1.16037	4.8497e-09
ENSG00000164402	SEPTIN8	0.347794	0.0097791	0.405857	0.00474795
ENSG00000164509	IL31RA	1.9154	0.00110814	1.9585	0.00195304
ENSG00000164631	ZNF12	0.250907	0.0352159	0.298677	0.0210655
ENSG00000164683	HEY1	1.14429	5.82115e-09	0.855949	8.22704e-05
ENSG00000164715	LMTK2	0.699054	5.11219e-06	0.821884	1.70341e-07
ENSG00000164877	MICALL2	2.35998	2.46914e-11	1.13942	0.00810379
ENSG00000164924	YWHAZ	0.655188	2.91974e-11	0.413716	0.000185649
ENSG00000164970	FAM219A	0.38179	0.000573028	0.295406	0.0228681
ENSG00000165030	NFIL3	1.88336	2.91526e-09	1.37377	8.67788e-05
ENSG00000165124	SVEP1	0.571306	0.00504495	0.634611	0.00358816
ENSG00000165169	DYNLT3	0.761423	1.16192e-12	0.578892	7.93303e-07
ENSG00000165219	GAPVD1	0.219507	0.00189835	0.204176	0.010209
ENSG00000165244	ZNF367	0.600131	0.0452487	0.774803	0.0140134
ENSG00000165312	OTUD1	2.61262	1.11084e-05	1.6934	0.0164426
ENSG00000165389	SPTSSA	1.01882	5.81053e-16	0.647784	2.79331e-06
ENSG00000165410	CFL2	0.40725	5.04029e-08	0.308908	0.000179628
ENSG00000165661	QSOX2	0.584949	3.46404e-08	0.458337	0.000128259
ENSG00000166257	SCN3B	0.976024	2.89126e-06	0.820529	0.000326742
ENSG00000166317	SYNPO2L	0.206991	0.0491059	0.316928	0.00263716
ENSG00000166348	USP54	0.998355	1.48568e-09	0.959866	2.69201e-08
ENSG00000166451	CENPN	1.04808	6.55161e-06	0.66498	0.0207202
ENSG00000166483	WEE1	1.57828	8.69434e-09	1.09417	0.000372479
ENSG00000166532	RIMKLB	1.11992	5.93013e-13	1.28826	2.77906e-16
ENSG00000166579	NDEL1	0.521784	9.27546e-10	0.261213	0.012196
ENSG00000166747	AP1G1	0.288945	0.000171464	0.314059	0.000104426
ENSG00000166847	DCTN5	0.243723	0.000722693	0.221068	0.0065674
ENSG00000166900	STX3	0.889846	2.17635e-09	0.730955	5.67543e-06
ENSG00000166923	GREM1	0.78439	0.00935485	0.806012	0.0156528
ENSG00000166949	SMAD3	0.601395	4.77335e-11	0.257125	0.0258891
ENSG00000166974	MAPRE2	0.628151	0.0076025	0.669854	0.00892019
ENSG00000167034	NKX3-1	0.854745	1.52302e-09	0.640613	4.67181e-05
ENSG00000167193	CRK	0.406576	3.20348e-06	0.267122	0.00979417
ENSG00000167258	CDK12	0.307122	0.000219796	0.249715	0.00948379
ENSG00000167460	TPM4	0.957853	2.98122e-07	0.706049	0.000778222
ENSG00000167723	TRPV3	1.87923	3.12074e-06	1.70831	8.28271e-05
ENSG00000167842	MIS12	0.297419	0.0024233	0.295131	0.00683557
ENSG00000168036	CTNNB1	0.227521	0.000252452	0.215063	0.001544
ENSG00000168140	VASN	0.931736	5.28381e-08	0.574874	0.00526353
ENSG00000168175	MAPK1IP1L	0.395994	7.66548e-10	0.265401	0.000272577
ENSG00000168301	KCTD6	0.371346	0.00290447	0.378371	0.00630846
ENSG00000168334	XIRP1	3.89512	5.64563e-20	2.8488	2.04965e-10
ENSG00000168374	ARF4	0.446768	9.9618e-12	0.304524	2.98505e-05
ENSG00000168610	STAT3	0.378818	6.05842e-06	0.20978	0.0446833
ENSG00000168734	PKIG	0.860558	3.40943e-06	0.465317	0.0450685
ENSG00000168813	ZNF507	0.564715	2.74513e-06	0.551315	1.63052e-05
ENSG00000168826	ZBTB49	1.01451	3.81681e-06	0.995594	1.9488e-05
ENSG00000168924	LETM1	0.341169	0.000306863	0.298188	0.00490182
ENSG00000169122	FAM110B	0.861196	2.23786e-08	0.755986	4.59555e-06
ENSG00000169155	ZBTB43	1.05485	1.99342e-11	0.61214	0.000694183
ENSG00000169203	NPIPB12	0.503112	8.43055e-08	0.532558	4.64601e-08
ENSG00000169246	NPIPB3	0.547196	1.87496e-09	0.57433	9.98787e-10
ENSG00000169629	RGPD8	0.458567	2.96352e-05	0.363841	0.00340243
ENSG00000169756	LIMS1	1.15273	1.44699e-13	0.590813	0.00110521
ENSG00000169902	TPST1	0.431845	0.0328392	0.583847	0.00540499
ENSG00000169981	ZNF35	0.320708	0.0287691	0.347229	0.0360716
ENSG00000169994	MYO7B	0.542106	0.00217539	0.715133	7.02032e-05
ENSG00000170144	HNRNPA3	0.227978	0.000337829	0.166611	0.0269929
ENSG00000170145	SIK2	0.962723	4.10391e-08	0.735778	0.000140325
ENSG00000170162	VGLL2	2.14607	7.85005e-31	2.00175	1.45207e-26
ENSG00000170242	USP47	0.364012	0.000776973	0.314218	0.0102947
ENSG00000170365	SMAD1	1.17669	3.81444e-18	1.01756	5.03346e-13
ENSG00000170468	RIOX1	0.413968	0.00727542	0.439905	0.0102417
ENSG00000170633	RNF34	0.97004	1.54476e-11	0.956849	1.31777e-10
ENSG00000170677	SOCS6	0.984535	4.26153e-09	0.774723	2.04509e-05
ENSG00000170807	LMOD2	0.875798	1.05778e-11	0.886264	2.7602e-11
ENSG00000170836	PPM1D	0.911253	2.05815e-09	0.666715	8.14401e-05
ENSG00000170871	KIAA0232	0.456976	1.03723e-05	0.426787	0.00012706
ENSG00000171067	C11orf24	0.615334	1.94389e-07	0.513828	7.42132e-05
ENSG00000171365	CLCN5	1.28452	1.26651e-13	1.22423	1.05257e-11
ENSG00000171451	DSEL	1.93396	2.49247e-10	1.51114	5.98872e-06
ENSG00000171522	PTGER4	0.688397	0.000423378	0.482687	0.0417925
ENSG00000171606	ZNF274	0.51769	4.44077e-05	0.392492	0.00774464
ENSG00000171862	PTEN	0.213019	0.040584	0.253994	0.0241212
ENSG00000172059	KLF11	1.33131	3.5814e-18	0.653653	0.000212
ENSG00000172071	EIF2AK3	1.97374	1.84892e-15	1.92011	6.01965e-14
ENSG00000172403	SYNPO2	0.778831	3.92854e-06	0.648751	0.000464374
ENSG00000172965	MIR4435-2HG	1.30043	3.19718e-08	0.623901	0.0399622
ENSG00000173276	ZBTB21	1.4026	2.76067e-07	0.811603	0.0143946
ENSG00000173598	NUDT4	1.92228	1.02556e-12	1.01942	0.00108877
ENSG00000173641	HSPB7	0.871469	7.09427e-09	0.476419	0.00808882
ENSG00000173744	AGFG1	0.302465	4.66734e-06	0.23064	0.00223705
ENSG00000173905	GOLIM4	0.592321	2.41304e-06	0.580225	1.26777e-05
ENSG00000174106	LEMD3	0.372582	2.58894e-05	0.298349	0.00345414
ENSG00000174307	PHLDA3	0.990733	3.64265e-05	0.651611	0.0235878
ENSG00000174373	RALGAPA1	0.570726	1.77736e-07	0.602668	1.20423e-07
ENSG00000174429	ABRA	3.0946	3.32298e-27	2.80309	6.29297e-22
ENSG00000174807	CD248	1.03385	1.78561e-05	0.597959	0.0466481
ENSG00000175073	VCPIP1	0.405922	9.9839e-06	0.347176	0.000700121
ENSG00000175213	ZNF408	0.460969	6.7987e-05	0.550913	4.20122e-06
ENSG00000175220	ARHGAP1	0.695981	4.474e-08	0.433611	0.00356229
ENSG00000175505	CLCF1	2.18714	3.02951e-09	1.30651	0.00318469
ENSG00000175556	LONRF3	1.57087	1.95993e-07	0.907324	0.0131946
ENSG00000175920	DOK7	0.561142	9.37584e-05	0.697968	1.9715e-06
ENSG00000176105	YES1	0.462272	0.000369976	0.474429	0.000668814
ENSG00000176387	HSD11B2	0.984982	0.00342635	1.19268	0.000662878
ENSG00000176597	B3GNT5	1.97069	1.32794e-12	1.74405	2.01922e-09
ENSG00000176871	WSB2	0.182873	0.0100253	0.163873	0.0467536
ENSG00000176919	C8G	1.03895	0.000983552	1.30463	4.93014e-05
ENSG00000176928	GCNT4	0.826401	0.000623672	0.625451	0.0319333
ENSG00000177144	NUDT4B	1.89502	1.4072e-11	1.01403	0.00191154
ENSG00000177374	HIC1	0.42203	0.0188268	0.448636	0.024179
ENSG00000177427	MIEF2	0.746751	4.38291e-15	0.642872	1.2085e-10
ENSG00000177432	NAP1L5	0.675702	6.20569e-05	0.661697	0.000326742
ENSG00000177674	AGTRAP	0.405506	0.0364544	0.521994	0.0105157
ENSG00000178074	C2orf69	0.771278	3.80337e-07	0.571597	0.000838995
ENSG00000178752	ERFE	2.16488	1.55172e-19	1.61404	2.87268e-10
ENSG00000178974	FBXO34	0.454608	4.31396e-05	0.336044	0.00919887
ENSG00000179041	RRS1	0.394953	0.00344309	0.343216	0.0278377
ENSG00000179403	VWA1	0.578625	0.000444845	0.669404	9.1452e-05
ENSG00000179431	FJX1	1.97796	2.26717e-08	1.13499	0.00956761
ENSG00000180747	SMG1P3	0.719543	1.59059e-09	0.614532	1.54824e-06
ENSG00000180773	SLC36A4	0.682221	0.00108181	0.57895	0.0173025
ENSG00000181026	AEN	2.1585	4.21926e-16	1.09757	0.000351854
ENSG00000181027	FKRP	0.294668	3.57525e-05	0.324212	1.5464e-05
ENSG00000181104	F2R	0.66591	0.0112672	0.652362	0.0279083
ENSG00000181220	ZNF746	0.348992	0.000878475	0.305724	0.0108618
ENSG00000181222	POLR2A	0.917585	1.5381e-20	0.688533	3.49431e-11
ENSG00000181826	RELL1	0.811944	3.48029e-08	0.562063	0.000836839
ENSG00000181904	C5orf24	0.24688	0.0150513	0.236111	0.042629
ENSG00000182022	CHST15	0.810567	3.68289e-06	0.455831	0.0361506
ENSG00000182108	DEXI	0.942979	0.00265205	0.763362	0.0418832
ENSG00000182287	AP1S2	0.337508	0.000588683	0.246055	0.0354683
ENSG00000182481	KPNA2	1.15393	2.02108e-09	0.50254	0.0439635
ENSG00000182676	PPP1R27	1.5839	6.44706e-16	1.00834	2.39194e-06
ENSG00000182759	MAFA	0.638218	0.000757624	0.498038	0.0242851
ENSG00000183010	PYCR1	0.713486	0.00331555	0.687885	0.0110884
ENSG00000183054	RGPD6	0.487206	2.4969e-05	0.389509	0.00278384
ENSG00000183092	BEGAIN	2.04603	1.62785e-09	1.28022	0.00145802
ENSG00000183604	SMG1P5	0.343039	6.77134e-05	0.42373	1.66888e-06
ENSG00000184005	ST6GALNAC3	1.21576	1.10721e-07	1.37232	6.09666e-09
ENSG00000184254	ALDH1A3	1.50284	2.42513e-05	0.948487	0.0296017
ENSG00000184371	CSF1	1.03571	1.22466e-06	0.557855	0.0367673
ENSG00000184545	DUSP8	1.86167	3.81358e-16	1.78964	2.38541e-14
ENSG00000184602	SNN	0.873338	1.01925e-07	0.526268	0.0065796
ENSG00000184678	H2BC21	0.654976	3.08277e-07	0.526071	0.000181405
ENSG00000185022	MAFF	3.7844	6.81967e-15	2.46587	3.62e-06
ENSG00000185070	FLRT2	0.484896	0.00359162	0.613275	0.000338005
ENSG00000185291	IL3RA	0.428094	0.00479376	0.441253	0.00840933
ENSG00000185304	RGPD2	0.513663	0.000334465	0.412936	0.0120481
ENSG00000185710	SMG1P4	0.599533	2.19023e-07	0.540009	1.45305e-05
ENSG00000185761	ADAMTSL5	0.641029	4.02238e-05	0.712555	1.17072e-05
ENSG00000185864	NPIPB4	0.548169	4.27947e-08	0.508819	1.59811e-06
ENSG00000185915	KLHL34	1.04469	1.15727e-08	1.05556	3.11845e-08
ENSG00000186001	LRCH3	0.227641	0.000156749	0.158711	0.0293073
ENSG00000186051	TAL2	0.628804	0.0253783	0.838272	0.0038359
ENSG00000186352	ANKRD37	1.86283	7.38276e-19	1.15246	5.16813e-07
ENSG00000186594	MIR22HG	0.628944	2.76914e-05	0.370891	0.0463625
ENSG00000186818	LILRB4	1.56725	0.000388745	1.10976	0.041331
ENSG00000186908	ZDHHC17	0.41603	7.51037e-06	0.339674	0.00108877
ENSG00000187446	CHP1	0.269706	0.0100522	0.258266	0.0297184
ENSG00000187498	COL4A1	0.578644	0.0415574	0.840634	0.00346004
ENSG00000187627	RGPD1	0.496033	0.000393775	0.446821	0.00410247
ENSG00000187678	SPRY4	0.685283	7.50846e-07	0.708178	1.10697e-06
ENSG00000188529	SRSF10	0.665606	2.40117e-09	0.687537	2.63698e-09
ENSG00000188582	PAQR9	1.70485	2.40926e-11	0.78283	0.0130371
ENSG00000189050	RNFT1	0.425295	1.69244e-06	0.243622	0.0301814
ENSG00000196083	IL1RAP	0.929835	1.68593e-05	1.01512	7.64941e-06
ENSG00000196152	ZNF79	0.613597	0.000357444	0.584343	0.00206923
ENSG00000196391	ZNF774	2.11209	1.54359e-21	1.85586	3.79098e-16
ENSG00000196396	PTPN1	0.759542	1.2568e-12	0.302469	0.0268871
ENSG00000196428	TSC22D2	1.58093	5.28981e-20	1.10427	1.67867e-09
ENSG00000196482	ESRRG	1.91311	2.09384e-19	1.56166	1.83126e-12
ENSG00000196756	SNHG17	0.582612	0.00298288	0.498451	0.0300805
ENSG00000196796	NPIPB10P	0.40783	0.00668601	0.432779	0.00841633
ENSG00000196843	ARID5A	1.96019	3.51389e-11	1.51643	1.9581e-06
ENSG00000196862	RGPD4	0.443442	5.52517e-05	0.324787	0.0113166
ENSG00000196865	NHLRC2	0.28295	0.0162358	0.442785	0.000139221
ENSG00000196914	ARHGEF12	0.800383	3.72813e-10	0.675357	7.48043e-07
ENSG00000196950	SLC39A10	0.836421	6.81382e-06	0.695605	0.000863013
ENSG00000196993	NPIPB9	0.454465	7.84212e-05	0.544223	4.8004e-06
ENSG00000197077	KIAA1671	0.630576	0.000247604	0.618155	0.000869456
ENSG00000197147	LRRC8B	2.83503	1.79275e-15	2.03505	9.96795e-08
ENSG00000197375	SLC22A5	0.564793	7.21893e-05	0.593316	8.01741e-05
ENSG00000197386	HTT	0.207055	0.0400677	0.236016	0.0328171
ENSG00000197580	BCO2	0.816702	0.000123212	0.691323	0.00362806
ENSG00000197594	ENPP1	0.823899	9.44041e-13	0.747258	9.98787e-10
ENSG00000197694	SPTAN1	0.425105	0.000108454	0.320244	0.0117109
ENSG00000197872	CYRIA	0.311101	0.026949	0.368164	0.0150999
ENSG00000197930	ERO1A	1.25344	2.5944e-12	1.02891	6.81803e-08
ENSG00000198026	ZNF335	0.300742	0.000190564	0.220031	0.0217232
ENSG00000198060	MARCHF5	0.57207	5.22053e-08	0.452287	9.1452e-05
ENSG00000198064	NPIPB13	0.498941	3.74133e-08	0.543017	6.3053e-09
ENSG00000198108	CHSY3	1.57759	3.39021e-07	1.41603	2.28405e-05
ENSG00000198156	NPIPB6	0.470541	1.86035e-05	0.556812	9.74433e-07
ENSG00000198399	ITSN2	0.216683	0.00616824	0.231763	0.00784167
ENSG00000198406	BZW1P2	0.894881	5.90243e-13	0.412444	0.00718245
ENSG00000198517	MAFK	0.982693	1.19037e-10	0.611808	0.000402072
ENSG00000198642	KLHL9	0.49229	1.39864e-07	0.293835	0.00981158
ENSG00000198730	CTR9	0.613071	2.57754e-09	0.519663	2.60093e-06
ENSG00000198742	SMURF1	0.791394	3.10736e-10	0.821072	2.71483e-10
ENSG00000198814	GK	1.16781	1.63209e-07	0.77812	0.00277675
ENSG00000198833	UBE2J1	0.392072	4.75223e-05	0.307052	0.00541894
ENSG00000198842	DUSP27	0.501412	0.00373088	0.764584	7.64941e-06
ENSG00000198843	SELENOT	0.226987	3.52513e-06	0.135516	0.0261261
ENSG00000198887	SMC5	0.809781	1.49857e-09	0.705824	7.61581e-07
ENSG00000198900	TOP1	0.678343	5.39281e-13	0.411223	0.000109991
ENSG00000198960	ARMCX6	0.530663	0.0096333	0.502999	0.0311562
ENSG00000198961	PJA2	0.340727	3.57336e-05	0.217946	0.0295215
ENSG00000203814	H2BC18	0.761604	2.42768e-05	0.635743	0.00168331
ENSG00000203867	RBM20	0.657904	0.000573028	0.678526	0.000906719
ENSG00000204072	ARMCX7P	0.53127	0.00861887	0.491072	0.034689
ENSG00000204217	BMPR2	0.229379	0.00474558	0.208582	0.0249693
ENSG00000204386	NEU1	0.473639	5.60956e-06	0.382605	0.00108877
ENSG00000204388	HSPA1B	2.48207	5.60071e-11	0.979587	0.0450357
ENSG00000204389	HSPA1A	2.44992	1.27614e-10	1.00587	0.0393676
ENSG00000204396	VWA7	0.253456	0.0318594	0.36018	0.00284282
ENSG00000204580	DDR1	0.799145	0.000214414	0.749338	0.00145157
ENSG00000205189	ZBTB10	0.71169	2.0349e-07	0.459594	0.0041233
ENSG00000205268	PDE7A	0.523244	0.00572157	0.712136	0.000206753
ENSG00000205534	SMG1P2	0.398053	1.2073e-05	0.360651	0.000291619
ENSG00000206561	COLQ	1.37851	1.33739e-10	1.54045	2.17691e-12
ENSG00000211456	SACM1L	0.23312	0.0192877	0.253555	0.0224618
ENSG00000212719	LINC02693	0.480485	2.82922e-05	0.379996	0.00392068
ENSG00000213062	Z99572.1	1.03148	1.43653e-05	0.883783	0.000830672
ENSG00000213131	YWHAZP4	0.807893	6.03779e-06	0.511461	0.0211501
ENSG00000213236	YWHAZP2	0.65088	0.00128528	0.510289	0.0340637
ENSG00000213260	YWHAZP5	0.777512	5.90868e-06	0.515569	0.0126941
ENSG00000213281	NRAS	0.357359	0.00157186	0.321974	0.0121072
ENSG00000213300	HNRNPA3P6	0.30647	0.000234228	0.283564	0.0020461
ENSG00000213445	SIPA1	0.359636	0.0100682	0.45366	0.00183071
ENSG00000213514	AL731556.1	0.35259	0.00533148	0.403236	0.00288502
ENSG00000213516	RBMXL1	0.161804	0.0365286	0.183916	0.0320013
ENSG00000214013	GANC	1.04933	5.2264e-12	0.586995	0.000830672
ENSG00000214264	KCTD9P4	0.685951	0.0136661	0.879727	0.00228646
ENSG00000214517	PPME1	0.504178	1.6637e-06	0.405998	0.000506537
ENSG00000214548	MEG3	0.392235	0.0142198	0.49652	0.00290343
ENSG00000214653	HNRNPA3P3	0.298271	0.0241559	0.30471	0.0432662
ENSG00000215218	UBE2QL1	0.642012	1.43854e-07	0.581443	8.23863e-06
ENSG00000215895	HSPA5P1	0.87071	4.03573e-14	0.398256	0.00440736
ENSG00000217128	FNIP1	0.680254	1.5781e-05	0.700571	2.37134e-05
ENSG00000217624	AL627402.1	0.799123	1.06538e-07	0.534143	0.00232726
ENSG00000218891	ZNF579	0.416139	6.89886e-05	0.288024	0.0207061
ENSG00000220323	H2BC19P	0.731114	7.14846e-05	0.575372	0.00816572
ENSG00000221818	EBF2	0.706493	8.28175e-07	0.649474	2.41768e-05
ENSG00000221995	TIAF1	2.09458	1.40543e-13	1.62037	7.87698e-08
ENSG00000223345	H2BP1	0.838206	0.000178674	0.664597	0.0103794
ENSG00000223599	AL513523.3	0.489426	0.0188826	0.491417	0.0395164
ENSG00000223774	AL513217.1	0.76465	0.0316673	0.868677	0.0260772
ENSG00000224163	AC025594.1	1.43399	3.11504e-09	0.746368	0.0105901
ENSG00000224470	ATXN1L	0.466917	0.00536903	0.641651	0.000153373
ENSG00000225190	PLEKHM1	0.405484	0.000119314	0.37124	0.00139095
ENSG00000225484	NUTM2B-AS1	0.252924	0.0119353	0.236928	0.0418832
ENSG00000225648	SBDSP1	0.333254	0.000188455	0.218028	0.0468486
ENSG00000226608	FTLP3	0.512429	1.14778e-05	0.33553	0.0157352
ENSG00000226964	RHEBP2	0.420379	3.01747e-05	0.325522	0.00490182
ENSG00000227107	AC104667.1	2.22154	2.05815e-09	1.8908	2.60093e-06
ENSG00000227496	AC099066.2	2.49499	5.76783e-16	2.08905	9.50517e-11
ENSG00000227765	MYL12BP2	0.78836	2.68879e-05	0.696109	0.000721979
ENSG00000228748	AL450306.1	1.421	5.55702e-05	1.45632	0.000111569
ENSG00000229152	ANKRD10-IT1	0.902501	2.8425e-06	0.659049	0.00311919
ENSG00000229419	RALGAPA1P1	0.631483	1.87196e-07	0.641492	5.29262e-07
ENSG00000229596	MYL8P	0.794164	3.09267e-05	0.699608	0.000830672
ENSG00000229821	AC103925.1	2.32904	1.00954e-07	1.64154	0.00118413
ENSG00000229932	YWHAZP3	0.842889	4.51861e-10	0.567525	0.000246719
ENSG00000230844	ZNF674-AS1	1.02879	1.89716e-08	0.505865	0.0330214
ENSG00000232368	FTLP2	0.520257	0.000153198	0.368803	0.0244829
ENSG00000232499	AL391058.1	0.367654	0.000379935	0.409868	0.000177927
ENSG00000232801	SDCBPP3	0.807647	0.00455596	0.765848	0.0182081
ENSG00000234719	NPIPB2	0.386938	0.000545192	0.487	2.00114e-05
ENSG00000235316	DUSP8P5	0.427909	0.0063688	0.640224	3.92444e-05
ENSG00000235535	TRDN-AS1	0.861587	0.000393775	0.831118	0.00182991
ENSG00000235554	AC005822.1	0.652499	3.30598e-06	0.459677	0.0049617
ENSG00000235649	MXRA5Y	1.20378	0.0170443	1.40365	0.00931192
ENSG00000235927	NEXN-AS1	4.26227	1.03972e-14	2.2839	0.000289101
ENSG00000236287	ZBED5	0.650887	3.96351e-12	0.464329	5.92473e-06
ENSG00000236360	RRAS2P1	1.52955	3.01242e-05	1.06994	0.0157352
ENSG00000236565	HNRNPA3P5	0.285312	0.00976948	0.294127	0.017829
ENSG00000237296	SMG1P1	0.702526	2.98378e-10	0.623137	1.66845e-07
ENSG00000237298	TTN-AS1	0.399206	0.0021628	0.371048	0.0111638
ENSG00000237931	CLIC4P3	0.586874	0.0244415	0.690169	0.014474
ENSG00000237984	PTENP1	0.392097	0.00302291	0.430739	0.00254022
ENSG00000239305	RNF103	0.503228	3.45907e-08	0.338339	0.00125522
ENSG00000239306	RBM14	0.576659	1.20041e-07	0.46493	0.00010397
ENSG00000239474	KLHL41	0.246147	0.0115412	0.268874	0.011
ENSG00000241935	HOGA1	1.54858	4.82839e-09	1.20654	5.32603e-05
ENSG00000242902	FLNC-AS1	2.1749	1.31568e-07	1.36193	0.00467444
ENSG00000243716	NPIPB5	0.543738	1.02118e-08	0.530049	9.62095e-08
ENSG00000244026	FAM86DP	0.432887	0.00424043	0.412191	0.0159229
ENSG00000244462	RBM12	0.942776	1.38176e-18	0.730411	1.12285e-10
ENSG00000244754	N4BP2L2	0.28981	1.60744e-05	0.280118	9.73394e-05
ENSG00000247121	AC009126.1	0.400877	0.0410046	0.655476	0.000642181
ENSG00000247271	ZBED5-AS1	1.28715	3.19872e-08	0.672277	0.0186305
ENSG00000247570	SDCBPP2	0.715977	0.00843592	0.638478	0.0482095
ENSG00000248309	MEF2C-AS1	1.16612	3.91474e-08	0.850387	0.000384657
ENSG00000249421	ADAMTS19-AS1	2.63123	1.15816e-17	2.60509	1.54392e-16
ENSG00000249825	AC012636.1	1.59701	2.66081e-07	1.52123	4.63512e-06
ENSG00000250746	AC105250.1	0.74693	9.03316e-09	0.34871	0.0359777
ENSG00000251593	MSNP1	1.11067	1.56925e-07	1.01703	7.89784e-06
ENSG00000254206	NPIPB11	0.385222	9.38507e-05	0.39927	0.00013173
ENSG00000254332	AF201337.1	0.921676	0.000245527	0.718522	0.0146634
ENSG00000254387	MYL12AP1	0.768012	3.25159e-05	0.685511	0.000702246
ENSG00000254634	SMG1P6	0.608151	0.000223995	0.459809	0.0191084
ENSG00000255148	AC239802.2	1.01287	0.0019132	0.921447	0.0134996
ENSG00000255524	NPIPB8	0.480891	1.43588e-05	0.465578	9.9149e-05
ENSG00000255874	LINC00346	1.25272	5.85014e-15	0.953259	2.31241e-08
ENSG00000256671	LIMS4	1.53637	5.57176e-11	0.746468	0.0100132
ENSG00000256977	LIMS3	1.5472	4.77064e-11	0.751836	0.00966884
ENSG00000257122	RRN3P3	0.528593	0.000518145	0.515897	0.00202589
ENSG00000257513	NPIPB1P	0.409706	0.00187435	0.554136	3.36665e-05
ENSG00000258427	RBM8B	0.423069	0.00127339	0.419448	0.00408075
ENSG00000258515	AL355075.2	1.03674	2.42826e-05	0.77532	0.00796088
ENSG00000259051	HNRNPUP1	0.650416	0.000108111	0.503731	0.0102941
ENSG00000259531	AC022306.1	0.7689	5.95093e-06	0.467031	0.0264993
ENSG00000259820	AC083843.3	0.531108	0.00995374	0.532198	0.0210819
ENSG00000260490	MYL12BP1	0.679124	4.28274e-05	0.514862	0.00714871
ENSG00000261326	LINC01355	0.647021	2.19384e-05	0.396559	0.0399778
ENSG00000261457	AC002519.2	0.979871	2.87703e-12	0.498249	0.00330906
ENSG00000261716	H2BC20P	0.740382	0.000249413	0.528204	0.0328171
ENSG00000263465	SRSF8	0.343139	6.04114e-07	0.283374	0.000200636
ENSG00000264522	OTUD7B	0.51352	0.000170996	0.400889	0.010632
ENSG00000265399	AP005329.2	1.33586	6.68093e-08	0.944	0.00097286
ENSG00000265491	RNF115	1.53559	2.11408e-16	1.16081	4.23488e-09
ENSG00000265808	SEC22B	0.239904	0.00383313	0.221936	0.0186159
ENSG00000267278	MAP3K14-AS1	1.80267	1.11084e-05	1.53628	0.000775143
ENSG00000267519	AC020916.1	1.31049	2.38794e-09	0.620747	0.0235325
ENSG00000269934	AL353593.1	0.873219	3.62641e-11	0.773137	2.91929e-08
ENSG00000269958	AL049840.6	0.429384	0.000676639	0.317194	0.0397256
ENSG00000270060	AC090589.3	1.03974	5.46248e-06	1.02536	2.98505e-05
ENSG00000270110	AL353593.2	1.17164	1.80724e-06	1.12498	1.87175e-05
ENSG00000270276	H4C15	0.722777	0.000783297	0.676644	0.00470093
ENSG00000270882	H4C14	0.736921	0.00058855	0.679229	0.00451732
ENSG00000270904	AC008385.1	1.55933	1.12485e-05	1.64815	1.04216e-05
ENSG00000271121	NUDT4P2	1.90894	4.82691e-12	1.03111	0.00130156
ENSG00000271266	LAPTM4BP2	0.404613	0.0185298	0.494499	0.00695234
ENSG00000271533	Z83843.1	0.364189	0.0190715	0.364257	0.0405901
ENSG00000271643	AC112220.2	1.21004	6.10201e-05	0.821845	0.0259551
ENSG00000272501	AL662844.4	0.773173	3.68822e-07	0.902657	6.81125e-09
ENSG00000272631	AC067750.1	0.641414	0.00454622	0.844232	0.000255038
ENSG00000272789	AC010976.2	0.782379	0.000695932	0.81419	0.00115881
ENSG00000273015	AC008124.1	0.193129	0.0141152	0.276618	0.000530223
ENSG00000273270	AC090114.2	0.416772	0.000522484	0.430369	0.000968897
ENSG00000273284	AP001033.4	1.53827	0.000108561	0.997562	0.0432662
ENSG00000273679	AC100757.1	0.731964	0.0176944	0.716849	0.0444122
ENSG00000274180	NATD1	0.581058	2.9575e-05	0.352861	0.0389155
ENSG00000274211	SOCS7	0.938586	7.31602e-09	1.19612	2.78897e-13
ENSG00000274290	H2BC6	1.08148	0.000623835	0.820981	0.0344374
ENSG00000274565	AC080038.2	1.5549	2.20409e-06	1.3777	0.000133382
ENSG00000275140	SEC22B3P	0.376853	0.0230789	0.461634	0.00942855
ENSG00000275342	PRAG1	0.537896	4.5744e-06	0.748526	1.74092e-10
ENSG00000275993	SIK1B	3.6365	6.59467e-15	1.49565	0.00930943
ENSG00000276023	DUSP14	1.79904	2.98918e-15	0.968087	0.000200895
ENSG00000277117	FP565260.3	1.0587	2.1955e-06	0.573912	0.0468486
ENSG00000278864	AC055811.4	1.88545	9.23318e-11	1.07381	0.00189403
ENSG00000279118	AC093535.2	1.19066	1.26145e-05	1.20616	2.80374e-05
ENSG00000279133	AC018628.2	1.37952	2.99324e-08	1.04624	0.000196852
ENSG00000279164	AL118508.2	1.11174	1.76575e-08	0.721244	0.001544
ENSG00000279557	AC010435.1	1.41411	3.90747e-15	1.15752	2.44423e-09
ENSG00000279980	AC018946.2	1.56263	3.13204e-16	1.47444	9.45861e-14
ENSG00000280088	AC126474.2	1.05097	3.40415e-06	0.661662	0.0160957
ENSG00000280287	AC131212.3	0.926586	3.01242e-05	0.697472	0.00769682
ENSG00000280852	AC025048.6	0.326624	0.00227631	0.274432	0.027647
ENSG00000284391	AL139398.1	0.843509	0.000113591	1.09483	7.32134e-07
ENSG00000285976	AL135905.2	0.50764	0.00342331	0.629272	0.000449115
ENSG00000286215	AL356534.1	1.21025	3.90966e-06	0.889872	0.00346004
ENSG00000286986	AC026736.1	0.989937	0.0210922	1.07606	0.02342
ENSG00000287315	AL670729.3	1.1702	1.64203e-11	1.11373	7.2205e-10
Upregulated ECC B1 only:
ENSG00000020633	RUNX3	1.02493	0.0352131	-0.0335348	0.977979
ENSG00000021355	SERPINB1	0.439918	0.0105215	0.0257692	0.946364
ENSG00000041982	TNC	2.13621	0.00710765	-0.534325	0.701343
ENSG00000042088	TDP1	0.758646	0.00262467	-0.0837512	0.879766
ENSG00000069974	RAB27A	0.419309	0.0447783	-0.127999	0.730247
ENSG00000080824	HSP90AA1	0.7681	3.39585e-06	-0.0247787	0.949578
ENSG00000086712	TXLNG	0.385251	0.000558572	0.00553164	0.984474
ENSG00000088205	DDX18	0.244041	0.0027414	-0.0598094	0.684111
ENSG00000088986	DYNLL1	0.353309	0.0184753	0.0153758	0.96433
ENSG00000090339	ICAM1	1.07955	0.0153323	-0.0750229	0.937876
ENSG00000096384	HSP90AB1	0.179872	0.0452008	-0.046358	0.765205
ENSG00000099860	GADD45B	1.64367	0.000780632	0.0676852	0.952003
ENSG00000100243	CYB5R3	0.168644	0.0424049	-0.010702	0.951252
ENSG00000100591	AHSA1	0.160924	0.0337009	-0.100393	0.32906
ENSG00000101294	HM13	0.220909	0.00379699	-0.061597	0.641682
ENSG00000106772	PRUNE2	1.25584	0.0372763	-0.127102	0.917576
ENSG00000107130	NCS1	1.34782	0.0291926	-0.0327516	0.981529
ENSG00000107815	TWNK	0.372045	0.00814664	-0.0138123	0.966666
ENSG00000107949	BCCIP	0.143957	0.0314592	-0.0136681	0.920955
ENSG00000109534	GAR1	0.326931	0.0377529	-0.0938959	0.742077
ENSG00000110880	CORO1C	0.775017	2.80348e-06	0.0193776	0.962662
ENSG00000111641	NOP2	0.713639	0.0257619	-0.0420059	0.956209
ENSG00000111817	DSE	0.348071	0.0203136	0.0222459	0.946364
ENSG00000112139	MDGA1	0.481804	0.0112231	0.0320227	0.941416
ENSG00000115541	HSPE1	0.306544	0.0355453	-0.0345236	0.906662
ENSG00000116690	PRG4	1.67247	0.00308781	-0.0134389	0.99215
ENSG00000116701	NCF2	0.69506	0.0477205	0.0405806	0.959207
ENSG00000116741	RGS2	1.20101	0.000514532	-0.0472474	0.956453
ENSG00000118523	CCN2	1.09576	0.00894229	-0.0569588	0.950479
ENSG00000120694	HSPH1	0.600623	0.000493995	-0.151121	0.608687
ENSG00000123136	DDX39A	0.314084	0.0313278	0.00519546	0.986768
ENSG00000123146	ADGRE5	0.441566	0.00114989	-0.0671103	0.798848
ENSG00000125753	VASP	0.495712	0.00770994	-0.00364605	0.993796
ENSG00000125845	BMP2	0.731928	0.0120443	-0.0851523	0.890438
ENSG00000126709	IFI6	0.576836	0.034922	-0.0327673	0.95687
ENSG00000127507	ADGRE2	0.436493	0.0468919	-0.0845901	0.83627
ENSG00000128059	PPAT	0.408783	0.030865	-0.124159	0.708291
ENSG00000130340	SNX9	0.16244	0.0250246	0.00696336	0.966218
ENSG00000132341	RAN	0.198933	0.00525267	-0.0458699	0.716606
ENSG00000132510	KDM6B	0.308652	0.0312098	-0.217787	0.243223
ENSG00000134531	EMP1	0.496351	0.032026	-0.00198386	0.998029
ENSG00000135404	CD63	0.264927	0.0164541	-0.0110956	0.964946
ENSG00000135899	SP110	0.434365	0.0279839	0.000273951	0.999218
ENSG00000137267	TUBB2A	0.451679	0.000387149	-0.00108404	0.99813
ENSG00000137449	CPEB2	0.365976	0.0439759	-0.259774	0.280586
ENSG00000140511	HAPLN3	0.834577	0.0244579	0.0553634	0.946364
ENSG00000141384	TAF4B	0.488911	0.0302539	-0.00432553	0.993796
ENSG00000144746	ARL6IP5	0.204023	0.00945849	-0.0421158	0.767678
ENSG00000145780	FEM1C	0.462409	0.0256149	-0.000643075	0.999061
ENSG00000147439	BIN3	0.40205	0.0313278	-0.0189784	0.965472
ENSG00000154734	ADAMTS1	0.72641	0.0353837	-0.0403614	0.957856
ENSG00000156261	CCT8	0.150543	0.0308863	-0.0022898	0.98805
ENSG00000158406	H4C8	0.410605	0.0259544	-0.00365651	0.993618
ENSG00000158470	B4GALT5	0.405856	0.0337119	-0.140895	0.64837
ENSG00000161638	ITGA5	0.79507	0.000368504	-0.0244795	0.963988
ENSG00000163875	MEAF6	0.159824	0.0415775	0.0103568	0.950646
ENSG00000166963	MAP1A	1.16904	0.000276656	0.0196129	0.980618
ENSG00000167601	AXL	0.38042	0.0216378	-0.00576182	0.987332
ENSG00000169439	SDC2	0.533765	0.0350132	-0.0416306	0.937616
ENSG00000173213	TUBB8B	0.652744	0.0151818	0.0424906	0.945365
ENSG00000173621	LRFN4	0.673586	0.00600216	-0.0228094	0.969188
ENSG00000173674	EIF1AX	0.185006	0.00762752	-0.00436543	0.979925
ENSG00000173846	PLK3	0.77349	0.0128454	-0.125429	0.835652
ENSG00000176014	TUBB6	0.979225	2.16043e-05	-0.00243288	0.997853
ENSG00000177426	TGIF1	0.538431	0.0239627	-0.309146	0.366225
ENSG00000177697	CD151	0.352046	0.0157482	-0.0563637	0.837334
ENSG00000177706	FAM20C	0.353254	0.00208857	-0.00637461	0.981529
ENSG00000181359	HSP90AA6P	0.799646	7.71621e-06	0.0292965	0.945909
ENSG00000183199	HSP90AB3P	0.175779	0.0433987	-0.0403862	0.794603
ENSG00000184226	PCDH9	0.658611	0.00384577	-0.0628792	0.898126
ENSG00000184557	SOCS3	1.82702	0.00954047	0.0373748	0.98179
ENSG00000185215	TNFAIP2	0.309526	0.0326232	-0.0433687	0.879636
ENSG00000185800	DMWD	0.257027	0.0295515	0.00851435	0.97603
ENSG00000187239	FNBP1	0.197007	0.0455408	0.00679544	0.976729
ENSG00000187479	C11orf96	0.977743	0.0279758	-0.484481	0.456742
ENSG00000187514	PTMA	0.278471	0.0455408	-0.0311425	0.911269
ENSG00000188229	TUBB4B	0.358184	0.0367449	-0.160222	0.537673
ENSG00000189266	PNRC2	0.183815	0.0425057	0.00229225	0.990909
ENSG00000197956	S100A6	0.685731	0.0428696	-0.0632034	0.926453
ENSG00000205100	HSP90AA4P	0.834162	9.29963e-06	0.0281749	0.95018
ENSG00000205955	HSP90AA5P	0.719029	0.00158921	-0.10955	0.810104
ENSG00000213190	MLLT11	0.830118	0.00122835	0.0213113	0.97462
ENSG00000224411	HSP90AA2P	0.734779	1.13505e-05	-0.04267	0.90901
ENSG00000228169	PPIAP19	0.579278	0.0330513	0.00140805	0.998579
ENSG00000231434	AL365440.1	0.721267	0.000138015	-0.153439	0.64837
ENSG00000242265	PEG10	0.775878	0.00372149	-0.0863888	0.877008
ENSG00000251562	MALAT1	0.285898	0.0123741	-0.0581638	0.7793
ENSG00000258645	HSPE1P2	0.358545	0.0277381	-0.0198113	0.957015
ENSG00000259207	ITGB3	1.09227	0.00299302	-0.0737898	0.92987
ENSG00000260428	SCX	0.60842	0.00547394	-0.214688	0.542975
ENSG00000261456	TUBB8	0.563844	0.0166892	-0.0952502	0.841138
ENSG00000266265	KLF14	0.493505	0.04347	-0.00645922	0.990958
ENSG00000267507	AC010327.3	0.556343	0.0330592	-0.0413765	0.944516
Upregulated ECC B2 only:
ENSG00000107317	PTGDS	-0.019888	0.961289	0.579431	0.0405948
ENSG00000162946	DISC1	0.0113963	0.97748	0.691807	0.0065674
ENSG00000165810	BTNL9	-0.1419	0.536926	0.410634	0.0467946
ENSG00000196465	MYL6B	-0.146022	0.453341	0.367299	0.0417581
ENSG00000198948	MFAP3L	-0.00130971	0.996861	0.511358	0.00881112
ENSG00000253177	AC104211.2	-0.113148	0.674973	0.535524	0.0101979
ENSG00000284237	LINC02767	0.00796258	0.979568	0.466455	0.0271245
Downregulated ECC B1 and ECC B2:
ENSG00000004866	ST7	-0.300792	0.00565235	-0.314729	0.00944457
ENSG00000004975	DVL2	-0.199126	0.019136	-0.218709	0.0211738
ENSG00000005073	HOXA11	-0.749232	0.000496606	-0.803543	0.000550549
ENSG00000005436	GCFC2	-0.238797	0.0182138	-0.278276	0.0110681
ENSG00000006704	GTF2IRD1	-0.352916	0.00743868	-0.324944	0.0311562
ENSG00000007314	SCN4A	-0.432355	1.89472e-06	-0.273108	0.010801
ENSG00000007944	MYLIP	-0.54051	0.000182674	-0.492696	0.00189403
ENSG00000008128	CDK11A	-0.238069	0.0272875	-0.263872	0.0301349
ENSG00000010292	NCAPD2	-0.374584	0.00011221	-0.239447	0.0443985
ENSG00000011275	RNF216	-0.18293	0.012818	-0.201413	0.012282
ENSG00000015532	XYLT2	-0.505943	6.53331e-08	-0.2804	0.012797
ENSG00000023839	ABCC2	-0.995049	0.000777117	-0.863914	0.0104306
ENSG00000032219	ARID4A	-0.367544	0.000577098	-0.431144	0.00013026
ENSG00000035115	SH3YL1	-0.264578	0.0286508	-0.338995	0.0086125
ENSG00000043093	DCUN1D1	-0.286948	0.001012	-0.21763	0.0357626
ENSG00000047230	CTPS2	-0.45164	1.19601e-05	-0.348604	0.00320893
ENSG00000047579	DTNBP1	-0.480084	1.85075e-07	-0.422812	2.3201e-05
ENSG00000048649	RSF1	-0.274159	0.000685788	-0.331649	8.35991e-05
ENSG00000049239	H6PD	-0.893005	5.4359e-13	-0.719347	4.20629e-08
ENSG00000049246	PER3	-0.882637	1.64459e-05	-0.569458	0.0198756
ENSG00000053702	NRIP2	-0.675861	0.0139428	-0.860376	0.00320784
ENSG00000054654	SYNE2	-0.333642	1.77735e-05	-0.262338	0.00274616
ENSG00000058404	CAMK2B	-0.132544	0.0375737	-0.167469	0.0129023
ENSG00000059122	FLYWCH1	-0.363915	5.65322e-05	-0.291692	0.00437436
ENSG00000059588	TARBP1	-0.616468	1.24837e-10	-0.466728	7.41992e-06
ENSG00000064651	SLC12A2	-0.770517	1.6747e-07	-0.796935	2.33846e-07
ENSG00000064687	ABCA7	-0.744041	2.14367e-06	-0.528314	0.00320893
ENSG00000064933	PMS1	-0.497391	8.84972e-08	-0.24074	0.0394312
ENSG00000065029	ZNF76	-0.41598	2.24034e-06	-0.242048	0.0235394
ENSG00000065989	PDE4A	-0.739595	1.5691e-10	-0.541663	1.72192e-05
ENSG00000066135	KDM4A	-0.589674	7.52286e-06	-0.419863	0.00584713
ENSG00000067141	NEO1	-0.563844	5.26262e-05	-0.418981	0.0093737
ENSG00000067445	TRO	-0.710142	1.84763e-07	-0.384033	0.0211245
ENSG00000070601	FRMPD1	-0.969453	4.63089e-09	-0.63167	0.000760977
ENSG00000070759	TESK2	-1.20204	9.43022e-11	-0.857781	2.18043e-05
ENSG00000072422	RHOBTB1	-0.866858	5.05508e-06	-0.560352	0.0123485
ENSG00000072736	NFATC3	-0.502519	1.2635e-05	-0.414809	0.00120388
ENSG00000073060	SCARB1	-0.444334	5.28792e-07	-0.344738	0.000506916
ENSG00000073849	ST6GAL1	-0.559428	0.000719573	-0.423703	0.0296901
ENSG00000074660	SCARF1	-0.541628	0.000266279	-0.400112	0.0217565
ENSG00000074855	ANO8	-0.318277	0.000316986	-0.240936	0.0202663
ENSG00000074964	ARHGEF10L	-0.3248	3.11012e-05	-0.236589	0.00891905
ENSG00000075188	NUP37	-0.440564	0.000608968	-0.337081	0.0269032
ENSG00000075303	SLC25A40	-0.420553	8.97904e-05	-0.281845	0.029857
ENSG00000075399	VPS9D1	-0.337303	0.000404145	-0.261018	0.0198918
ENSG00000075568	TMEM131	-0.589643	6.12642e-11	-0.40167	5.40956e-05
ENSG00000077684	JADE1	-0.25332	0.0387632	-0.449266	0.000172022
ENSG00000078399	HOXA9	-0.834241	2.41838e-09	-0.661279	1.33208e-05
ENSG00000078403	MLLT10	-0.642588	2.86446e-10	-0.421224	0.000223666
ENSG00000078687	TNRC6C	-0.501474	8.61379e-06	-0.327258	0.0142966
ENSG00000079215	SLC1A3	-0.48656	0.000204064	-0.522785	0.000167115
ENSG00000079950	STX7	-0.235644	0.00047372	-0.211851	0.00507112
ENSG00000080854	IGSF9B	-0.65669	0.000142717	-0.678493	0.000229751
ENSG00000081177	EXD2	-0.572291	1.34914e-08	-0.355646	0.00223491
ENSG00000081277	PKP1	-0.581747	0.0148406	-0.581814	0.0306444
ENSG00000081923	ATP8B1	-0.582807	0.00175861	-0.510815	0.0167401
ENSG00000084090	STARD7	-0.470438	1.17318e-08	-0.421685	1.542e-06
ENSG00000084774	CAD	-0.622776	4.4841e-08	-0.482846	0.000119459
ENSG00000085511	MAP3K4	-0.211882	0.00966414	-0.227593	0.0118687
ENSG00000085514	PILRA	-0.715949	6.44928e-07	-0.523846	0.00125522
ENSG00000085644	ZNF213	-0.339154	0.000880197	-0.252061	0.0388881
ENSG00000085982	USP40	-0.426668	2.5817e-05	-0.272596	0.0259551
ENSG00000087266	SH3BP2	-0.376134	0.000559359	-0.376292	0.00146585
ENSG00000088179	PTPN4	-0.283673	0.00578669	-0.24537	0.0405948
ENSG00000088543	C3orf18	-0.424585	0.000744109	-0.337447	0.0210655
ENSG00000089050	RBBP9	-0.280831	0.0275688	-0.407382	0.00233623
ENSG00000089094	KDM2B	-0.329671	0.000545324	-0.229511	0.0473194
ENSG00000089163	SIRT4	-1.21803	4.95436e-08	-0.753292	0.00319723
ENSG00000091073	DTX2	-0.299698	0.01858	-0.338108	0.0159134
ENSG00000091262	ABCC6	-0.594466	0.00354135	-0.489306	0.0399778
ENSG00000091656	ZFHX4	-0.876736	9.05448e-12	-0.911521	9.76159e-12
ENSG00000092068	SLC7A8	-1.00192	2.97495e-08	-0.61335	0.00340851
ENSG00000092847	AGO1	-0.189857	0.00512903	-0.160078	0.0467946
ENSG00000099899	TRMT2A	-0.279395	0.000722693	-0.227419	0.0179805
ENSG00000099904	ZDHHC8	-0.313621	8.80124e-05	-0.279375	0.00165812
ENSG00000099954	CECR2	-0.735315	6.8693e-08	-0.490654	0.00159709
ENSG00000099957	P2RX6	-0.452994	1.96762e-05	-0.288367	0.0242457
ENSG00000100034	PPM1F	-0.224107	0.0246553	-0.236864	0.0345309
ENSG00000100036	SLC35E4	-0.783645	1.5781e-05	-0.63646	0.00168332
ENSG00000100100	PIK3IP1	-1.2337	6.77235e-09	-1.0101	1.11023e-05
ENSG00000100105	PATZ1	-0.470275	3.55355e-05	-0.349027	0.00807355
ENSG00000100109	TFIP11	-0.60613	6.98593e-05	-0.39283	0.0332904
ENSG00000100151	PICK1	-0.285172	0.00050435	-0.206537	0.0356434
ENSG00000100281	HMGXB4	-0.224343	0.0392708	-0.255348	0.0358753
ENSG00000100319	ZMAT5	-0.291159	0.0465271	-0.35368	0.0275202
ENSG00000100321	SYNGR1	-0.357258	0.000216381	-0.242426	0.0379564
ENSG00000100324	TAB1	-0.614658	2.4238e-13	-0.404956	1.07048e-05
ENSG00000100330	MTMR3	-0.55915	1.48735e-10	-0.367881	0.000166518
ENSG00000100354	TNRC6B	-0.5509	5.03751e-14	-0.521264	8.62228e-12
ENSG00000100360	IFT27	-0.415895	0.000169771	-0.271185	0.0450545
ENSG00000100628	ASB2	-0.556437	0.000592681	-0.388255	0.0467946
ENSG00000100813	ACIN1	-0.249304	4.2366e-06	-0.208941	0.000479195
ENSG00000100906	NFKBIA	-1.24614	1.75683e-10	-1.10882	7.58467e-08
ENSG00000100982	PCIF1	-0.263484	0.00113663	-0.223682	0.0159354
ENSG00000101004	NINL	-1.03832	4.41914e-08	-0.584819	0.00890213
ENSG00000101040	ZMYND8	-0.814786	1.00406e-10	-0.806273	8.56184e-10
ENSG00000101079	NDRG3	-0.944326	3.11916e-24	-0.762689	2.63138e-15
ENSG00000101298	SNPH	-0.53492	3.56085e-05	-0.539652	0.000109664
ENSG00000101473	ACOT8	-0.329446	0.000245527	-0.27895	0.00625367
ENSG00000102683	SGCG	-0.288701	0.00148701	-0.289135	0.00346454
ENSG00000102878	HSF4	-0.599117	5.93887e-07	-0.474081	0.000345769
ENSG00000102935	ZNF423	-0.516328	1.26369e-05	-0.432138	0.000968897
ENSG00000102974	CTCF	-0.340184	5.59559e-06	-0.199076	0.0301695
ENSG00000103319	EEF2K	-0.447112	2.89819e-05	-0.416908	0.00030932
ENSG00000103343	ZNF174	-0.566904	1.35304e-05	-0.349137	0.0271398
ENSG00000103510	KAT8	-0.418432	2.16941e-05	-0.300617	0.0086125
ENSG00000103710	RASL12	-0.456537	0.000267358	-0.345601	0.0178916
ENSG00000104290	FZD3	-0.513674	0.00265543	-0.473529	0.0151965
ENSG00000104848	KCNA7	-0.487748	0.00260541	-0.379841	0.0479843
ENSG00000104866	PPP1R37	-0.164982	0.0404425	-0.196246	0.0261032
ENSG00000105426	PTPRS	-0.309083	0.000866323	-0.254231	0.0179281
ENSG00000105516	DBP	-1.52352	2.1435e-13	-1.13551	3.20993e-07
ENSG00000105518	TMEM205	-0.309702	0.000650688	-0.242851	0.0224489
ENSG00000105707	HPN	-0.555145	0.00184295	-0.45792	0.0276038
ENSG00000105997	HOXA3	-0.607219	0.000787628	-0.488819	0.0198709
ENSG00000106004	HOXA5	-0.514234	0.00362463	-0.550018	0.00468298
ENSG00000106031	HOXA13	-0.730177	2.17354e-05	-0.474693	0.020547
ENSG00000106415	GLCCI1	-0.814081	7.02117e-09	-0.659956	1.56209e-05
ENSG00000106479	ZNF862	-0.757598	7.4239e-10	-0.454253	0.00121664
ENSG00000107719	PALD1	-0.734343	1.10886e-06	-0.371174	0.049391
ENSG00000107859	PITX3	-0.806136	0.000161633	-0.630436	0.0101293
ENSG00000107882	SUFU	-0.569317	3.01451e-11	-0.498537	4.93395e-08
ENSG00000108001	EBF3	-0.28791	0.0113928	-0.31457	0.0121201
ENSG00000108055	SMC3	-0.343633	5.23276e-05	-0.218888	0.0346271
ENSG00000108312	UBTF	-0.335654	2.9281e-06	-0.297568	0.00013173
ENSG00000108342	CSF3	-1.61695	2.78313e-05	-1.53672	0.000231202
ENSG00000108352	RAPGEFL1	-0.499154	3.01242e-05	-0.358429	0.0103051
ENSG00000108557	RAI1	-0.411015	0.00292093	-0.372398	0.0177892
ENSG00000108773	KAT2A	-0.213843	0.0181823	-0.20964	0.0418832
ENSG00000109381	ELF2	-0.421016	1.01447e-05	-0.3029	0.00590527
ENSG00000109458	GAB1	-1.01199	7.44723e-09	-0.801078	2.42299e-05
ENSG00000109501	WFS1	-0.335632	0.00478925	-0.356636	0.00607584
ENSG00000109920	FNBP4	-0.511515	2.19023e-07	-0.413176	0.00013173
ENSG00000110583	NAA40	-0.44797	0.000232603	-0.414381	0.00196118
ENSG00000110987	BCL7A	-0.542612	1.58899e-07	-0.458388	4.67181e-05
ENSG00000111404	RERGL	-1.83167	0.0259544	-2.5454	0.00331232
ENSG00000111859	NEDD9	-0.84858	0.00168844	-0.689633	0.0279083
ENSG00000112137	PHACTR1	-0.729312	0.000405441	-0.49067	0.049391
ENSG00000112159	MDN1	-0.368222	8.56969e-06	-0.228403	0.0220857
ENSG00000112175	BMP5	-0.55459	1.11532e-05	-0.466082	0.000941078
ENSG00000112293	GPLD1	-0.947584	6.7149e-07	-0.740247	0.000456248
ENSG00000112304	ACOT13	-0.233161	0.00200766	-0.194884	0.0276707
ENSG00000112320	SOBP	-0.398714	0.000532702	-0.349943	0.00683557
ENSG00000112561	TFEB	-0.318694	0.000709155	-0.357453	0.00030956
ENSG00000112759	SLC29A1	-0.494752	2.60924e-06	-0.289921	0.0232342
ENSG00000112796	ENPP5	-0.770905	2.45444e-05	-0.784387	5.36384e-05
ENSG00000113761	ZNF346	-0.694907	1.26333e-08	-0.329189	0.0300805
ENSG00000114739	ACVR2B	-1.07615	1.79275e-15	-0.902406	2.04965e-10
ENSG00000115107	STEAP3	-0.488373	1.25772e-08	-0.515321	7.46915e-09
ENSG00000115221	ITGB6	-0.355895	0.00600971	-0.333414	0.0228944
ENSG00000115241	PPM1G	-0.100933	0.0498954	-0.131506	0.0169873
ENSG00000115616	SLC9A2	-0.47769	0.00568068	-0.423653	0.0337545
ENSG00000115904	SOS1	-0.327193	0.000129666	-0.257321	0.0087942
ENSG00000116497	S100PBP	-0.460577	0.00144225	-0.404159	0.0143869
ENSG00000117625	RCOR3	-0.309583	1.43759e-05	-0.243325	0.00249167
ENSG00000117707	PROX1	-1.20662	4.48474e-08	-0.784679	0.00181979
ENSG00000118412	CASP8AP2	-0.500086	7.39708e-09	-0.250421	0.0178752
ENSG00000118482	PHF3	-0.310138	0.00180921	-0.237327	0.0450161
ENSG00000119138	KLF9	-0.471041	0.00684566	-0.403675	0.0469053
ENSG00000119227	PIGZ	-0.510357	8.75933e-06	-0.40359	0.00181704
ENSG00000119401	TRIM32	-0.594254	1.75689e-06	-0.431673	0.00221768
ENSG00000119640	ACYP1	-0.328593	0.0299205	-0.344106	0.0472455
ENSG00000119686	FLVCR2	-1.17224	7.88126e-08	-0.809313	0.000862148
ENSG00000119688	ABCD4	-0.309747	0.000196751	-0.229181	0.0194359
ENSG00000120049	KCNIP2	-1.17359	2.82442e-07	-1.20534	6.53356e-07
ENSG00000120662	MTRF1	-0.359837	0.000496326	-0.29921	0.0115539
ENSG00000120915	EPHX2	-0.299078	0.00207904	-0.231065	0.0473194
ENSG00000121067	SPOP	-0.194787	0.011638	-0.193911	0.0259002
ENSG00000121210	TMEM131L	-0.534705	0.0004626	-0.529946	0.0013302
ENSG00000121310	ECHDC2	-0.382244	2.72927e-06	-0.217327	0.0298054
ENSG00000121440	PDZRN3	-0.729771	7.13155e-08	-0.600902	4.2679e-05
ENSG00000121577	POPDC2	-0.484472	0.00143526	-0.449283	0.00802506
ENSG00000121775	TMEM39B	-0.499452	4.75223e-05	-0.399736	0.00436475
ENSG00000121989	ACVR2A	-0.280608	0.0324059	-0.29657	0.0469057
ENSG00000122484	RPAP2	-0.236254	0.00535302	-0.219084	0.0246724
ENSG00000122741	DCAF10	-0.187254	0.0232773	-0.198534	0.0328171
ENSG00000123095	BHLHE41	-0.929287	5.08368e-08	-0.616113	0.001544
ENSG00000123352	SPATS2	-0.505912	2.13842e-07	-0.4573	1.53558e-05
ENSG00000123636	BAZ2B	-0.269039	0.000692148	-0.250294	0.00468298
ENSG00000123700	KCNJ2	-0.944255	7.91426e-10	-0.755398	4.97927e-06
ENSG00000124104	SNX21	-0.328581	0.000629428	-0.477945	7.56078e-07
ENSG00000124279	FASTKD3	-0.476582	0.000775376	-0.355822	0.0360716
ENSG00000124574	ABCC10	-0.374936	0.00827758	-0.365971	0.0231413
ENSG00000124782	RREB1	-0.641643	1.45378e-06	-0.503549	0.000675304
ENSG00000125457	MIF4GD	-0.304297	0.000521643	-0.279605	0.00439779
ENSG00000125551	PLGLB2	-1.09366	4.34984e-08	-0.573247	0.0140799
ENSG00000125629	INSIG2	-0.349423	0.00144225	-0.282854	0.0285046
ENSG00000125871	MGME1	-0.544466	3.91474e-08	-0.381765	0.000649318
ENSG00000125952	MAX	-0.285606	0.0272875	-0.318275	0.0254499
ENSG00000126216	TUBGCP3	-0.210406	0.0499928	-0.287831	0.0111638
ENSG00000126351	THRA	-0.470839	1.33739e-10	-0.425536	3.63687e-08
ENSG00000126368	NR1D1	-0.97474	0.00183626	-0.928204	0.00737925
ENSG00000126464	PRR12	-0.782268	3.68725e-12	-0.724918	7.2205e-10
ENSG00000126778	SIX1	-1.1085	1.84801e-11	-0.938053	7.87698e-08
ENSG00000126882	FAM78A	-0.602091	3.63916e-05	-0.528622	0.000968897
ENSG00000127054	INTS11	-0.196174	0.00107521	-0.175603	0.00938773
ENSG00000127334	DYRK2	-0.794714	2.08737e-10	-0.617055	4.9787e-06
ENSG00000127364	TAS2R4	-1.07415	0.0141394	-1.00448	0.0498468
ENSG00000127511	SIN3B	-0.250219	0.000346167	-0.183303	0.0273566
ENSG00000128159	TUBGCP6	-0.356784	0.000662609	-0.26183	0.0357626
ENSG00000128833	MYO5C	-1.21264	2.62121e-06	-0.735282	0.0158683
ENSG00000128891	CCDC32	-0.516449	0.000115658	-0.449889	0.00282902
ENSG00000129103	SUMF2	-0.36018	0.00150872	-0.272122	0.0442548
ENSG00000129244	ATP1B2	-0.713703	0.000125661	-0.638876	0.00200244
ENSG00000129317	PUS7L	-0.425191	0.00979966	-0.452154	0.0135267
ENSG00000130037	KCNA5	-0.64496	0.0211724	-0.673746	0.0320265
ENSG00000130222	GADD45G	-1.59393	7.47902e-05	-1.84794	9.12921e-06
ENSG00000130254	SAFB2	-0.223047	0.00079602	-0.25852	0.000214361
ENSG00000130304	SLC27A1	-0.85949	2.24655e-14	-0.709702	2.11426e-09
ENSG00000130349	MTRES1	-0.308884	0.000286152	-0.243824	0.0133928
ENSG00000130560	UBAC1	-0.22725	0.00344559	-0.18129	0.048119
ENSG00000130649	CYP2E1	-0.756534	0.000310788	-0.827636	0.000280904
ENSG00000130669	PAK4	-0.209948	0.013235	-0.19721	0.0466481
ENSG00000130695	CEP85	-0.806889	2.35682e-08	-0.509337	0.00220415
ENSG00000130714	POMT1	-0.429036	2.08955e-06	-0.297523	0.00426911
ENSG00000130940	CASZ1	-0.55519	1.09748e-07	-0.519426	3.04561e-06
ENSG00000131389	SLC6A6	-0.493316	0.00909539	-0.568632	0.00478984
ENSG00000132017	DCAF15	-0.460414	0.000195289	-0.346128	0.0162761
ENSG00000132182	NUP210	-0.671485	2.76182e-07	-0.519953	0.000333942
ENSG00000132613	MTSS2	-0.396338	5.31347e-06	-0.30504	0.00189403
ENSG00000132819	RBM38	-0.357235	0.00521466	-0.315256	0.0320013
ENSG00000133056	PIK3C2B	-0.706575	1.36074e-06	-0.579221	0.000308449
ENSG00000133069	TMCC2	-0.477003	0.00865212	-0.432549	0.0389236
ENSG00000133460	SLC2A11	-0.803171	1.77739e-08	-0.37885	0.0339394
ENSG00000133935	ERG28	-0.364938	0.000510274	-0.318856	0.00764539
ENSG00000134030	CTIF	-0.198511	0.00819831	-0.189903	0.0268871
ENSG00000134852	CLOCK	-0.305468	0.041013	-0.355458	0.0295375
ENSG00000135063	FAM189A2	-0.453653	1.38745e-07	-0.498827	2.25272e-08
ENSG00000135317	SNX14	-0.284169	0.00199399	-0.234723	0.0303555
ENSG00000135365	PHF21A	-0.472949	1.15942e-07	-0.32273	0.00152742
ENSG00000135407	AVIL	-0.903414	2.91974e-11	-0.717823	8.14007e-07
ENSG00000135929	CYP27A1	-0.462452	2.99977e-06	-0.375739	0.00062432
ENSG00000135930	EIF4E2	-0.183239	0.047521	-0.220295	0.0280195
ENSG00000136478	TEX2	-0.298416	0.0125975	-0.32599	0.0122037
ENSG00000136631	VPS45	-0.193723	0.044814	-0.215257	0.0469667
ENSG00000137497	NUMA1	-0.300053	0.00148093	-0.238172	0.0311301
ENSG00000137502	RAB30	-0.733687	1.14e-05	-0.545533	0.00423554
ENSG00000137522	RNF121	-0.262081	0.00786652	-0.270716	0.0137783
ENSG00000137558	PI15	-0.961629	0.00578412	-0.858879	0.0344761
ENSG00000137700	SLC37A4	-0.319565	0.000426693	-0.249025	0.0179528
ENSG00000137776	SLTM	-0.162163	0.0392185	-0.247088	0.0017785
ENSG00000137834	SMAD6	-0.664295	0.0141948	-0.732607	0.0147592
ENSG00000138136	LBX1	-0.878669	3.55936e-12	-0.669381	8.14007e-07
ENSG00000138336	TET1	-1.12594	3.94246e-08	-1.06622	1.10697e-06
ENSG00000138413	IDH1	-0.572449	3.29981e-07	-0.514273	2.00114e-05
ENSG00000138439	FAM117B	-0.77694	8.16511e-05	-0.507055	0.0314619
ENSG00000139083	ETV6	-0.71438	0.000189894	-0.748111	0.00024525
ENSG00000139209	SLC38A4	-0.700993	0.00254755	-0.625775	0.0176398
ENSG00000139508	SLC46A3	-0.615499	5.95893e-06	-0.337535	0.0465557
ENSG00000139974	SLC38A6	-0.543167	0.00134635	-0.739705	3.56763e-05
ENSG00000140006	WDR89	-0.581333	5.10117e-05	-0.49749	0.0019954
ENSG00000140022	STON2	-0.57279	3.11012e-05	-0.511574	0.000760977
ENSG00000140939	NOL3	-0.283393	0.000244474	-0.189123	0.044002
ENSG00000141034	GID4	-0.337749	0.0023063	-0.271533	0.0372669
ENSG00000141068	KSR1	-0.532661	0.00135168	-0.559643	0.00168042
ENSG00000141503	MINK1	-0.309389	2.89126e-06	-0.202303	0.00962792
ENSG00000141569	TRIM65	-0.36196	0.00185285	-0.301607	0.0260687
ENSG00000141622	RNF165	-0.861975	7.66626e-08	-0.628186	0.000437521
ENSG00000142453	CARM1	-0.210423	0.0175125	-0.219478	0.0259551
ENSG00000143110	C1orf162	-0.512279	0.000805346	-0.394143	0.0290978
ENSG00000143224	PPOX	-0.401199	0.000374252	-0.283594	0.0372313
ENSG00000143258	USP21	-0.315207	0.000214978	-0.295999	0.00157967
ENSG00000143376	SNX27	-0.16733	0.0236373	-0.202664	0.0110573
ENSG00000143457	GOLPH3L	-0.410047	0.0017276	-0.340797	0.0251546
ENSG00000143614	GATAD2B	-0.219939	0.0289814	-0.22662	0.0467946
ENSG00000143702	CEP170	-0.388945	0.000627113	-0.342016	0.00755696
ENSG00000143793	C1orf35	-0.445357	0.000210051	-0.366722	0.00785941
ENSG00000143995	MEIS1	-1.00799	7.35348e-10	-0.658123	0.000308449
ENSG00000144048	DUSP11	-0.358095	0.00906038	-0.329374	0.0383279
ENSG00000144061	NPHP1	-1.10403	1.01451e-10	-0.701908	0.000246775
ENSG00000144579	CTDSP1	-0.176627	0.0106572	-0.178283	0.0213008
ENSG00000144596	GRIP2	-0.712512	2.39897e-05	-0.553074	0.00375374
ENSG00000145113	MUC4	-1.20522	0.00303924	-1.24412	0.00595637
ENSG00000145358	DDIT4L	-1.31799	1.00944e-06	-1.00313	0.000862148
ENSG00000145675	PIK3R1	-0.594693	0.00122632	-0.446777	0.040733
ENSG00000146054	TRIM7	-0.376932	2.89339e-05	-0.267402	0.0108895
ENSG00000146409	SLC18B1	-1.41408	8.79979e-14	-1.00938	6.08865e-07
ENSG00000147118	ZNF182	-0.588062	2.8836e-05	-0.349825	0.0432662
ENSG00000147130	ZMYM3	-0.602882	1.55918e-08	-0.393432	0.00121664
ENSG00000147862	NFIB	-0.267512	0.00574049	-0.264794	0.0139983
ENSG00000148082	SHC3	-0.890432	0.0118836	-0.860892	0.0359142
ENSG00000148296	SURF6	-0.229822	0.00523662	-0.206704	0.0299253
ENSG00000148484	RSU1	-0.191725	0.0466745	-0.227494	0.0314619
ENSG00000148541	FAM13C	-0.802344	1.21882e-08	-0.843142	9.91289e-09
ENSG00000148842	CNNM2	-0.451345	0.0316369	-0.5365	0.0197734
ENSG00000149150	SLC43A1	-0.573629	0.000124912	-0.414116	0.0186305
ENSG00000149634	SPATA25	-1.0075	4.25518e-06	-0.713203	0.00428346
ENSG00000149922	TBX6	-0.777952	0.00568045	-0.761265	0.0175626
ENSG00000149929	HIRIP3	-0.22224	0.00401456	-0.183694	0.0450545
ENSG00000150054	MPP7	-0.590916	6.33796e-08	-0.401233	0.0012468
ENSG00000150527	MIA2	-0.480834	0.000192464	-0.393581	0.00713629
ENSG00000150764	DIXDC1	-0.824694	6.75726e-09	-0.523358	0.00128183
ENSG00000151090	THRB	-0.384706	0.00188095	-0.381793	0.00482382
ENSG00000151612	ZNF827	-0.456117	0.00147741	-0.545283	0.00028786
ENSG00000151623	NR3C2	-0.434361	0.00127437	-0.380887	0.0123485
ENSG00000151655	ITIH2	-0.8671	0.00142362	-0.837279	0.00654386
ENSG00000152977	ZIC1	-0.698715	0.000216381	-0.487954	0.0301695
ENSG00000153982	GDPD1	-0.991296	2.99504e-05	-0.844564	0.00145705
ENSG00000154258	ABCA9	-0.922371	9.99211e-13	-0.351334	0.0306437
ENSG00000154511	DIPK1A	-0.365202	0.00104332	-0.439142	0.000179666
ENSG00000154743	TSEN2	-0.341095	0.00609716	-0.307669	0.0335424
ENSG00000154822	PLCL2	-0.918777	2.83612e-10	-0.649161	5.05273e-05
ENSG00000155330	C16orf87	-0.348552	1.12815e-05	-0.349286	4.42788e-05
ENSG00000155621	C9orf85	-0.361053	0.00473661	-0.372028	0.00956761
ENSG00000155760	FZD7	-0.900458	2.51082e-07	-0.604888	0.00253432
ENSG00000156030	MIDEAS	-0.489957	0.00453992	-0.489228	0.0103794
ENSG00000156804	FBXO32	-1.40964	1.64762e-07	-1.13019	0.000125024
ENSG00000157216	SSBP3	-0.55656	9.27546e-10	-0.542748	1.27523e-08
ENSG00000157500	APPL1	-0.414877	0.00137839	-0.336936	0.0250385
ENSG00000157510	AFAP1L1	-0.440704	0.000723493	-0.322946	0.0372673
ENSG00000157514	TSC22D3	-0.630212	5.22337e-06	-0.491922	0.00148084
ENSG00000157600	TMEM164	-0.874427	1.27518e-10	-0.640817	1.52618e-05
ENSG00000157657	ZNF618	-0.949779	1.61116e-11	-0.714603	2.60093e-06
ENSG00000158062	UBXN11	-0.732761	3.42255e-06	-0.617011	0.000373802
ENSG00000158246	TENT5B	-1.30444	0.000693209	-1.12829	0.00961753
ENSG00000158286	RNF207	-0.375248	0.0030618	-0.299485	0.0471855
ENSG00000158290	CUL4B	-0.332201	0.000288331	-0.266556	0.0115539
ENSG00000158715	SLC45A3	-1.3984	1.15772e-08	-0.951081	0.000500674
ENSG00000159208	CIART	-2.39195	3.73059e-10	-1.80358	1.35996e-05
ENSG00000159588	CCDC17	-0.781258	2.62677e-05	-0.582215	0.00641983
ENSG00000159784	FAM131B	-0.695586	3.81844e-08	-0.437968	0.00265921
ENSG00000159884	CCDC107	-0.418113	0.00668208	-0.394809	0.0254035
ENSG00000160094	ZNF362	-0.356582	6.89397e-06	-0.214225	0.026807
ENSG00000160439	RDH13	-0.606135	2.66087e-05	-0.42968	0.0106385
ENSG00000160741	CRTC2	-0.16515	0.0161156	-0.160868	0.0421559
ENSG00000160999	SH2B2	-0.419941	0.00179793	-0.415443	0.00474892
ENSG00000162373	BEND5	-0.628401	0.00017366	-0.510993	0.00792636
ENSG00000162384	CZIB	-0.271411	0.000125334	-0.177478	0.0397375
ENSG00000162494	LRRC38	-0.510731	0.020997	-0.602895	0.0110573
ENSG00000162552	WNT4	-0.98618	1.29489e-05	-0.582851	0.0328171
ENSG00000162650	ATXN7L2	-0.876939	2.71215e-06	-0.595613	0.00591155
ENSG00000162878	PKDCC	-0.400151	0.0302454	-0.606696	0.00101062
ENSG00000163026	WDCP	-0.257342	0.0347778	-0.331312	0.0115539
ENSG00000163064	EN1	-0.700471	9.53392e-09	-0.570125	1.61503e-05
ENSG00000163516	ANKZF1	-0.388949	9.45815e-05	-0.242633	0.0479023
ENSG00000163590	PPM1L	-0.549781	4.31396e-05	-0.357272	0.0272604
ENSG00000163655	GMPS	-0.205178	0.0140823	-0.214285	0.0228058
ENSG00000163683	SMIM14	-0.481447	0.000359566	-0.405182	0.00845503
ENSG00000163684	RPP14	-0.39463	0.00129182	-0.318446	0.0253762
ENSG00000163686	ABHD6	-0.802231	0.000320811	-0.592888	0.0238672
ENSG00000163848	ZNF148	-0.640023	3.81518e-11	-0.485235	3.71315e-06
ENSG00000164081	TEX264	-0.429337	3.8022e-06	-0.282095	0.0101495
ENSG00000164086	DUSP7	-0.707188	2.60829e-10	-0.54313	7.52485e-06
ENSG00000164093	PITX2	-0.895421	1.26782e-09	-0.458658	0.00981158
ENSG00000164221	CCDC112	-0.348667	0.00429672	-0.344666	0.0126209
ENSG00000164344	KLKB1	-1.83517	7.88281e-07	-1.21011	0.00379971
ENSG00000164366	CCDC127	-0.485167	1.14985e-10	-0.354272	1.69921e-05
ENSG00000164649	CDCA7L	-1.25875	2.13586e-08	-0.993335	4.48957e-05
ENSG00000164707	SLC13A4	-1.0252	2.69178e-07	-0.5889	0.0114177
ENSG00000164776	PHKG1	-0.517649	0.000254453	-0.348279	0.0417925
ENSG00000164815	ORC5	-0.489599	0.000412579	-0.483171	0.00156397
ENSG00000164900	GBX1	-1.63387	1.61754e-09	-1.0613	0.000393544
ENSG00000164951	PDP1	-1.44175	4.77064e-11	-1.10049	3.26298e-06
ENSG00000165512	ZNF22	-0.398876	0.00339849	-0.369696	0.0173279
ENSG00000165632	TAF3	-0.231141	0.0321019	-0.259988	0.0290194
ENSG00000165879	FRAT1	-0.806763	7.31159e-07	-0.469686	0.0157352
ENSG00000166192	SENP8	-0.516219	3.86129e-05	-0.37169	0.0114442
ENSG00000166224	SGPL1	-0.631278	1.42906e-06	-0.484225	0.000968897
ENSG00000166272	WBP1L	-0.875423	1.29968e-07	-0.766302	1.65012e-05
ENSG00000166289	PLEKHF1	-1.72132	2.2309e-10	-1.26454	1.82402e-05
ENSG00000166503	HDGFL3	-0.518533	0.000793948	-0.419042	0.0191368
ENSG00000166987	MBD6	-0.519074	9.66728e-09	-0.354335	0.000506537
ENSG00000167074	TEF	-0.641155	1.78376e-05	-0.459316	0.00798608
ENSG00000167107	ACSF2	-0.480059	1.48708e-05	-0.323287	0.013256
ENSG00000167232	ZNF91	-0.299021	0.0276546	-0.387592	0.00655738
ENSG00000167323	STIM1	-0.232131	0.0118067	-0.213933	0.0437348
ENSG00000167363	FN3K	-0.6807	3.28617e-06	-0.40323	0.0226211
ENSG00000167434	CA4	-0.690398	0.000490813	-0.508764	0.0300736
ENSG00000167522	ANKRD11	-0.266548	0.000208899	-0.217715	0.00776556
ENSG00000167674	HDGFL2	-0.157991	0.0226346	-0.17247	0.0249798
ENSG00000167840	ZNF232	-0.358223	0.0151445	-0.44662	0.00525616
ENSG00000168209	DDIT4	-1.29751	0.000803192	-1.24986	0.00317773
ENSG00000168264	IRF2BP2	-0.467682	0.000504814	-0.575561	3.05501e-05
ENSG00000168286	THAP11	-0.313518	0.0016636	-0.24557	0.0370929
ENSG00000168310	IRF2	-0.355859	0.00148744	-0.297009	0.0221599
ENSG00000168329	CX3CR1	-0.859175	7.37576e-08	-0.666704	0.000152016
ENSG00000168333	PPDPFL	-1.31019	1.27956e-05	-0.993403	0.00350724
ENSG00000168488	ATXN2L	-0.170613	0.0211094	-0.179984	0.0298008
ENSG00000168556	ING2	-0.599356	1.67066e-05	-0.525575	0.000640648
ENSG00000168890	TMEM150A	-0.475605	0.000325137	-0.368822	0.0160198
ENSG00000169047	IRS1	-1.10577	9.09812e-10	-0.916367	2.16939e-06
ENSG00000169087	HSPBAP1	-0.539373	3.05763e-05	-0.453017	0.00173428
ENSG00000169220	RGS14	-0.619617	4.5911e-05	-0.705412	1.11788e-05
ENSG00000169733	RFNG	-0.207967	0.0242349	-0.221484	0.0320961
ENSG00000169758	TMEM266	-0.538551	0.000385087	-0.468222	0.00596244
ENSG00000169925	BRD3	-0.29982	0.000229605	-0.28811	0.00120929
ENSG00000170271	FAXDC2	-1.00541	2.95357e-13	-0.640304	2.31509e-05
ENSG00000170412	GPRC5C	-0.586816	3.79252e-06	-0.539133	7.84198e-05
ENSG00000170485	NPAS2	-0.568364	0.000320811	-0.581345	0.000684721
ENSG00000170577	SIX2	-0.342571	0.00141688	-0.378422	0.000983151
ENSG00000170653	ATF7	-0.47631	2.78777e-09	-0.492236	5.14139e-09
ENSG00000170734	POLH	-0.38482	0.000149867	-0.337272	0.00314175
ENSG00000170835	CEL	-0.825956	0.0228222	-1.01793	0.0118851
ENSG00000170852	KBTBD2	-0.522223	4.21397e-05	-0.645168	7.9218e-07
ENSG00000170873	MTSS1	-0.758064	6.12026e-11	-0.559862	8.92294e-06
ENSG00000171132	PRKCE	-0.697091	0.000769143	-0.716836	0.00136074
ENSG00000171163	ZNF692	-0.403465	1.50543e-06	-0.336087	0.000284334
ENSG00000171241	SHCBP1	-1.76373	4.20679e-11	-1.21263	1.60377e-05
ENSG00000171368	TPPP	-0.816297	4.11431e-06	-0.732698	0.00013173
ENSG00000171604	CXXC5	-0.47991	0.00853414	-0.521783	0.00833322
ENSG00000171631	P2RY6	-0.708281	0.0111556	-1.20235	3.36202e-05
ENSG00000172086	KRCC1	-0.524227	3.85056e-09	-0.312368	0.0025271
ENSG00000172216	CEBPB	-0.768372	0.00394928	-0.868559	0.00211072
ENSG00000172493	AFF1	-0.398669	1.42806e-05	-0.288047	0.00655738
ENSG00000173681	BCLAF3	-0.553987	1.23658e-06	-0.371994	0.0049617
ENSG00000173801	JUP	-0.375314	0.00240939	-0.3111	0.0303679
ENSG00000174136	RGMB	-0.446177	6.22339e-05	-0.411134	0.000795591
ENSG00000174611	KY	-1.57445	1.2663e-11	-1.18273	2.37352e-06
ENSG00000174669	SLC29A2	-0.60953	8.0399e-07	-0.452418	0.00110721
ENSG00000174738	NR1D2	-0.729523	1.28933e-08	-0.535525	0.000158568
ENSG00000175215	CTDSP2	-0.516071	3.53384e-10	-0.420479	1.94456e-06
ENSG00000175449	RFESD	-0.888213	5.26439e-05	-0.829741	0.000645507
ENSG00000175575	PAAF1	-0.424393	3.81062e-05	-0.29462	0.0156917
ENSG00000175691	ZNF77	-0.631475	0.00622699	-0.553744	0.0421246
ENSG00000175946	KLHL38	-1.40704	1.96857e-06	-0.983516	0.00366253
ENSG00000175984	DENND2C	-0.803046	4.2689e-10	-0.583089	3.42928e-05
ENSG00000176055	MBLAC2	-0.702486	2.17172e-05	-0.402271	0.049391
ENSG00000176542	USF3	-0.336972	0.000205601	-0.311807	0.00175239
ENSG00000176714	CCDC121	-0.66351	0.000150678	-0.440354	0.0372731
ENSG00000176896	TCEANC	-0.695981	1.05984e-06	-0.529451	0.000959484
ENSG00000176945	MUC20	-0.948817	1.79597e-14	-0.682017	2.72946e-07
ENSG00000177051	FBXO46	-0.675923	3.12074e-06	-0.442933	0.0091797
ENSG00000177200	CHD9	-0.269875	0.000510591	-0.233062	0.00831128
ENSG00000177311	ZBTB38	-0.456185	1.2635e-05	-0.312623	0.0105807
ENSG00000177595	PIDD1	-0.578677	2.29656e-07	-0.284461	0.044002
ENSG00000177728	TMEM94	-0.312776	4.44605e-06	-0.21409	0.00695234
ENSG00000177738	AC025171.1	-0.301742	0.0418604	-0.331358	0.0485946
ENSG00000178055	PRSS42P	-0.787258	0.000925627	-0.753774	0.00410078
ENSG00000178188	SH2B1	-0.271355	0.000320401	-0.202498	0.0222832
ENSG00000178385	PLEKHM3	-0.544316	0.00094346	-0.393523	0.0469687
ENSG00000178966	RMI1	-0.654725	5.55702e-05	-0.46467	0.0148488
ENSG00000179094	PER1	-2.33495	6.08211e-09	-1.64461	0.000229751
ENSG00000179163	FUCA1	-0.447751	8.60253e-07	-0.229955	0.0444797
ENSG00000179335	CLK3	-0.391111	1.95943e-08	-0.223138	0.00707889
ENSG00000179361	ARID3B	-0.491937	0.000805082	-0.431305	0.0102881
ENSG00000179456	ZBTB18	-0.368507	0.000696338	-0.332005	0.00607584
ENSG00000179476	C14orf28	-0.556334	7.83362e-05	-0.404563	0.0143443
ENSG00000179532	DNHD1	-0.811409	3.96351e-12	-0.555304	1.35996e-05
ENSG00000179981	TSHZ1	-0.764299	2.19023e-07	-0.638552	7.04221e-05
ENSG00000180011	ZADH2	-0.377077	3.72925e-06	-0.214989	0.0320003
ENSG00000180096	SEPTIN1	-0.712532	0.00868853	-1.0416	0.000297536
ENSG00000180139	ACTA2-AS1	-1.22171	0.0273673	-1.69047	0.00377265
ENSG00000180263	FGD6	-0.604475	6.54505e-05	-0.500016	0.00351596
ENSG00000180730	SHISA2	-0.66244	0.0462544	-0.83925	0.0173888
ENSG00000180818	HOXC10	-0.319158	0.000104735	-0.234225	0.0146326
ENSG00000180891	CUEDC1	-0.239314	0.00248184	-0.197342	0.0325559
ENSG00000180917	CMTR2	-0.47242	0.000316381	-0.35678	0.0206122
ENSG00000181610	MRPS23	-0.240911	0.00770994	-0.303773	0.00154017
ENSG00000181754	AMIGO1	-0.734405	3.0054e-09	-0.501304	0.000297515
ENSG00000181852	RNF41	-0.208827	0.022818	-0.231072	0.0224489
ENSG00000182095	TNRC18	-0.536094	6.63531e-10	-0.504318	3.52015e-08
ENSG00000182175	RGMA	-0.255478	0.00135081	-0.272532	0.00136728
ENSG00000182263	FIGN	-1.20383	2.4238e-13	-0.85501	1.03251e-06
ENSG00000182670	TTC3	-0.234874	0.00133997	-0.208504	0.0114616
ENSG00000182700	IGIP	-0.596941	3.13457e-08	-0.527467	5.46242e-06
ENSG00000183111	ARHGEF37	-0.602536	4.02713e-08	-0.411073	0.000956526
ENSG00000183508	TENT5C	-1.25365	0.000326371	-1.31688	0.000373802
ENSG00000183682	BMP8A	-0.634279	0.000824949	-0.551266	0.0107847
ENSG00000183793	NPIPA5	-0.188406	0.0466994	-0.219047	0.035393
ENSG00000183864	TOB2	-1.05315	4.72515e-08	-0.688708	0.00180284
ENSG00000183889	AC138969.1	-0.315906	7.50893e-05	-0.263129	0.00331026
ENSG00000183955	KMT5A	-0.224647	0.00934262	-0.234854	0.0143363
ENSG00000184601	C14orf180	-1.0807	0.00059966	-0.751072	0.0466558
ENSG00000184675	AMER1	-0.666119	4.4361e-05	-0.567913	0.00175192
ENSG00000184677	ZBTB40	-0.465662	6.15298e-07	-0.395551	0.000104106
ENSG00000184863	RBM33	-0.416903	2.18047e-05	-0.290002	0.0115348
ENSG00000184916	JAG2	-0.362954	5.31891e-06	-0.324227	0.000187137
ENSG00000185024	BRF1	-0.233354	0.0019693	-0.206826	0.0166941
ENSG00000185028	LRRC14B	-0.910138	2.96523e-05	-0.65569	0.00956761
ENSG00000185219	ZNF445	-0.415995	1.26015e-05	-0.332408	0.00190682
ENSG00000185252	ZNF74	-0.601195	1.41139e-07	-0.435298	0.000738223
ENSG00000185262	UBALD2	-0.658803	2.71457e-08	-0.464452	0.000471518
ENSG00000185269	NOTUM	-0.984197	5.85343e-05	-0.607905	0.0419793
ENSG00000185271	KLHL33	-0.555993	1.71181e-09	-0.415104	3.90327e-05
ENSG00000185278	ZBTB37	-0.534913	1.41038e-05	-0.334552	0.024594
ENSG00000185442	FAM174B	-0.588126	0.00160645	-0.541452	0.00995885
ENSG00000185513	L3MBTL1	-0.618335	1.6298e-07	-0.47098	0.000348909
ENSG00000185551	NR2F2	-0.279741	0.00184295	-0.254192	0.0119001
ENSG00000185630	PBX1	-0.38542	0.000120288	-0.255088	0.0352772
ENSG00000185924	RTN4RL1	-0.934745	0.000682391	-0.885704	0.00365587
ENSG00000186187	ZNRF1	-0.229549	0.0022825	-0.183531	0.0387483
ENSG00000186205	MTARC1	-0.555858	0.000447616	-0.410916	0.0290978
ENSG00000186260	MRTFB	-0.687616	1.74695e-10	-0.408536	0.000941797
ENSG00000186350	RXRA	-0.321177	0.00232361	-0.274234	0.0237653
ENSG00000186532	SMYD4	-0.672329	1.5724e-09	-0.438447	0.000486955
ENSG00000186566	GPATCH8	-0.506513	2.72212e-06	-0.285372	0.0315561
ENSG00000186815	TPCN1	-0.687359	3.06941e-12	-0.521165	8.52983e-07
ENSG00000186918	ZNF395	-0.464282	2.45651e-06	-0.55083	7.87698e-08
ENSG00000187140	FOXD3	-1.2289	0.00306754	-1.00359	0.038419
ENSG00000187535	IFT140	-0.376313	0.00694305	-0.395968	0.0115781
ENSG00000187676	B3GLCT	-0.764683	3.54629e-07	-0.589079	0.000422964
ENSG00000188026	RILPL1	-0.291646	0.000923706	-0.219346	0.0357204
ENSG00000188037	CLCN1	-0.616358	8.74459e-10	-0.402186	0.000375403
ENSG00000188153	COL4A5	-0.663583	5.6932e-06	-0.478577	0.00427247
ENSG00000188177	ZC3H6	-0.670788	2.41797e-09	-0.40513	0.00175628
ENSG00000188234	AGAP4	-0.567036	1.17213e-10	-0.320925	0.0016111
ENSG00000188322	SBK1	-0.917867	5.69906e-14	-0.756189	4.23488e-09
ENSG00000188338	SLC38A3	-1.32472	6.57569e-06	-0.814724	0.0211803
ENSG00000188735	TMEM120B	-0.75282	1.60786e-09	-0.557316	4.44208e-05
ENSG00000188755	TBC1D3P2	-0.86019	0.000311274	-0.596955	0.0357204
ENSG00000188895	MSL1	-0.231077	6.85431e-05	-0.218442	0.000557226
ENSG00000188993	LRRC66	-1.57765	2.11408e-16	-1.28698	1.31777e-10
ENSG00000188994	ZNF292	-0.38223	0.000212727	-0.267304	0.0307252
ENSG00000188997	KCTD21	-0.530741	6.0731e-06	-0.330454	0.0189604
ENSG00000189134	NKAPL	-0.417023	0.00363699	-0.338373	0.0478389
ENSG00000189166	TNRC18P3	-0.642255	6.91e-05	-0.650159	0.000231202
ENSG00000189319	FAM53B	-0.458817	1.6637e-06	-0.435024	1.96272e-05
ENSG00000189339	SLC35E2B	-0.383968	4.11587e-07	-0.308688	0.000216641
ENSG00000196199	MPHOSPH8	-0.217859	0.00567317	-0.258656	0.00201012
ENSG00000196220	SRGAP3	-0.473917	0.0379811	-0.553572	0.0278076
ENSG00000196268	ZNF493	-0.592378	9.44136e-05	-0.390906	0.0327563
ENSG00000196782	MAML3	-0.60612	0.000311274	-0.414136	0.0416353
ENSG00000196810	CTBP1-DT	-0.300297	0.000147316	-0.238818	0.00947166
ENSG00000196814	MVB12B	-0.400349	0.00012071	-0.317601	0.0076171
ENSG00000196878	LAMB3	-0.719496	0.021746	-0.803656	0.0192464
ENSG00000197013	ZNF429	-0.539764	3.77929e-05	-0.411512	0.00643745
ENSG00000197312	DDI2	-0.709287	4.54903e-08	-0.644378	3.1821e-06
ENSG00000197361	FBXL22	-0.860693	3.8492e-05	-0.583371	0.0180673
ENSG00000197442	MAP3K5	-0.540011	4.79721e-05	-0.426541	0.00494473
ENSG00000197530	MIB2	-0.298609	0.000632436	-0.211551	0.0439635
ENSG00000197776	KLHDC1	-0.433931	0.000131989	-0.369405	0.00402545
ENSG00000198015	MRPL42	-0.236438	0.00161462	-0.186644	0.0359543
ENSG00000198169	ZNF251	-0.552272	1.12991e-07	-0.3178	0.0105537
ENSG00000198331	HYLS1	-0.496146	0.0348306	-0.618894	0.0168409
ENSG00000198416	ZNF658B	-0.756455	1.09748e-07	-0.362108	0.0432662
ENSG00000198464	ZNF480	-0.268834	0.0448267	-0.312869	0.0356864
ENSG00000198711	SSBP3-AS1	-1.01528	0.00184557	-0.824887	0.030084
ENSG00000198728	LDB1	-0.527417	3.97186e-13	-0.32266	6.70967e-05
ENSG00000198740	ZNF652	-0.257806	0.00272693	-0.285686	0.00225635
ENSG00000198912	C1orf174	-0.252553	0.00264553	-0.20942	0.0356434
ENSG00000203709	MIR29B2CHG	-0.762044	0.000221755	-0.551098	0.0233344
ENSG00000203943	SAMD13	-1.20081	7.03301e-06	-1.02151	0.000523716
ENSG00000204103	MAFB	-0.451329	0.0377203	-0.946625	3.23636e-06
ENSG00000204172	AGAP9	-0.561418	6.68093e-08	-0.312384	0.01218
ENSG00000204178	MACO1	-0.650782	1.98477e-10	-0.490884	1.03681e-05
ENSG00000204186	ZDBF2	-0.485915	0.000170053	-0.335715	0.0301349
ENSG00000204371	EHMT2	-0.587717	2.53238e-06	-0.415908	0.00366253
ENSG00000204438	GPANK1	-0.412657	0.000123387	-0.320996	0.00981329
ENSG00000204623	ZNRD1ASP	-0.648069	4.76314e-07	-0.334122	0.036273
ENSG00000204923	FBXO48	-0.528099	1.93e-05	-0.483024	0.000402251
ENSG00000205279	CTXN3	-0.481792	0.0313751	-0.517823	0.0385434
ENSG00000205643	CDPF1	-0.439013	0.0014605	-0.358054	0.0270146
ENSG00000206535	LNP1	-0.326354	0.0237401	-0.483872	0.001544
ENSG00000212694	LINC01089	-0.539697	5.89692e-06	-0.31578	0.0303249
ENSG00000214022	REPIN1	-0.184686	0.00724907	-0.187247	0.0138905
ENSG00000215039	CD27-AS1	-0.533076	1.3958e-07	-0.356872	0.00215879
ENSG00000215790	SLC35E2A	-0.453806	7.38073e-12	-0.335017	3.26298e-06
ENSG00000215883	CYB5RL	-0.498016	1.01425e-05	-0.343669	0.00937794
ENSG00000218018	AL109955.1	-0.924169	0.000175636	-0.698754	0.0145096
ENSG00000220205	VAMP2	-0.315073	0.00198063	-0.255726	0.0317449
ENSG00000223566	TNRC18P2	-0.718589	0.000481014	-0.751089	0.000895287
ENSG00000223802	CERS1	-0.635248	0.000535183	-0.47536	0.0288344
[truncated: 149 more rows]

## Sheet: RRHO - CON B1 vs B2
Common/unique gene lists:							Enriched GO terms:
[truncated: 611 more rows]

[truncated: 2 more sheets: RRHO - B1 ECC vs CON, RRHO - B2 ECC vs CON]
