# Supplementary material for: Transcriptomic adaptation during skeletal muscle habituation to eccentric or concentric exercise training
Source: Sci Rep. 2021 Dec 14;11:23930. doi: 10.1038/s41598-021-03393-7 (PMC8671437; doi:10.1038/s41598-021-03393-7)
Supplement: Supplementary file 3 — Supplementary Information 3. [file 41598_2021_3393_MOESM3_ESM.xlsx]

## Sheet: File Info
Title:	Transcriptomic adaptation during skeletal muscle habituation to eccentric or concentric exercise training
Authors:	Craig R. G. Willis1,2,3, Colleen S. Deane1,4, Ryan M. Ames5, Joseph J. Bass6, Daniel J. Wilkinson6, Kenneth Smith6, Bethan E. Phillips6, Nathaniel J. Szewczyk2,3,6, Philip J. Atherton6, Timothy Etheridge1,*
	1Department of Sport and Health Sciences, College of Life and Environmental Sciences, University of Exeter, Exeter, EX1 2LU, UK.
	2Department of Biomedical Sciences, Heritage College of Osteopathic Medicine, Ohio University, Athens, Ohio, 45701, USA.
	3Ohio Musculoskeletal and Neurological Institute, Ohio University, Athens, Ohio, 45701, USA.
	4Living Systems Institute, University of Exeter, Stocker Road, Exeter, EX4 4QD, UK.
	5Department of Biosciences, University of Exeter, Stocker Road, Exeter, EX4 4QD, UK.
	6MRC-Versus Arthritis Centre for Musculoskeletal Ageing Research and National Institute of Health Research, Nottingham Biomedical Research Centre, Royal Derby Hospital Centre, School of Medicine, University of Nottingham, Derby, DE22 3DT, UK.
	*Correspondence: t.etheridge@exeter.ac.uk
File Info:	Supplementary File 2: Network-level transcriptomic analyses.

## Sheet: Module gene assignments
Module Code	Ensembl ID	Symbol
M1	ENSG00000005022	SLC25A5
M1	ENSG00000005102	MEOX1
M1	ENSG00000034677	RNF19A
M1	ENSG00000040487	SLC66A1
M1	ENSG00000055483	USP36
M1	ENSG00000072364	AFF4
M1	ENSG00000076053	RBM7
M1	ENSG00000076356	PLXNA2
M1	ENSG00000079432	CIC
M1	ENSG00000080845	DLGAP4
M1	ENSG00000085721	RRN3
M1	ENSG00000086102	NFX1
M1	ENSG00000088882	CPXM1
M1	ENSG00000090565	RAB11FIP3
M1	ENSG00000097096	SYDE2
M1	ENSG00000099250	NRP1
M1	ENSG00000100221	JOSD1
M1	ENSG00000100266	PACSIN2
M1	ENSG00000100292	HMOX1
M1	ENSG00000100439	ABHD4
M1	ENSG00000101166	PRELID3B
M1	ENSG00000101191	DIDO1
M1	ENSG00000101474	APMAP
M1	ENSG00000101695	RNF125
M1	ENSG00000103066	PLA2G15
M1	ENSG00000104228	TRIM35
M1	ENSG00000104635	SLC39A14
M1	ENSG00000106537	TSPAN13
M1	ENSG00000106615	RHEB
M1	ENSG00000106991	ENG
M1	ENSG00000107672	NSMCE4A
M1	ENSG00000108219	TSPAN14
M1	ENSG00000108932	SLC16A6
M1	ENSG00000109133	TMEM33
M1	ENSG00000109787	KLF3
M1	ENSG00000110395	CBL
M1	ENSG00000111252	SH2B3
M1	ENSG00000111912	NCOA7
M1	ENSG00000112394	SLC16A10
M1	ENSG00000112541	PDE10A
M1	ENSG00000113448	PDE4D
M1	ENSG00000113532	ST8SIA4
M1	ENSG00000113716	HMGXB3
M1	ENSG00000114019	AMOTL2
M1	ENSG00000115183	TANC1
M1	ENSG00000117758	STX12
M1	ENSG00000118200	CAMSAP2
M1	ENSG00000119537	KDSR
M1	ENSG00000119938	PPP1R3C
M1	ENSG00000121797	CCRL2
M1	ENSG00000126814	TRMT5
M1	ENSG00000127328	RAB3IP
M1	ENSG00000127948	POR
M1	ENSG00000128052	KDR
M1	ENSG00000131697	NPHP4
M1	ENSG00000131759	RARA
M1	ENSG00000134107	BHLHE40
M1	ENSG00000134250	NOTCH2
M1	ENSG00000135912	TTLL4
M1	ENSG00000136169	SETDB2
M1	ENSG00000136279	DBNL
M1	ENSG00000136859	ANGPTL2
M1	ENSG00000137942	FNBP1L
M1	ENSG00000138660	AP1AR
M1	ENSG00000139370	SLC15A4
M1	ENSG00000139971	ARMH4
M1	ENSG00000140859	KIFC3
M1	ENSG00000141098	GFOD2
M1	ENSG00000141367	CLTC
M1	ENSG00000141682	PMAIP1
M1	ENSG00000141985	SH3GL1
M1	ENSG00000142867	BCL10
M1	ENSG00000143479	DYRK3
M1	ENSG00000143816	WNT9A
M1	ENSG00000144136	SLC20A1
M1	ENSG00000144724	PTPRG
M1	ENSG00000144730	IL17RD
M1	ENSG00000147324	MFHAS1
M1	ENSG00000147912	FBXO10
M1	ENSG00000149091	DGKZ
M1	ENSG00000149182	ARFGAP2
M1	ENSG00000149573	MPZL2
M1	ENSG00000150457	LATS2
M1	ENSG00000151388	ADAMTS12
M1	ENSG00000152779	SLC16A12
M1	ENSG00000153066	TXNDC11
M1	ENSG00000153317	ASAP1
M1	ENSG00000153485	TMEM251
M1	ENSG00000153558	FBXL2
M1	ENSG00000155016	CYP2U1
M1	ENSG00000156273	BACH1
M1	ENSG00000157224	CLDN12
M1	ENSG00000157557	ETS2
M1	ENSG00000158122	PRXL2C
M1	ENSG00000159399	HK2
M1	ENSG00000160190	SLC37A1
M1	ENSG00000160219	GAB3
M1	ENSG00000161647	MPP3
M1	ENSG00000161813	LARP4
M1	ENSG00000162825	NBPF20
M1	ENSG00000163378	EOGT
M1	ENSG00000163545	NUAK2
M1	ENSG00000163874	ZC3H12A
M1	ENSG00000163950	SLBP
M1	ENSG00000164631	ZNF12
M1	ENSG00000165449	SLC16A9
M1	ENSG00000165527	ARF6
M1	ENSG00000165572	KBTBD6
M1	ENSG00000166949	SMAD3
M1	ENSG00000167193	CRK
M1	ENSG00000167772	ANGPTL4
M1	ENSG00000168003	SLC3A2
M1	ENSG00000168785	TSPAN5
M1	ENSG00000168813	ZNF507
M1	ENSG00000168994	PXDC1
M1	ENSG00000169018	FEM1B
M1	ENSG00000169122	FAM110B
M1	ENSG00000169203	NPIPB12
M1	ENSG00000169246	NPIPB3
M1	ENSG00000169299	PGM2
M1	ENSG00000169490	TM2D2
M1	ENSG00000170537	TMC7
M1	ENSG00000171817	ZNF540
M1	ENSG00000172594	SMPDL3A
M1	ENSG00000173621	LRFN4
M1	ENSG00000175182	FAM131A
M1	ENSG00000175920	DOK7
M1	ENSG00000176919	C8G
M1	ENSG00000177225	GATD1
M1	ENSG00000177432	NAP1L5
M1	ENSG00000177706	FAM20C
M1	ENSG00000178761	FAM219B
M1	ENSG00000179041	RRS1
M1	ENSG00000179583	CIITA
M1	ENSG00000179611	DGKZP1
M1	ENSG00000180747	SMG1P3
M1	ENSG00000181826	RELL1
M1	ENSG00000183255	PTTG1IP
M1	ENSG00000184005	ST6GALNAC3
M1	ENSG00000185022	MAFF
M1	ENSG00000185112	FAM43A
M1	ENSG00000185710	SMG1P4
M1	ENSG00000185864	NPIPB4
M1	ENSG00000196436	NPIPB15
M1	ENSG00000196796	NPIPB10P
M1	ENSG00000196993	NPIPB9
M1	ENSG00000198064	NPIPB13
M1	ENSG00000198156	NPIPB6
M1	ENSG00000198492	YTHDF2
M1	ENSG00000203867	RBM20
M1	ENSG00000204576	PRR3
M1	ENSG00000204713	TRIM27
M1	ENSG00000205268	PDE7A
M1	ENSG00000213062	Z99572.1
M1	ENSG00000213281	NRAS
M1	ENSG00000213398	LCAT
M1	ENSG00000217128	FNIP1
M1	ENSG00000223773	CD99P1
M1	ENSG00000226964	RHEBP2
M1	ENSG00000227582	ADGRF5P1
M1	ENSG00000228612	HK2P1
M1	ENSG00000229821	AC103925.1
M1	ENSG00000230191	IFITM3P4
M1	ENSG00000233237	LINC00472
M1	ENSG00000234719	NPIPB2
M1	ENSG00000235823	OLMALINC
M1	ENSG00000237296	SMG1P1
M1	ENSG00000239305	RNF103
M1	ENSG00000241935	HOGA1
M1	ENSG00000243716	NPIPB5
M1	ENSG00000247137	AP000873.2
M1	ENSG00000248587	GDNF-AS1
M1	ENSG00000254206	NPIPB11
M1	ENSG00000254470	AP5B1
M1	ENSG00000255524	NPIPB8
M1	ENSG00000257513	NPIPB1P
M1	ENSG00000261556	SMG1P7
M1	ENSG00000263956	NBPF11
M1	ENSG00000266338	NBPF15
M1	ENSG00000268043	NBPF12
M1	ENSG00000269713	NBPF9
M1	ENSG00000270060	AC090589.3
M1	ENSG00000270231	NBPF8
M1	ENSG00000270629	NBPF14
M1	ENSG00000271425	NBPF10
M1	ENSG00000272145	NFYC-AS1
M1	ENSG00000272150	NBPF25P
M1	ENSG00000272430	LINC02637
M1	ENSG00000272789	AC010976.2
M1	ENSG00000273136	NBPF26
M1	ENSG00000274211	SOCS7
M1	ENSG00000274460	AC092119.2
M1	ENSG00000286219	NOTCH2NLC
M2	ENSG00000008988	RPS20
M2	ENSG00000012223	LTF
M2	ENSG00000013619	MAMLD1
M2	ENSG00000025770	NCAPH2
M2	ENSG00000028310	BRD9
M2	ENSG00000037474	NSUN2
M2	ENSG00000039650	PNKP
M2	ENSG00000049541	RFC2
M2	ENSG00000051620	HEBP2
M2	ENSG00000055813	CCDC85A
M2	ENSG00000056050	HPF1
M2	ENSG00000060138	YBX3
M2	ENSG00000061936	SFSWAP
M2	ENSG00000063177	RPL18
M2	ENSG00000065427	KARS1
M2	ENSG00000066230	SLC9A3
M2	ENSG00000070423	RNF126
M2	ENSG00000071082	RPL31
M2	ENSG00000071205	ARHGAP10
M2	ENSG00000072506	HSD17B10
M2	ENSG00000079337	RAPGEF3
M2	ENSG00000079462	PAFAH1B3
M2	ENSG00000080493	SLC4A4
M2	ENSG00000083845	RPS5
M2	ENSG00000084628	NKAIN1
M2	ENSG00000087302	RTRAF
M2	ENSG00000088833	NSFL1C
M2	ENSG00000088970	KIZ
M2	ENSG00000088992	TESC
M2	ENSG00000089009	RPL6
M2	ENSG00000089022	MAPKAPK5
M2	ENSG00000089060	SLC8B1
M2	ENSG00000089157	RPLP0
M2	ENSG00000090013	BLVRB
M2	ENSG00000090581	GNPTG
M2	ENSG00000092529	CAPN3
M2	ENSG00000095485	CWF19L1
M2	ENSG00000095587	TLL2
M2	ENSG00000095906	NUBP2
M2	ENSG00000099282	TSPAN15
M2	ENSG00000099783	HNRNPM
M2	ENSG00000100372	SLC25A17
M2	ENSG00000100564	PIGH
M2	ENSG00000100902	PSMA6
M2	ENSG00000101134	DOK5
M2	ENSG00000101158	NELFCD
M2	ENSG00000101187	SLCO4A1
M2	ENSG00000102119	EMD
M2	ENSG00000102313	ITIH6
M2	ENSG00000102935	ZNF423
M2	ENSG00000103024	NME3
M2	ENSG00000103254	ANTKMT
M2	ENSG00000104388	RAB2A
M2	ENSG00000104408	EIF3E
M2	ENSG00000104613	INTS10
M2	ENSG00000104679	R3HCC1
M2	ENSG00000104852	SNRNP70
M2	ENSG00000104907	TRMT1
M2	ENSG00000104969	SGTA
M2	ENSG00000104979	C19orf53
M2	ENSG00000105202	FBL
M2	ENSG00000105372	RPS19
M2	ENSG00000105397	TYK2
M2	ENSG00000105640	RPL18A
M2	ENSG00000105671	DDX49
M2	ENSG00000106399	RPA3
M2	ENSG00000107223	EDF1
M2	ENSG00000107537	PHYH
M2	ENSG00000108107	RPL28
M2	ENSG00000108298	RPL19
M2	ENSG00000108622	ICAM2
M2	ENSG00000108823	SGCA
M2	ENSG00000109107	ALDOC
M2	ENSG00000109472	CPE
M2	ENSG00000109771	LRP2BP
M2	ENSG00000109794	FAM149A
M2	ENSG00000110700	RPS13
M2	ENSG00000111142	METAP2
M2	ENSG00000111275	ALDH2
M2	ENSG00000112306	RPS12
M2	ENSG00000113734	BNIP1
M2	ENSG00000114021	NIT2
M2	ENSG00000114391	RPL24
M2	ENSG00000114544	SLC41A3
M2	ENSG00000114654	EFCC1
M2	ENSG00000115268	RPS15
M2	ENSG00000115361	ACADL
M2	ENSG00000116151	MORN1
M2	ENSG00000116251	RPL22
M2	ENSG00000116478	HDAC1
M2	ENSG00000116670	MAD2L2
M2	ENSG00000117691	NENF
M2	ENSG00000118181	RPS25
M2	ENSG00000118418	HMGN3
M2	ENSG00000119707	RBM25
M2	ENSG00000120159	CAAP1
M2	ENSG00000120217	CD274
M2	ENSG00000120725	SIL1
M2	ENSG00000121073	SLC35B1
M2	ENSG00000122359	ANXA11
M2	ENSG00000122406	RPL5
M2	ENSG00000123349	PFDN5
M2	ENSG00000124614	RPS10
M2	ENSG00000125520	SLC2A4RG
M2	ENSG00000125731	SH2D3A
M2	ENSG00000125733	TRIP10
M2	ENSG00000125743	SNRPD2
M2	ENSG00000125835	SNRPB
M2	ENSG00000125912	NCLN
M2	ENSG00000125991	ERGIC3
M2	ENSG00000126457	PRMT1
M2	ENSG00000127337	YEATS4
M2	ENSG00000127528	KLF2
M2	ENSG00000127554	GFER
M2	ENSG00000127914	AKAP9
M2	ENSG00000128191	DGCR8
M2	ENSG00000129562	DAD1
M2	ENSG00000129757	CDKN1C
M2	ENSG00000129824	RPS4Y1
M2	ENSG00000129968	ABHD17A
M2	ENSG00000130165	ELOF1
M2	ENSG00000130204	TOMM40
M2	ENSG00000130226	DPP6
M2	ENSG00000130255	RPL36
M2	ENSG00000130305	NSUN5
M2	ENSG00000130311	DDA1
M2	ENSG00000130713	EXOSC2
M2	ENSG00000130726	TRIM28
M2	ENSG00000130731	METTL26
M2	ENSG00000130811	EIF3G
M2	ENSG00000131386	GALNT15
M2	ENSG00000131634	TMEM204
M2	ENSG00000131748	STARD3
M2	ENSG00000131876	SNRPA1
M2	ENSG00000132000	PODNL1
M2	ENSG00000132475	H3-3B
M2	ENSG00000132781	MUTYH
M2	ENSG00000133773	CCDC59
M2	ENSG00000134201	GSTM5
M2	ENSG00000134755	DSC2
M2	ENSG00000134825	TMEM258
M2	ENSG00000135390	ATP5MC2
M2	ENSG00000135744	AGT
M2	ENSG00000135821	GLUL
M2	ENSG00000135924	DNAJB2
M2	ENSG00000135976	ANKRD36
M2	ENSG00000136888	ATP6V1G1
M2	ENSG00000136942	RPL35
M2	ENSG00000137154	RPS6
M2	ENSG00000137818	RPLP1
M2	ENSG00000137872	SEMA6D
M2	ENSG00000137970	RPL7P9
M2	ENSG00000138326	RPS24
M2	ENSG00000139239	RPL14P1
M2	ENSG00000139304	PTPRQ
M2	ENSG00000139832	RAB20
M2	ENSG00000140307	GTF2A2
M2	ENSG00000140854	KATNB1
M2	ENSG00000141562	NARF
M2	ENSG00000141577	CEP131
M2	ENSG00000141873	SLC39A3
M2	ENSG00000142530	FAM71E1
M2	ENSG00000142534	RPS11
M2	ENSG00000142541	RPL13A
M2	ENSG00000142676	RPL11
M2	ENSG00000142937	RPS8
M2	ENSG00000143384	MCL1
M2	ENSG00000144559	TAMM41
M2	ENSG00000144713	RPL32
M2	ENSG00000145425	RPS3A
M2	ENSG00000145592	RPL37
M2	ENSG00000145741	BTF3
M2	ENSG00000146677	AC004453.1
M2	ENSG00000146834	MEPCE
M2	ENSG00000147180	ZNF711
M2	ENSG00000147604	RPL7
M2	ENSG00000147697	GSDMC
M2	ENSG00000148229	POLE3
M2	ENSG00000148303	RPL7A
M2	ENSG00000149100	EIF3M
M2	ENSG00000149806	FAU
M2	ENSG00000150316	CWC15
M2	ENSG00000150991	UBC
M2	ENSG00000151353	TMEM18
M2	ENSG00000152404	CWF19L2
M2	ENSG00000153902	LGI4
M2	ENSG00000156471	PTDSS1
M2	ENSG00000156482	RPL30
M2	ENSG00000156642	NPTN
M2	ENSG00000157152	SYN2
M2	ENSG00000157916	RER1
M2	ENSG00000159055	MIS18A
M2	ENSG00000159377	PSMB4
M2	ENSG00000160172	FAM86C2P
M2	ENSG00000160256	FAM207A
M2	ENSG00000160392	C19orf47
M2	ENSG00000160396	HIPK4
M2	ENSG00000160801	PTH1R
M2	ENSG00000160948	VPS28
M2	ENSG00000160999	SH2B2
M2	ENSG00000161016	RPL8
M2	ENSG00000161526	SAP30BP
M2	ENSG00000161544	CYGB
M2	ENSG00000161835	GRASP
M2	ENSG00000162191	UBXN1
M2	ENSG00000162244	RPL29
M2	ENSG00000162302	RPS6KA4
M2	ENSG00000162599	NFIA
M2	ENSG00000162998	FRZB
M2	ENSG00000163682	RPL9
M2	ENSG00000163923	RPL39L
M2	ENSG00000164167	LSM6
M2	ENSG00000164346	NSA2
M2	ENSG00000164587	RPS14
M2	ENSG00000164713	BRI3
M2	ENSG00000164889	SLC4A2
M2	ENSG00000164985	PSIP1
M2	ENSG00000165502	RPL36AL
M2	ENSG00000165507	DEPP1
M2	ENSG00000165704	HPRT1
M2	ENSG00000166441	RPL27A
M2	ENSG00000166562	SEC11C
M2	ENSG00000166582	CENPV
M2	ENSG00000166788	SAAL1
M2	ENSG00000166822	TMEM170A
M2	ENSG00000166979	EVA1C
M2	ENSG00000167178	ISLR2
M2	ENSG00000167220	HDHD2
M2	ENSG00000167476	JSRP1
M2	ENSG00000167526	RPL13
M2	ENSG00000167658	EEF2
M2	ENSG00000167674	HDGFL2
M2	ENSG00000167770	OTUB1
M2	ENSG00000167965	MLST8
M2	ENSG00000168028	RPSA
M2	ENSG00000168061	SAC3D1
M2	ENSG00000168309	FAM107A
M2	ENSG00000169084	DHRSX
M2	ENSG00000169660	HEXD
M2	ENSG00000169727	GPS1
M2	ENSG00000169744	LDB2
M2	ENSG00000170293	CMTM8
M2	ENSG00000170310	STX8
M2	ENSG00000170430	MGMT
M2	ENSG00000170469	SPATA24
M2	ENSG00000170638	TRABD
M2	ENSG00000170889	RPS9
M2	ENSG00000171443	ZNF524
M2	ENSG00000171530	TBCA
M2	ENSG00000171603	CLSTN1
M2	ENSG00000171777	RASGRP4
M2	ENSG00000171858	RPS21
M2	ENSG00000171863	RPS7
M2	ENSG00000171914	TLN2
M2	ENSG00000172354	GNB2
M2	ENSG00000172809	RPL38
M2	ENSG00000173113	TRMT112
M2	ENSG00000173163	COMMD1
M2	ENSG00000173214	MFSD4B
M2	ENSG00000173272	MZT2A
M2	ENSG00000173581	CCDC106
M2	ENSG00000174444	RPL4
M2	ENSG00000174514	MFSD4A
M2	ENSG00000174721	FGFBP3
M2	ENSG00000174748	RPL15
M2	ENSG00000174851	YIF1A
M2	ENSG00000174915	PTDSS2
M2	ENSG00000175193	PARL
M2	ENSG00000175287	PHYHD1
M2	ENSG00000175390	EIF3F
M2	ENSG00000175886	RPL7AP66
M2	ENSG00000176102	CSTF3
M2	ENSG00000176108	CHMP6
M2	ENSG00000176248	ANAPC2
M2	ENSG00000176681	LRRC37A
M2	ENSG00000176809	LRRC37A3
M2	ENSG00000176978	DPP7
M2	ENSG00000177600	RPLP2
M2	ENSG00000177776	RPS2P2
M2	ENSG00000177791	MYOZ1
M2	ENSG00000177830	CHID1
M2	ENSG00000177954	RPS27
M2	ENSG00000178301	AQP11
M2	ENSG00000178429	RPS3AP5
M2	ENSG00000178498	DTX3
M2	ENSG00000178605	GTPBP6
M2	ENSG00000178821	TMEM52
M2	ENSG00000178878	APOLD1
M2	ENSG00000179157	RPS2P28
M2	ENSG00000179523	EIF3J-DT
M2	ENSG00000179526	SHARPIN
M2	ENSG00000179604	CDC42EP4
M2	ENSG00000179943	FIZ1
M2	ENSG00000180425	C11orf71
M2	ENSG00000180730	SHISA2
M2	ENSG00000180822	PSMG4
M2	ENSG00000181524	RPL24P4
M2	ENSG00000182004	SNRPE
M2	ENSG00000182087	TMEM259
M2	ENSG00000182533	CAV3
M2	ENSG00000182899	RPL35A
M2	ENSG00000183055	FAM133CP
M2	ENSG00000183134	PTGDR2
M2	ENSG00000183239	AL109615.1
M2	ENSG00000183298	RPSAP19
M2	ENSG00000183751	TBL3
M2	ENSG00000184220	CMSS1
M2	ENSG00000184838	PRR16
M2	ENSG00000184916	JAG2
M2	ENSG00000184924	PTRHD1
M2	ENSG00000184967	NOC4L
M2	ENSG00000185049	NELFA
M2	ENSG00000185163	DDX51
M2	ENSG00000185250	PPIL6
M2	ENSG00000185432	METTL7A
M2	ENSG00000185624	P4HB
M2	ENSG00000185787	MORF4L1
M2	ENSG00000186132	C2orf76
M2	ENSG00000186468	RPS23
M2	ENSG00000186501	TMEM222
M2	ENSG00000186523	FAM86B1
M2	ENSG00000186889	TMEM17
M2	ENSG00000187554	TLR5
M2	ENSG00000187609	EXD3
M2	ENSG00000188375	H3-5
M2	ENSG00000188690	UROS
M2	ENSG00000188846	RPL14
M2	ENSG00000189431	RASSF10
M2	ENSG00000196683	TOMM7
M2	ENSG00000196739	COL27A1
M2	ENSG00000196912	ANKRD36B
M2	ENSG00000197111	PCBP2
M2	ENSG00000197756	RPL37A
M2	ENSG00000197976	AKAP17A
M2	ENSG00000198034	RPS4X
M2	ENSG00000198258	UBL5
M2	ENSG00000198658	ABHD17AP1
M2	ENSG00000198680	TUSC1
M2	ENSG00000198692	EIF1AY
M2	ENSG00000198722	UNC13B
M2	ENSG00000198755	RPL10A
M2	ENSG00000198899	MT-ATP6
M2	ENSG00000198918	RPL39
M2	ENSG00000198931	APRT
M2	ENSG00000204152	TIMM23B
M2	ENSG00000204161	TMEM273
M2	ENSG00000204628	RACK1
M2	ENSG00000205336	ADGRG1
M2	ENSG00000205629	LCMT1
M2	ENSG00000205871	RPS3AP47
M2	ENSG00000205959	AC105345.1
M2	ENSG00000210196	MT-TP
M2	ENSG00000212664	AC064799.1
M2	ENSG00000212695	AL583805.1
M2	ENSG00000213063	RPL29P7
M2	ENSG00000213087	AL356535.1
M2	ENSG00000213197	AC012066.1
M2	ENSG00000213222	TOMM40P4
M2	ENSG00000213280	AC090114.1
M2	ENSG00000213293	AC012618.1
M2	ENSG00000213303	AC008481.1
M2	ENSG00000213312	RPL7AP34
M2	ENSG00000213315	AL122020.1
M2	ENSG00000213326	RPS7P11
M2	ENSG00000213339	QTRT1
M2	ENSG00000213363	RPS3P6
M2	ENSG00000213385	AC105052.2
M2	ENSG00000213394	RPSAP46
M2	ENSG00000213421	AC099670.1
M2	ENSG00000213432	RPL17P34
M2	ENSG00000213442	RPL18AP3
M2	ENSG00000213553	RPLP0P6
M2	ENSG00000213558	HMGN2P32
M2	ENSG00000213579	AL096829.1
M2	ENSG00000213598	AL049873.1
M2	ENSG00000213609	RPL7AP50
M2	ENSG00000213621	RPSAP54
M2	ENSG00000213695	RPS7P14
M2	ENSG00000213700	RPL17P50
M2	ENSG00000213730	POLD2P1
M2	ENSG00000213741	RPS29
M2	ENSG00000213780	GTF2H4
M2	ENSG00000213787	RPL7AP38
M2	ENSG00000213791	AC104212.2
M2	ENSG00000213820	RPL13P2
M2	ENSG00000213862	AC044787.1
M2	ENSG00000213885	RPL13AP7
M2	ENSG00000213923	CSNK1E
M2	ENSG00000213942	AC005840.1
M2	ENSG00000213950	RPS10P2
M2	ENSG00000213970	AC006122.1
M2	ENSG00000214016	RPSAP61
M2	ENSG00000214089	RPL9P21
M2	ENSG00000214144	AL390728.1
M2	ENSG00000214160	ALG3
M2	ENSG00000214268	RPS3AP33
M2	ENSG00000214389	RPS3AP26
M2	ENSG00000214401	KANSL1-AS1
M2	ENSG00000214460	TPT1P6
M2	ENSG00000214485	RPL7P1
M2	ENSG00000214535	RPS15AP1
M2	ENSG00000214541	RPS4XP3
M2	ENSG00000214612	RPS19P1
M2	ENSG00000214646	COMMD4P1
M2	ENSG00000214784	RPS3AP21
M2	ENSG00000214846	AC114744.1
M2	ENSG00000214896	RPSAP55
M2	ENSG00000215030	RPL13P12
M2	ENSG00000215270	TOMM40P2
M2	ENSG00000215302	AC127502.1
M2	ENSG00000215381	AL109936.2
M2	ENSG00000215840	AL592295.1
M2	ENSG00000215859	PDZK1P1
M2	ENSG00000216854	RPL17P26
M2	ENSG00000216867	RPL22P12
M2	ENSG00000217239	AL136968.2
M2	ENSG00000217275	AL031777.1
M2	ENSG00000217716	RPS10P3
M2	ENSG00000218052	ADAMTS7P4
M2	ENSG00000218426	AL590867.2
M2	ENSG00000218472	AL590004.2
M2	ENSG00000218682	AC064847.1
M2	ENSG00000219747	AL133260.1
M2	ENSG00000219773	RPSAP45
M2	ENSG00000219928	AL161787.1
M2	ENSG00000219986	BTF3P7
M2	ENSG00000220105	AL353151.1
M2	ENSG00000220773	RPSAP44
M2	ENSG00000221983	UBA52
M2	ENSG00000223540	RPS15AP5
M2	ENSG00000223583	AL513365.1
M2	ENSG00000223628	AC023449.1
M2	ENSG00000223803	RPS20P14
M2	ENSG00000223861	AL365436.1
M2	ENSG00000223877	RPS8P10
M2	ENSG00000224011	AC110602.1
M2	ENSG00000224261	RPSAP18
M2	ENSG00000224415	AC007683.1
M2	ENSG00000224631	RPS27AP16
M2	ENSG00000224751	SHMT1P1
M2	ENSG00000224858	RPL29P11
M2	ENSG00000224993	RPL29P12
M2	ENSG00000225138	SLC9A3-AS1
M2	ENSG00000225165	RTRAFP2
M2	ENSG00000225178	RPSAP58
M2	ENSG00000225200	AC246787.1
M2	ENSG00000225338	RPL23AP18
M2	ENSG00000225416	AC104843.1
M2	ENSG00000225472	AL136366.1
M2	ENSG00000225573	RPL35P5
M2	ENSG00000225591	BX248409.1
M2	ENSG00000225712	ATP5MC2P1
M2	ENSG00000225787	LSM3P3
M2	ENSG00000225921	NOL7
M2	ENSG00000226084	AC113935.1
M2	ENSG00000226086	EIF3LP3
M2	ENSG00000226243	RPL37AP1
M2	ENSG00000226329	AC005682.1
M2	ENSG00000226360	RPL10AP6
M2	ENSG00000226439	AC108161.1
M2	ENSG00000226525	RPS7P10
M2	ENSG00000226781	TBCAP1
M2	ENSG00000226789	AC110926.1
M2	ENSG00000226855	RPSAP17
M2	ENSG00000226970	NEDD8P1
M2	ENSG00000226981	ABHD17AP6
M2	ENSG00000227063	RPL41P1
M2	ENSG00000227077	AC107983.1
M2	ENSG00000227081	AC005912.1
M2	ENSG00000227097	RPS28P7
M2	ENSG00000227118	BTF3P13
M2	ENSG00000227176	NSA2P5
M2	ENSG00000227309	AC140076.1
M2	ENSG00000227578	RPS3AP53
M2	ENSG00000227615	AP001324.1
M2	ENSG00000227694	RPL23AP74
M2	ENSG00000227854	AL590135.1
M2	ENSG00000228007	AC011933.1
M2	ENSG00000228063	LYPLAL1-DT
M2	ENSG00000228071	RPL7P47
M2	ENSG00000228205	AC131235.2
M2	ENSG00000228335	AC073063.1
M2	ENSG00000228407	AL139156.2
M2	ENSG00000228501	RPL15P18
M2	ENSG00000228665	BX679664.1
M2	ENSG00000228744	RPS3AP30
M2	ENSG00000228797	FAM207BP
M2	ENSG00000229022	AL365366.1
M2	ENSG00000229083	PSMA6P2
M2	ENSG00000229117	RPL41
M2	ENSG00000229119	AC026403.1
M2	ENSG00000229367	HMGN2P19
M2	ENSG00000229413	AC018638.1
M2	ENSG00000229638	RPL4P4
M2	ENSG00000229700	AL008627.1
M2	ENSG00000229752	RPL7P10
M2	ENSG00000229806	RPS15P5
M2	ENSG00000229919	ELOCP3
M2	ENSG00000229965	RPS3AP7
M2	ENSG00000229994	RPL5P4
M2	ENSG00000230079	STK24P1
M2	ENSG00000230102	LINC02028
M2	ENSG00000230202	AL450405.1
M2	ENSG00000230207	RPL4P5
M2	ENSG00000230383	AC009245.1
M2	ENSG00000230510	PPP5D1
M2	ENSG00000230629	RPS23P8
M2	ENSG00000230732	AC016949.1
M2	ENSG00000230777	RPS29P5
M2	ENSG00000230783	RPS3AP13
M2	ENSG00000230979	AC079250.1
M2	ENSG00000231120	BTF3P10
M2	ENSG00000231181	AL954705.1
M2	ENSG00000231351	WBP1P1
M2	ENSG00000231409	AC018868.1
M2	ENSG00000231414	AC016700.1
M2	ENSG00000231500	RPS18
M2	ENSG00000231721	LINC-PINT
M2	ENSG00000232083	RPL31P7
M2	ENSG00000232176	AL161909.1
M2	ENSG00000232346	Z74021.1
M2	ENSG00000232385	RPS3AP25
M2	ENSG00000232453	LINC02777
M2	ENSG00000232713	RPS12P3
M2	ENSG00000232848	AL034417.2
M2	ENSG00000232859	LYRM9
M2	ENSG00000232888	RPS11P5
M2	ENSG00000233287	AC009362.1
M2	ENSG00000233426	EIF3FP3
M2	ENSG00000233707	RPL22P11
M2	ENSG00000233762	RPS15P4
M2	ENSG00000233837	EIF3LP2
M2	ENSG00000233913	RPL10P9
M2	ENSG00000234009	RPL5P34
M2	ENSG00000234093	RPS15AP11
M2	ENSG00000234118	RPL13AP6
M2	ENSG00000234268	AP000936.3
M2	ENSG00000234287	AC099560.2
M2	ENSG00000234371	RPSAP31
M2	ENSG00000234498	RPL13AP20
M2	ENSG00000234618	RPSAP9
M2	ENSG00000234619	RPL7P11
M2	ENSG00000234664	HMGN2P5
M2	ENSG00000234742	AC144530.1
M2	ENSG00000234751	AP002381.1
M2	ENSG00000234797	RPS3AP6
M2	ENSG00000234912	SNHG20
M2	ENSG00000234981	AC244034.1
M2	ENSG00000235016	SEMA3F-AS1
M2	ENSG00000235065	RPL24P2
M2	ENSG00000235174	RPL39P3
M2	ENSG00000235251	AC093155.2
M2	ENSG00000235264	RPL5P28
M2	ENSG00000235297	FAUP1
M2	ENSG00000235332	RPSAP76
M2	ENSG00000235354	RPS29P16
M2	ENSG00000235420	RPL29P30
M2	ENSG00000235552	RPL6P27
M2	ENSG00000235582	AL365258.3
M2	ENSG00000235776	AC000089.1
M2	ENSG00000236035	NSA2P1
M2	ENSG00000236058	RPL17P36
M2	ENSG00000236086	HMGN2P28
M2	ENSG00000236217	C1DP2
M2	ENSG00000236439	AC099336.2
M2	ENSG00000236552	RPL13AP5
M2	ENSG00000236887	AL357055.2
M2	ENSG00000237039	AC018738.1
M2	ENSG00000237170	RPS7P15
M2	ENSG00000237211	SETP4
M2	ENSG00000237214	AL080243.4
M2	ENSG00000237226	RPS3AP39
M2	ENSG00000237433	RPSAP11
M2	ENSG00000237506	RPSAP15
M2	ENSG00000237550	AC243919.1
M2	ENSG00000237668	RPS15AP38
M2	ENSG00000237729	AC002075.2
M2	ENSG00000237745	RPL22P8
M2	ENSG00000237991	RPL35P1
M2	ENSG00000238082	AC009948.1
M2	ENSG00000238085	AL590682.1
M2	ENSG00000238103	RPL9P7
M2	ENSG00000238137	ARPC3P2
M2	ENSG00000238150	AC008753.1
M2	ENSG00000238251	NSA2P7
M2	ENSG00000239246	AC008026.1
M2	ENSG00000239269	RPSAP4
M2	ENSG00000239344	AC090686.1
M2	ENSG00000239481	RPS3AP41
M2	ENSG00000239559	RPL37P2
M2	ENSG00000239831	RNF7P1
M2	ENSG00000240036	AC104563.1
M2	ENSG00000240087	RPSAP12
M2	ENSG00000240096	AL132838.1
M2	ENSG00000240231	RPS27P29
M2	ENSG00000240236	HNRNPA1P23
M2	ENSG00000240371	RPS4XP13
M2	ENSG00000240418	AC020917.1
M2	ENSG00000240583	AQP1
M2	ENSG00000240622	RPL7P15
M2	ENSG00000240634	AC145285.1
M2	ENSG00000240682	ISY1
M2	ENSG00000240759	RPS27P21
M2	ENSG00000240785	RPL36AP21
M2	ENSG00000240859	AC093627.4
M2	ENSG00000240914	RPL15P2
M2	ENSG00000241030	RPL29P24
M2	ENSG00000241255	AL136126.1
M2	ENSG00000241352	AC007688.2
M2	ENSG00000241458	RPL7P19
M2	ENSG00000241489	AC244197.3
M2	ENSG00000241556	AC018475.1
M2	ENSG00000241651	AC099340.1
M2	ENSG00000241741	RPL7AP30
M2	ENSG00000241923	RPL14P3
M2	ENSG00000241990	PRR34-AS1
M2	ENSG00000242071	RPL7AP6
M2	ENSG00000242083	RPL7AP31
M2	ENSG00000242088	AC090602.1
M2	ENSG00000242169	AC093789.1
M2	ENSG00000242262	AC092597.1
M2	ENSG00000242276	RPL5P3
M2	ENSG00000242299	AC073861.1
M2	ENSG00000242327	AC023906.1
M2	ENSG00000242445	RPL7AP11
M2	ENSG00000242477	AC091429.1
M2	ENSG00000242607	RPS3AP34
M2	ENSG00000242660	AC015911.1
M2	ENSG00000242747	AC090515.2
M2	ENSG00000242858	AC020899.1
M2	ENSG00000242952	RPSAP3
M2	ENSG00000243023	UBA52P3
M2	ENSG00000243099	AC020983.1
M2	ENSG00000243175	RPSAP36
M2	ENSG00000243199	AC115223.1
M2	ENSG00000243280	AC093663.2
M2	ENSG00000243417	RPS3AP18
M2	ENSG00000243445	AC106820.1
M2	ENSG00000243592	RPL17P22
M2	ENSG00000243648	AC109454.1
M2	ENSG00000243725	TTC4
M2	ENSG00000243730	RPL29P3
M2	ENSG00000243744	AC016546.1
M2	ENSG00000243779	AP001086.1
M2	ENSG00000243829	AC011495.1
M2	ENSG00000243830	AC092865.1
M2	ENSG00000243844	RPL17P33
M2	ENSG00000243859	RPL5P17
M2	ENSG00000243894	RPS3AP16
M2	ENSG00000243904	RPSAP5
M2	ENSG00000243964	RPL23AP65
M2	ENSG00000243988	RPS24P17
M2	ENSG00000244019	RPS2P24
M2	ENSG00000244052	RPL5P24
M2	ENSG00000244073	RPS4XP6
M2	ENSG00000244289	RPS3AP35
M2	ENSG00000244313	AC024293.1
M2	ENSG00000244363	RPL7P23
M2	ENSG00000244398	AC116533.1
M2	ENSG00000244427	RPS3AP31
M2	ENSG00000244485	RPL18P13
M2	ENSG00000244538	AC098583.1
M2	ENSG00000244593	AC025062.1
M2	ENSG00000244674	RPS3AP15
M2	ENSG00000244691	RPL10AP1
M2	ENSG00000244716	BX679664.3
M2	ENSG00000247400	DNAJC3-DT
M2	ENSG00000247516	MIR4458HG
M2	ENSG00000247595	SPTY2D1OS
M2	ENSG00000248527	MTATP6P1
M2	ENSG00000248794	AC026436.1
M2	ENSG00000249148	AC006445.2
M2	ENSG00000249592	AC139887.2
M2	ENSG00000249779	AC106800.2
M2	ENSG00000250091	DNAH10OS
M2	ENSG00000250536	ABHD17AP3
M2	ENSG00000250565	ATP6V1E2
M2	ENSG00000251151	HOXC-AS3
M2	ENSG00000253945	AC024995.1
M2	ENSG00000254170	AC008802.1
M2	ENSG00000254336	AC008694.2
M2	ENSG00000255042	AC109635.3
M2	ENSG00000255650	FAM222A-AS1
M2	ENSG00000255909	PDCD5P1
M2	ENSG00000256060	TRAPPC2B
M2	ENSG00000256338	RPL41P2
M2	ENSG00000256968	SNRPEP2
M2	ENSG00000257074	RPL29P33
M2	ENSG00000257195	HNRNPA1P50
M2	ENSG00000257261	AC008014.1
M2	ENSG00000258282	BTF3P2
M2	ENSG00000258357	NSA2P2
M2	ENSG00000258401	AL512361.1
M2	ENSG00000258501	EIF3LP1
M2	ENSG00000258796	AL133241.1
M2	ENSG00000259248	USP3-AS1
M2	ENSG00000259535	RPL21P12
M2	ENSG00000259750	NSA2P4
M2	ENSG00000259838	ELOCP2
M2	ENSG00000260025	CRIM1-DT
M2	ENSG00000260389	WBP11P1
M2	ENSG00000260563	AC132872.1
M2	ENSG00000260693	AC026150.2
M2	ENSG00000261192	RNF126P1
M2	ENSG00000261221	ZNF865
M2	ENSG00000261526	AC012615.1
M2	ENSG00000261588	AC093249.4
M2	ENSG00000262454	MIR193BHG
M2	ENSG00000263266	RPS7P1
M2	ENSG00000263366	ABHD17AP5
M2	ENSG00000264311	CCDC58P1
M2	ENSG00000264350	SNRPGP2
M2	ENSG00000265298	AC132812.1
M2	ENSG00000265936	AC091042.1
M2	ENSG00000266522	AP005242.2
M2	ENSG00000266910	AC008507.1
M2	ENSG00000266964	FXYD1
M2	ENSG00000266967	AARSD1
M2	ENSG00000267076	CCDC58P3
M2	ENSG00000267100	ILF3-DT
M2	ENSG00000267119	RPL10P15
M2	ENSG00000267198	AC091132.4
M2	ENSG00000267244	AC012615.6
M2	ENSG00000267319	SELENOKP1
M2	ENSG00000267417	AC138474.1
M2	ENSG00000267652	NPM1P1
M2	ENSG00000267784	AC010680.1
M2	ENSG00000268785	RPL7P50
M2	ENSG00000270362	HMGN3-AS1
M2	ENSG00000270681	AC095055.1
M2	ENSG00000271029	AC135178.7
M2	ENSG00000271420	AL109936.3
M2	ENSG00000272106	AL691432.2
M2	ENSG00000272195	AL356512.1
M2	ENSG00000272888	LINC01578
M2	ENSG00000273066	AL355987.4
M2	ENSG00000273108	AL121929.3
M2	ENSG00000273156	AC124016.3
M2	ENSG00000273209	AC069148.1
M2	ENSG00000273448	AC006480.3
M2	ENSG00000273870	AL138721.1
M2	ENSG00000274376	ADAMTS7P1
M2	ENSG00000274756	AC243732.1
M2	ENSG00000275945	EIF3FP1
M2	ENSG00000277156	TOMM40P1
M2	ENSG00000277494	GPIHBP1
M2	ENSG00000277998	AC107075.1
M2	ENSG00000278594	AL589182.2
M2	ENSG00000279081	AL356585.1
M2	ENSG00000279115	AC006386.2
M2	ENSG00000279159	AC003681.1
M2	ENSG00000279253	AL121753.2
M2	ENSG00000279274	AC012005.1
M2	ENSG00000279319	AC105074.1
M2	ENSG00000279483	AC090498.1
M2	ENSG00000280285	AC108215.1
M2	ENSG00000281087	AC135068.6
M2	ENSG00000282978	AC110994.3
M2	ENSG00000285805	AC012378.2
M2	ENSG00000285900	AC079177.1
M2	ENSG00000286162	AL162253.2
M2	ENSG00000286457	AC009560.3
M2	ENSG00000287356	AL590822.3
M3	ENSG00000001497	LAS1L
M3	ENSG00000002016	RAD52
M3	ENSG00000004455	AK2
M3	ENSG00000004777	ARHGAP33
M3	ENSG00000004848	ARX
M3	ENSG00000004866	ST7
M3	ENSG00000005073	HOXA11
M3	ENSG00000005436	GCFC2
M3	ENSG00000005469	CROT
M3	ENSG00000006047	YBX2
M3	ENSG00000006282	SPATA20
M3	ENSG00000006451	RALA
M3	ENSG00000006530	AGK
M3	ENSG00000007314	SCN4A
M3	ENSG00000007376	RPUSD1
M3	ENSG00000007516	BAIAP3
M3	ENSG00000007541	PIGQ
M3	ENSG00000007944	MYLIP
M3	ENSG00000008083	JARID2
M3	ENSG00000009724	MASP2
M3	ENSG00000010270	STARD3NL
M3	ENSG00000010361	FUZ
M3	ENSG00000010704	HFE
M3	ENSG00000011009	LYPLA2
M3	ENSG00000011132	APBA3
M3	ENSG00000011143	MKS1
M3	ENSG00000011258	MBTD1
M3	ENSG00000011451	WIZ
M3	ENSG00000012817	KDM5D
M3	ENSG00000013503	POLR3B
M3	ENSG00000013583	HEBP1
M3	ENSG00000014138	POLA2
M3	ENSG00000015479	MATR3
M3	ENSG00000015532	XYLT2
M3	ENSG00000019485	PRDM11
M3	ENSG00000020256	ZFP64
M3	ENSG00000020922	MRE11
M3	ENSG00000022976	ZNF839
M3	ENSG00000023171	GRAMD1B
M3	ENSG00000023608	SNAPC1
M3	ENSG00000023839	ABCC2
M3	ENSG00000024862	CCDC28A
M3	ENSG00000026036	RTEL1-TNFRSF6B
M3	ENSG00000028528	SNX1
M3	ENSG00000029639	TFB1M
M3	ENSG00000030419	IKZF2
M3	ENSG00000031691	CENPQ
M3	ENSG00000031823	RANBP3
M3	ENSG00000033011	ALG1
M3	ENSG00000033122	LRRC7
M3	ENSG00000034971	MYOC
M3	ENSG00000035115	SH3YL1
M3	ENSG00000036530	CYP46A1
M3	ENSG00000037042	TUBG2
M3	ENSG00000037965	HOXC8
M3	ENSG00000040275	SPDL1
M3	ENSG00000041880	PARP3
M3	ENSG00000041988	THAP3
M3	ENSG00000042062	RIPOR3
M3	ENSG00000043143	JADE2
M3	ENSG00000044446	PHKA2
M3	ENSG00000047230	CTPS2
M3	ENSG00000047346	FAM214A
M3	ENSG00000047579	DTNBP1
M3	ENSG00000047597	XK
M3	ENSG00000048649	RSF1
M3	ENSG00000049167	ERCC8
M3	ENSG00000049239	H6PD
M3	ENSG00000049246	PER3
M3	ENSG00000049769	PPP1R3F
M3	ENSG00000050344	NFE2L3
M3	ENSG00000050426	LETMD1
M3	ENSG00000052841	TTC17
M3	ENSG00000053438	NNAT
M3	ENSG00000053900	ANAPC4
M3	ENSG00000054277	OPN3
M3	ENSG00000054690	PLEKHH1
M3	ENSG00000056736	IL17RB
M3	ENSG00000056972	TRAF3IP2
M3	ENSG00000057468	MSH4
M3	ENSG00000057704	TMCC3
M3	ENSG00000057935	MTA3
M3	ENSG00000058404	CAMK2B
M3	ENSG00000058453	CROCC
M3	ENSG00000059122	FLYWCH1
M3	ENSG00000059588	TARBP1
M3	ENSG00000060656	PTPRU
M3	ENSG00000060688	SNRNP40
M3	ENSG00000062598	ELMO2
M3	ENSG00000062822	POLD1
M3	ENSG00000063046	EIF4B
M3	ENSG00000063127	SLC6A16
M3	ENSG00000063322	MED29
M3	ENSG00000063601	MTMR1
M3	ENSG00000063761	ADCK1
M3	ENSG00000064115	TM7SF3
M3	ENSG00000064490	RFXANK
M3	ENSG00000064545	TMEM161A
M3	ENSG00000064651	SLC12A2
M3	ENSG00000064933	PMS1
M3	ENSG00000064999	ANKS1A
M3	ENSG00000065615	CYB5R4
M3	ENSG00000065621	GSTO2
M3	ENSG00000065970	FOXJ2
M3	ENSG00000065989	PDE4A
M3	ENSG00000066135	KDM4A
M3	ENSG00000067141	NEO1
M3	ENSG00000067221	STOML1
M3	ENSG00000067445	TRO
M3	ENSG00000067798	NAV3
M3	ENSG00000068097	HEATR6
M3	ENSG00000068137	PLEKHH3
M3	ENSG00000068745	IP6K2
M3	ENSG00000069493	CLEC2D
M3	ENSG00000069509	FUNDC1
M3	ENSG00000069943	PIGB
M3	ENSG00000070010	UFD1
M3	ENSG00000070018	LRP6
M3	ENSG00000070269	TMEM260
M3	ENSG00000070413	DGCR2
M3	ENSG00000070601	FRMPD1
M3	ENSG00000070759	TESK2
M3	ENSG00000071626	DAZAP1
M3	ENSG00000071889	FAM3A
M3	ENSG00000072571	HMMR
M3	ENSG00000073050	XRCC1
M3	ENSG00000073060	SCARB1
M3	ENSG00000073584	SMARCE1
M3	ENSG00000073849	ST6GAL1
M3	ENSG00000074582	BCS1L
M3	ENSG00000074855	ANO8
M3	ENSG00000075089	ACTR6
M3	ENSG00000075188	NUP37
M3	ENSG00000075568	TMEM131
M3	ENSG00000075826	SEC31B
M3	ENSG00000076351	SLC46A1
M3	ENSG00000076554	TPD52
M3	ENSG00000076924	XAB2
M3	ENSG00000077348	EXOSC5
M3	ENSG00000077458	FAM76B
M3	ENSG00000077514	POLD3
M3	ENSG00000077616	NAALAD2
M3	ENSG00000077684	JADE1
M3	ENSG00000078399	HOXA9
M3	ENSG00000078403	MLLT10
M3	ENSG00000078549	ADCYAP1R1
M3	ENSG00000078687	TNRC6C
M3	ENSG00000079134	THOC1
M3	ENSG00000079215	SLC1A3
M3	ENSG00000080189	SLC35C2
M3	ENSG00000080546	SESN1
M3	ENSG00000080854	IGSF9B
M3	ENSG00000080947	CROCCP3
M3	ENSG00000081177	EXD2
M3	ENSG00000084072	PPIE
M3	ENSG00000084090	STARD7
M3	ENSG00000084092	NOA1
M3	ENSG00000084207	GSTP1
M3	ENSG00000084774	CAD
M3	ENSG00000085382	HACE1
M3	ENSG00000085511	MAP3K4
M3	ENSG00000085514	PILRA
M3	ENSG00000085788	DDHD2
M3	ENSG00000085982	USP40
M3	ENSG00000085999	RAD54L
M3	ENSG00000086848	ALG9
M3	ENSG00000087087	SRRT
M3	ENSG00000087338	GMCL1
M3	ENSG00000088035	ALG6
M3	ENSG00000088038	CNOT3
M3	ENSG00000088179	PTPN4
M3	ENSG00000088247	KHSRP
M3	ENSG00000088305	DNMT3B
M3	ENSG00000088543	C3orf18
M3	ENSG00000088756	ARHGAP28
M3	ENSG00000088812	ATRN
M3	ENSG00000088836	SLC4A11
M3	ENSG00000088899	LZTS3
M3	ENSG00000089050	RBBP9
M3	ENSG00000089094	KDM2B
M3	ENSG00000089101	CFAP61
M3	ENSG00000089195	TRMT6
M3	ENSG00000089289	IGBP1
M3	ENSG00000089818	NECAP1
M3	ENSG00000090447	TFAP4
M3	ENSG00000090674	MCOLN1
M3	ENSG00000090975	PITPNM2
M3	ENSG00000091009	RBM27
M3	ENSG00000091106	NLRC4
M3	ENSG00000091656	ZFHX4
M3	ENSG00000091831	ESR1
M3	ENSG00000091947	TMEM101
M3	ENSG00000092068	SLC7A8
M3	ENSG00000092208	GEMIN2
M3	ENSG00000092847	AGO1
M3	ENSG00000092978	GPATCH2
M3	ENSG00000094631	HDAC6
M3	ENSG00000094914	AAAS
M3	ENSG00000094963	FMO2
M3	ENSG00000095203	EPB41L4B
M3	ENSG00000099251	HSD17B7P2
M3	ENSG00000099364	FBXL19
M3	ENSG00000099381	SETD1A
M3	ENSG00000099810	MTAP
M3	ENSG00000099954	CECR2
M3	ENSG00000099984	GSTT2
M3	ENSG00000100099	HPS4
M3	ENSG00000100100	PIK3IP1
M3	ENSG00000100246	DNAL4
M3	ENSG00000100281	HMGXB4
M3	ENSG00000100324	TAB1
M3	ENSG00000100330	MTMR3
M3	ENSG00000100354	TNRC6B
M3	ENSG00000100359	SGSM3
M3	ENSG00000100395	L3MBTL2
M3	ENSG00000100429	HDAC10
M3	ENSG00000100629	CEP128
M3	ENSG00000100784	RPS6KA5
M3	ENSG00000100802	C14orf93
M3	ENSG00000100813	ACIN1
M3	ENSG00000100890	PRORP
M3	ENSG00000100906	NFKBIA
M3	ENSG00000100938	GMPR2
M3	ENSG00000100949	RABGGTA
M3	ENSG00000100982	PCIF1
M3	ENSG00000101004	NINL
M3	ENSG00000101040	ZMYND8
M3	ENSG00000101079	NDRG3
M3	ENSG00000101109	STK4
M3	ENSG00000101189	MRGBP
M3	ENSG00000101346	POFUT1
M3	ENSG00000101417	PXMP4
M3	ENSG00000101464	PIGU
M3	ENSG00000101473	ACOT8
M3	ENSG00000101639	CEP192
M3	ENSG00000101868	POLA1
M3	ENSG00000101892	ATP1B4
M3	ENSG00000102100	SLC35A2
M3	ENSG00000102312	PORCN
M3	ENSG00000102349	KLF8
M3	ENSG00000102606	ARHGEF7
M3	ENSG00000102878	HSF4
M3	ENSG00000102886	GDPD3
M3	ENSG00000102967	DHODH
M3	ENSG00000102978	POLR2C
M3	ENSG00000102996	MMP15
M3	ENSG00000103034	NDRG4
M3	ENSG00000103047	TANGO6
M3	ENSG00000103091	WDR59
M3	ENSG00000103148	NPRL3
M3	ENSG00000103202	NME4
M3	ENSG00000103227	LMF1
M3	ENSG00000103248	MTHFSD
M3	ENSG00000103502	CDIPT
M3	ENSG00000103742	IGDCC4
M3	ENSG00000104129	DNAJC17
M3	ENSG00000104290	FZD3
M3	ENSG00000104299	INTS9
M3	ENSG00000104313	EYA1
M3	ENSG00000104447	TRPS1
M3	ENSG00000104825	NFKBIB
M3	ENSG00000104880	ARHGEF18
M3	ENSG00000104884	ERCC2
M3	ENSG00000104897	SF3A2
M3	ENSG00000104915	STX10
M3	ENSG00000104957	CCDC130
M3	ENSG00000105127	AKAP8
M3	ENSG00000105136	ZNF419
M3	ENSG00000105223	PLD3
M3	ENSG00000105325	FZR1
M3	ENSG00000105429	MEGF8
M3	ENSG00000105514	RAB3D
M3	ENSG00000105516	DBP
M3	ENSG00000105518	TMEM205
M3	ENSG00000105519	CAPS
M3	ENSG00000105576	TNPO2
M3	ENSG00000105612	DNASE2
M3	ENSG00000105701	FKBP8
M3	ENSG00000105708	ZNF14
M3	ENSG00000105726	ATP13A1
M3	ENSG00000105996	HOXA2
M3	ENSG00000105997	HOXA3
M3	ENSG00000106006	HOXA6
M3	ENSG00000106009	BRAT1
M3	ENSG00000106070	GRB10
M3	ENSG00000106113	CRHR2
M3	ENSG00000106133	NSUN5P2
M3	ENSG00000106367	AP1S1
M3	ENSG00000106415	GLCCI1
M3	ENSG00000106479	ZNF862
M3	ENSG00000107551	RASSF4
M3	ENSG00000107614	TRDMT1
M3	ENSG00000107859	PITX3
M3	ENSG00000107872	FBXL15
M3	ENSG00000107882	SUFU
M3	ENSG00000108001	EBF3
M3	ENSG00000108055	SMC3
M3	ENSG00000108306	FBXL20
M3	ENSG00000108312	UBTF
M3	ENSG00000108342	CSF3
M3	ENSG00000108349	CASC3
M3	ENSG00000108370	RGS9
M3	ENSG00000108384	RAD51C
M3	ENSG00000108439	PNPO
M3	ENSG00000108469	RECQL5
M3	ENSG00000108506	INTS2
M3	ENSG00000108523	RNF167
M3	ENSG00000108786	HSD17B1
M3	ENSG00000108797	CNTNAP1
M3	ENSG00000108839	ALOX12
M3	ENSG00000108878	CACNG1
M3	ENSG00000108924	HLF
M3	ENSG00000109016	DHRS7B
M3	ENSG00000109180	OCIAD1
M3	ENSG00000109184	DCUN1D4
M3	ENSG00000109381	ELF2
M3	ENSG00000109452	INPP4B
M3	ENSG00000109458	GAB1
M3	ENSG00000109618	SEPSECS
M3	ENSG00000109911	ELP4
M3	ENSG00000110075	PPP6R3
M3	ENSG00000110801	PSMD9
M3	ENSG00000110841	PPFIBP1
M3	ENSG00000110844	PRPF40B
M3	ENSG00000110987	BCL7A
M3	ENSG00000111203	ITFG2
M3	ENSG00000111254	AKAP3
M3	ENSG00000111271	ACAD10
M3	ENSG00000111358	GTF2H3
M3	ENSG00000111653	ING4
M3	ENSG00000111731	C2CD5
M3	ENSG00000111786	SRSF9
M3	ENSG00000111802	TDP2
M3	ENSG00000111834	RSPH4A
M3	ENSG00000111859	NEDD9
M3	ENSG00000112062	MAPK14
M3	ENSG00000112144	CILK1
M3	ENSG00000112159	MDN1
M3	ENSG00000112175	BMP5
M3	ENSG00000112659	CUL9
M3	ENSG00000112851	ERBIN
M3	ENSG00000112874	NUDT12
M3	ENSG00000112983	BRD8
M3	ENSG00000113068	PFDN1
M3	ENSG00000113205	PCDHB3
M3	ENSG00000113240	CLK4
M3	ENSG00000113356	POLR3G
M3	ENSG00000113593	PPWD1
M3	ENSG00000114251	WNT5A
M3	ENSG00000114737	CISH
M3	ENSG00000114739	ACVR2B
M3	ENSG00000114745	GORASP1
M3	ENSG00000114796	KLHL24
M3	ENSG00000115020	PIKFYVE
M3	ENSG00000115107	STEAP3
M3	ENSG00000115109	EPB41L5
M3	ENSG00000115257	PCSK4
M3	ENSG00000115282	TTC31
M3	ENSG00000115459	ELMOD3
M3	ENSG00000115616	SLC9A2
M3	ENSG00000115649	CNPPD1
M3	ENSG00000115866	DARS1
M3	ENSG00000115904	SOS1
M3	ENSG00000116096	SPR
M3	ENSG00000116120	FARSB
M3	ENSG00000116205	TCEANC2
M3	ENSG00000116213	WRAP73
M3	ENSG00000116497	S100PBP
M3	ENSG00000116574	RHOU
M3	ENSG00000116668	SWT1
M3	ENSG00000116729	WLS
M3	ENSG00000116754	SRSF11
M3	ENSG00000117133	RPF1
M3	ENSG00000117154	IGSF21
M3	ENSG00000117242	PINK1-AS
M3	ENSG00000117425	PTCH2
M3	ENSG00000117543	DPH5
M3	ENSG00000117569	PTBP2
M3	ENSG00000117620	SLC35A3
M3	ENSG00000117625	RCOR3
M3	ENSG00000117697	NSL1
M3	ENSG00000117707	PROX1
M3	ENSG00000117791	MTARC2
M3	ENSG00000118058	KMT2A
M3	ENSG00000118096	IFT46
M3	ENSG00000118412	CASP8AP2
M3	ENSG00000118420	UBE3D
M3	ENSG00000118689	FOXO3
M3	ENSG00000119138	KLF9
M3	ENSG00000119227	PIGZ
M3	ENSG00000119321	FKBP15
M3	ENSG00000119392	GLE1
M3	ENSG00000119401	TRIM32
M3	ENSG00000119408	NEK6
M3	ENSG00000119640	ACYP1
M3	ENSG00000119686	FLVCR2
M3	ENSG00000119688	ABCD4
M3	ENSG00000119720	NRDE2
M3	ENSG00000119862	LGALSL
M3	ENSG00000119943	PYROXD2
M3	ENSG00000120049	KCNIP2
M3	ENSG00000120253	NUP43
M3	ENSG00000120519	SLC10A7
M3	ENSG00000120647	CCDC77
M3	ENSG00000120656	TAF12
M3	ENSG00000120662	MTRF1
M3	ENSG00000120697	ALG5
M3	ENSG00000120699	EXOSC8
M3	ENSG00000120832	MTERF2
M3	ENSG00000120896	SORBS3
M3	ENSG00000120925	RNF170
M3	ENSG00000121104	FAM117A
M3	ENSG00000121210	TMEM131L
M3	ENSG00000121310	ECHDC2
M3	ENSG00000121440	PDZRN3
M3	ENSG00000121577	POPDC2
M3	ENSG00000121680	PEX16
M3	ENSG00000121690	DEPDC7
M3	ENSG00000121691	CAT
M3	ENSG00000121775	TMEM39B
M3	ENSG00000121964	GTDC1
M3	ENSG00000121988	ZRANB3
M3	ENSG00000121989	ACVR2A
M3	ENSG00000122085	MTERF4
M3	ENSG00000122257	RBBP6
M3	ENSG00000122435	TRMT13
M3	ENSG00000122483	CCDC18
M3	ENSG00000122484	RPAP2
M3	ENSG00000122550	KLHL7
M3	ENSG00000122557	HERPUD2
M3	ENSG00000122592	HOXA7
M3	ENSG00000122678	POLM
M3	ENSG00000122756	CNTFR
M3	ENSG00000123080	CDKN2C
M3	ENSG00000123095	BHLHE41
M3	ENSG00000123104	ITPR2
M3	ENSG00000123159	GIPC1
M3	ENSG00000123191	ATP7B
M3	ENSG00000123200	ZC3H13
M3	ENSG00000123352	SPATS2
M3	ENSG00000123636	BAZ2B
M3	ENSG00000123700	KCNJ2
M3	ENSG00000123815	COQ8B
M3	ENSG00000123870	ZNF137P
M3	ENSG00000123933	MXD4
M3	ENSG00000124006	OBSL1
M3	ENSG00000124074	ENKD1
M3	ENSG00000124104	SNX21
M3	ENSG00000124155	PIGT
M3	ENSG00000124215	CDH26
M3	ENSG00000124222	STX16
M3	ENSG00000124440	HIF3A
M3	ENSG00000124562	SNRPC
M3	ENSG00000124574	ABCC10
M3	ENSG00000124588	NQO2
M3	ENSG00000124596	OARD1
M3	ENSG00000124613	ZNF391
M3	ENSG00000124733	MEA1
M3	ENSG00000124782	RREB1
M3	ENSG00000124786	SLC35B3
M3	ENSG00000125124	BBS2
M3	ENSG00000125351	UPF3B
M3	ENSG00000125447	GGA3
M3	ENSG00000125457	MIF4GD
M3	ENSG00000125458	NT5C
M3	ENSG00000125551	PLGLB2
M3	ENSG00000125629	INSIG2
M3	ENSG00000125676	THOC2
M3	ENSG00000125734	GPR108
M3	ENSG00000125814	NAPB
M3	ENSG00000125952	MAX
M3	ENSG00000126003	PLAGL2
M3	ENSG00000126106	TMEM53
M3	ENSG00000126226	PCID2
M3	ENSG00000126351	THRA
M3	ENSG00000126368	NR1D1
M3	ENSG00000126464	PRR12
M3	ENSG00000126756	UXT
M3	ENSG00000126778	SIX1
M3	ENSG00000127054	INTS11
M3	ENSG00000127220	ABHD8
M3	ENSG00000127334	DYRK2
M3	ENSG00000127364	TAS2R4
M3	ENSG00000127580	WDR24
M3	ENSG00000127720	METTL25
M3	ENSG00000127804	METTL16
M3	ENSG00000128159	TUBGCP6
M3	ENSG00000128185	DGCR6L
M3	ENSG00000128242	GAL3ST1
M3	ENSG00000128313	APOL5
M3	ENSG00000128536	CDHR3
M3	ENSG00000128602	SMO
M3	ENSG00000128881	TTBK2
M3	ENSG00000128891	CCDC32
M3	ENSG00000128973	CLN6
M3	ENSG00000129028	THAP10
M3	ENSG00000129194	SOX15
M3	ENSG00000129197	RPAIN
M3	ENSG00000129219	PLD2
M3	ENSG00000129244	ATP1B2
M3	ENSG00000129317	PUS7L
M3	ENSG00000129472	RAB2B
M3	ENSG00000129484	PARP2
M3	ENSG00000129691	ASH2L
M3	ENSG00000129910	CDH15
M3	ENSG00000130150	MOSPD2
M3	ENSG00000130175	PRKCSH
M3	ENSG00000130193	THEM6
M3	ENSG00000130222	GADD45G
M3	ENSG00000130299	GTPBP3
M3	ENSG00000130304	SLC27A1
M3	ENSG00000130518	IQCN
M3	ENSG00000130669	PAK4
M3	ENSG00000130695	CEP85
M3	ENSG00000130703	OSBPL2
M3	ENSG00000130714	POMT1
M3	ENSG00000130733	YIPF2
M3	ENSG00000130764	LRRC47
M3	ENSG00000130783	CCDC62
M3	ENSG00000130856	ZNF236
M3	ENSG00000130940	CASZ1
M3	ENSG00000130962	PRRG1
M3	ENSG00000131002	TXLNGY
M3	ENSG00000131069	ACSS2
M3	ENSG00000131097	HIGD1B
M3	ENSG00000131373	HACL1
M3	ENSG00000131374	TBC1D5
M3	ENSG00000131389	SLC6A6
M3	ENSG00000131462	TUBG1
M3	ENSG00000131484	AC091132.1
M3	ENSG00000131503	ANKHD1
M3	ENSG00000131899	LLGL1
M3	ENSG00000132017	DCAF15
M3	ENSG00000132024	CC2D1A
M3	ENSG00000132141	CCT6B
M3	ENSG00000132196	HSD17B7
M3	ENSG00000132207	SLX1A
M3	ENSG00000132383	RPA1
M3	ENSG00000132394	EEFSEC
M3	ENSG00000132406	TMEM128
M3	ENSG00000132424	PNISR
M3	ENSG00000132436	FIGNL1
M3	ENSG00000132589	FLOT2
M3	ENSG00000132600	PRMT7
M3	ENSG00000132604	TERF2
M3	ENSG00000132612	VPS4A
M3	ENSG00000132702	HAPLN2
M3	ENSG00000132740	IGHMBP2
M3	ENSG00000132842	AP3B1
M3	ENSG00000133056	PIK3C2B
M3	ENSG00000133103	COG6
M3	ENSG00000133247	KMT5C
M3	ENSG00000133250	ZNF414
M3	ENSG00000133398	MED10
M3	ENSG00000133424	LARGE1
M3	ENSG00000133597	ADCK2
M3	ENSG00000133624	ZNF767P
M3	ENSG00000133812	SBF2
M3	ENSG00000133935	ERG28
M3	ENSG00000133958	UNC79
M3	ENSG00000134020	PEBP4
M3	ENSG00000134283	PPHLN1
M3	ENSG00000134463	ECHDC3
M3	ENSG00000134759	ELP2
M3	ENSG00000134852	CLOCK
M3	ENSG00000134899	ERCC5
M3	ENSG00000134909	ARHGAP32
M3	ENSG00000135063	FAM189A2
M3	ENSG00000135205	CCDC146
M3	ENSG00000135317	SNX14
M3	ENSG00000135336	ORC3
M3	ENSG00000135365	PHF21A
M3	ENSG00000135392	DNAJC14
M3	ENSG00000135407	AVIL
M3	ENSG00000135441	BLOC1S1
M3	ENSG00000135457	TFCP2
M3	ENSG00000135473	PAN2
M3	ENSG00000135597	REPS1
M3	ENSG00000135686	KLHL36
M3	ENSG00000135740	SLC9A5
M3	ENSG00000135845	PIGC
M3	ENSG00000135903	PAX3
M3	ENSG00000135956	TMEM127
M3	ENSG00000136044	APPL2
M3	ENSG00000136247	ZDHHC4
M3	ENSG00000136271	DDX56
M3	ENSG00000136504	KAT7
M3	ENSG00000136631	VPS45
M3	ENSG00000136710	CCDC115
M3	ENSG00000136715	SAP130
M3	ENSG00000136827	TOR1A
M3	ENSG00000136828	RALGPS1
M3	ENSG00000136848	DAB2IP
M3	ENSG00000136935	GOLGA1
M3	ENSG00000137098	SPAG8
M3	ENSG00000137171	KLC4
M3	ENSG00000137185	ZSCAN9
M3	ENSG00000137200	CMTR1
M3	ENSG00000137207	YIPF3
M3	ENSG00000137218	FRS3
M3	ENSG00000137221	TJAP1
M3	ENSG00000137474	MYO7A
M3	ENSG00000137522	RNF121
M3	ENSG00000137558	PI15
M3	ENSG00000137656	BUD13
M3	ENSG00000137776	SLTM
M3	ENSG00000137824	RMDN3
M3	ENSG00000137842	TMEM62
M3	ENSG00000137857	DUOX1
M3	ENSG00000137968	SLC44A5
M3	ENSG00000138002	IFT172
M3	ENSG00000138136	LBX1
M3	ENSG00000138336	TET1
M3	ENSG00000138346	DNA2
M3	ENSG00000138375	SMARCAL1
M3	ENSG00000138380	CARF
M3	ENSG00000138398	PPIG
M3	ENSG00000138439	FAM117B
M3	ENSG00000138468	SENP7
M3	ENSG00000138604	GLCE
M3	ENSG00000138613	APH1B
M3	ENSG00000138617	PARP16
M3	ENSG00000138629	UBL7
M3	ENSG00000138780	GSTCD
M3	ENSG00000138794	CASP6
M3	ENSG00000139044	B4GALNT3
M3	ENSG00000139266	MARCHF9
M3	ENSG00000139531	SUOX
M3	ENSG00000139636	LMBR1L
M3	ENSG00000139651	ZNF740
M3	ENSG00000139746	RBM26
M3	ENSG00000139835	GRTP1
M3	ENSG00000139974	SLC38A6
M3	ENSG00000140006	WDR89
M3	ENSG00000140009	ESR2
M3	ENSG00000140022	STON2
M3	ENSG00000140043	PTGR2
M3	ENSG00000140350	ANP32A
M3	ENSG00000140365	COMMD4
M3	ENSG00000140398	NEIL1
M3	ENSG00000140459	CYP11A1
M3	ENSG00000140463	BBS4
M3	ENSG00000140474	ULK3
M3	ENSG00000140497	SCAMP2
M3	ENSG00000140598	EFL1
M3	ENSG00000140688	C16orf58
M3	ENSG00000140694	PARN
M3	ENSG00000140876	NUDT7
M3	ENSG00000140950	MEAK7
M3	ENSG00000141127	PRPSAP2
M3	ENSG00000141424	SLC39A6
M3	ENSG00000141456	PELP1
M3	ENSG00000141504	SAT2
M3	ENSG00000141540	TTYH2
M3	ENSG00000141560	FN3KRP
M3	ENSG00000141570	CBX8
M3	ENSG00000141736	ERBB2
M3	ENSG00000141744	PNMT
M3	ENSG00000141971	MVB12A
M3	ENSG00000142039	CCDC97
M3	ENSG00000142065	ZFP14
M3	ENSG00000142444	TIMM29
M3	ENSG00000142655	PEX14
M3	ENSG00000142856	ITGB3BP
M3	ENSG00000142875	PRKACB
M3	ENSG00000142973	CYP4B1
M3	ENSG00000143110	C1orf162
M3	ENSG00000143224	PPOX
M3	ENSG00000143258	USP21
M3	ENSG00000143294	PRCC
M3	ENSG00000143379	SETDB1
M3	ENSG00000143409	MINDY1
M3	ENSG00000143442	POGZ
M3	ENSG00000143458	GABPB2
M3	ENSG00000143578	CREB3L4
M3	ENSG00000143630	HCN3
M3	ENSG00000143702	CEP170
M3	ENSG00000143842	SOX13
M3	ENSG00000143858	SYT2
M3	ENSG00000143919	CAMKMT
M3	ENSG00000143995	MEIS1
M3	ENSG00000144021	CIAO1
M3	ENSG00000144043	TEX261
M3	ENSG00000144061	NPHP1
M3	ENSG00000144120	TMEM177
M3	ENSG00000144231	POLR2D
M3	ENSG00000144468	RHBDD1
M3	ENSG00000144524	COPS7B
M3	ENSG00000144560	VGLL4
M3	ENSG00000144589	STK11IP
M3	ENSG00000144591	GMPPA
M3	ENSG00000144596	GRIP2
M3	ENSG00000144868	TMEM108
M3	ENSG00000145113	MUC4
M3	ENSG00000145331	TRMT10A
M3	ENSG00000145354	CISD2
M3	ENSG00000145545	SRD5A1
M3	ENSG00000145604	SKP2
M3	ENSG00000145736	GTF2H2
M3	ENSG00000145782	ATG12
M3	ENSG00000145794	MEGF10
M3	ENSG00000145882	PCYOX1L
M3	ENSG00000145916	RMND5B
M3	ENSG00000145945	FAM50B
M3	ENSG00000146067	FAM193B
M3	ENSG00000146143	PRIM2
M3	ENSG00000146247	PHIP
M3	ENSG00000146463	ZMYM4
M3	ENSG00000146556	WASH2P
M3	ENSG00000146707	POMZP3
M3	ENSG00000146830	GIGYF1
M3	ENSG00000146963	LUC7L2
M3	ENSG00000147099	HDAC8
M3	ENSG00000147130	ZMYM3
M3	ENSG00000147133	TAF1
M3	ENSG00000147316	MCPH1
M3	ENSG00000147364	FBXO25
M3	ENSG00000147394	ZNF185
M3	ENSG00000147421	HMBOX1
M3	ENSG00000147471	PLPBP
M3	ENSG00000147475	ERLIN2
M3	ENSG00000147548	NSD3
M3	ENSG00000147813	NAPRT
M3	ENSG00000147862	NFIB
M3	ENSG00000148082	SHC3
M3	ENSG00000148158	SNX30
M3	ENSG00000148219	ASTN2
M3	ENSG00000148296	SURF6
M3	ENSG00000148297	MED22
M3	ENSG00000148399	DPH7
M3	ENSG00000148444	COMMD3
M3	ENSG00000148541	FAM13C
M3	ENSG00000148606	POLR3A
M3	ENSG00000148688	RPP30
M3	ENSG00000148824	MTG1
M3	ENSG00000148835	TAF5
M3	ENSG00000148842	CNNM2
M3	ENSG00000149016	TUT1
M3	ENSG00000149231	CCDC82
M3	ENSG00000149292	TTC12
M3	ENSG00000149346	SLX4IP
M3	ENSG00000149357	LAMTOR1
M3	ENSG00000149474	KAT14
M3	ENSG00000149503	INCENP
M3	ENSG00000149531	FRG1BP
M3	ENSG00000149547	EI24
M3	ENSG00000149634	SPATA25
M3	ENSG00000149716	LTO1
M3	ENSG00000149743	TRPT1
M3	ENSG00000149792	MRPL49
M3	ENSG00000149922	TBX6
M3	ENSG00000149930	TAOK2
M3	ENSG00000150281	CTF1
M3	ENSG00000150477	KIAA1328
M3	ENSG00000150527	MIA2
M3	ENSG00000150636	CCDC102B
M3	ENSG00000150637	CD226
M3	ENSG00000150764	DIXDC1
M3	ENSG00000150893	FREM2
M3	ENSG00000151065	DCP1B
M3	ENSG00000151090	THRB
M3	ENSG00000151470	C4orf33
M3	ENSG00000151500	THYN1
M3	ENSG00000151502	VPS26B
M3	ENSG00000151612	ZNF827
M3	ENSG00000151623	NR3C2
M3	ENSG00000151655	ITIH2
M3	ENSG00000152464	RPP38
M3	ENSG00000152520	PAN3
M3	ENSG00000152582	SPEF2
M3	ENSG00000152689	RASGRP3
M3	ENSG00000152749	GPR180
M3	ENSG00000152977	ZIC1
M3	ENSG00000152990	ADGRA3
M3	ENSG00000153006	SREK1IP1
M3	ENSG00000153140	CETN3
M3	ENSG00000153936	HS2ST1
M3	ENSG00000153982	GDPD1
M3	ENSG00000154059	IMPACT
M3	ENSG00000154188	ANGPT1
M3	ENSG00000154258	ABCA9
M3	ENSG00000154262	ABCA6
M3	ENSG00000154608	CEP170P1
M3	ENSG00000154655	L3MBTL4
M3	ENSG00000154743	TSEN2
M3	ENSG00000154767	XPC
M3	ENSG00000154822	PLCL2
M3	ENSG00000154832	CXXC1
M3	ENSG00000155189	AGPAT5
M3	ENSG00000155229	MMS19
M3	ENSG00000155287	SLC25A28
M3	ENSG00000155330	C16orf87
M3	ENSG00000155621	C9orf85
M3	ENSG00000155729	KCTD18
M3	ENSG00000155755	TMEM237
M3	ENSG00000155760	FZD7
M3	ENSG00000155858	LSM11
M3	ENSG00000155906	RMND1
M3	ENSG00000155957	TMBIM4
M3	ENSG00000156030	MIDEAS
M3	ENSG00000156042	CFAP70
M3	ENSG00000156050	FAM161B
M3	ENSG00000156345	CDK20
M3	ENSG00000156374	PCGF6
M3	ENSG00000156384	SFR1
M3	ENSG00000156521	TYSND1
M3	ENSG00000156574	NODAL
M3	ENSG00000156735	BAG4
M3	ENSG00000156787	TBC1D31
M3	ENSG00000156831	NSMCE2
M3	ENSG00000156858	PRR14
M3	ENSG00000156873	PHKG2
M3	ENSG00000156876	SASS6
M3	ENSG00000156886	ITGAD
M3	ENSG00000156973	PDE6D
M3	ENSG00000157036	EXOG
M3	ENSG00000157103	SLC6A1
M3	ENSG00000157150	TIMP4
M3	ENSG00000157212	PAXIP1
M3	ENSG00000157216	SSBP3
M3	ENSG00000157259	GATAD1
M3	ENSG00000157429	ZNF19
M3	ENSG00000157500	APPL1
M3	ENSG00000157578	LCA5L
M3	ENSG00000157593	SLC35B2
M3	ENSG00000157600	TMEM164
M3	ENSG00000157657	ZNF618
M3	ENSG00000157823	AP3S2
M3	ENSG00000158062	UBXN11
M3	ENSG00000158109	TPRG1L
M3	ENSG00000158156	XKR8
M3	ENSG00000158246	TENT5B
M3	ENSG00000158290	CUL4B
M3	ENSG00000158486	DNAH3
M3	ENSG00000158604	TMED4
M3	ENSG00000158623	COPG2
M3	ENSG00000158683	PKD1L1
M3	ENSG00000158717	RNF166
M3	ENSG00000158793	NIT1
M3	ENSG00000158941	CCAR2
M3	ENSG00000159208	CIART
M3	ENSG00000159588	CCDC17
M3	ENSG00000159685	CHCHD6
M3	ENSG00000159784	FAM131B
M3	ENSG00000160094	ZNF362
M3	ENSG00000160271	RALGDS
M3	ENSG00000160298	C21orf58
M3	ENSG00000160305	DIP2A
M3	ENSG00000160404	TOR2A
M3	ENSG00000160445	ZER1
M3	ENSG00000160685	ZBTB7B
M3	ENSG00000160710	ADAR
M3	ENSG00000160917	CPSF4
M3	ENSG00000160953	PWWP3A
M3	ENSG00000161010	MRNIP
M3	ENSG00000161021	MAML1
M3	ENSG00000161202	DVL3
M3	ENSG00000161265	U2AF1L4
M3	ENSG00000161277	THAP8
M3	ENSG00000161395	PGAP3
M3	ENSG00000161542	PRPSAP1
M3	ENSG00000161551	ZNF577
M3	ENSG00000161677	JOSD2
M3	ENSG00000161904	LEMD2
M3	ENSG00000161912	ADCY10P1
M3	ENSG00000161996	WDR90
M3	ENSG00000162065	TBC1D24
M3	ENSG00000162222	TTC9C
M3	ENSG00000162227	TAF6L
M3	ENSG00000162337	LRP5
M3	ENSG00000162373	BEND5
M3	ENSG00000162384	CZIB
M3	ENSG00000162415	ZSWIM5
M3	ENSG00000162441	LZIC
M3	ENSG00000162600	OMA1
M3	ENSG00000162669	HFM1
M3	ENSG00000162736	NCSTN
M3	ENSG00000162738	VANGL2
M3	ENSG00000162757	C1orf74
M3	ENSG00000162813	BPNT1
M3	ENSG00000162836	ACP6
M3	ENSG00000162924	REL
M3	ENSG00000163006	CCDC138
M3	ENSG00000163064	EN1
M3	ENSG00000163138	PACRGL
M3	ENSG00000163156	SCNM1
M3	ENSG00000163161	ERCC3
M3	ENSG00000163472	TMEM79
M3	ENSG00000163479	SSR2
M3	ENSG00000163481	RNF25
M3	ENSG00000163482	STK36
M3	ENSG00000163516	ANKZF1
M3	ENSG00000163531	NFASC
M3	ENSG00000163596	ICA1L
M3	ENSG00000163617	CCDC191
M3	ENSG00000163644	PPM1K
M3	ENSG00000163683	SMIM14
M3	ENSG00000163704	PRRT3
M3	ENSG00000163848	ZNF148
M3	ENSG00000163884	KLF15
M3	ENSG00000163945	UVSSA
M3	ENSG00000163946	TASOR
M3	ENSG00000163995	ABLIM2
M3	ENSG00000164008	C1orf50
M3	ENSG00000164011	ZNF691
M3	ENSG00000164040	PGRMC2
M3	ENSG00000164053	ATRIP
M3	ENSG00000164062	APEH
M3	ENSG00000164073	MFSD8
M3	ENSG00000164086	DUSP7
M3	ENSG00000164093	PITX2
M3	ENSG00000164109	MAD2L1
M3	ENSG00000164197	RNF180
M3	ENSG00000164241	C5orf63
M3	ENSG00000164244	PRRC1
M3	ENSG00000164252	AGGF1
M3	ENSG00000164306	PRIMPOL
M3	ENSG00000164308	ERAP2
M3	ENSG00000164331	ANKRA2
M3	ENSG00000164366	CCDC127
M3	ENSG00000164404	GDF9
M3	ENSG00000164406	LEAP2
M3	ENSG00000164535	DAGLB
M3	ENSG00000164576	SAP30L
M3	ENSG00000164610	RP9
M3	ENSG00000164649	CDCA7L
M3	ENSG00000164663	USP49
M3	ENSG00000164674	SYTL3
M3	ENSG00000164707	SLC13A4
M3	ENSG00000164815	ORC5
M3	ENSG00000164855	TMEM184A
M3	ENSG00000164900	GBX1
M3	ENSG00000164929	BAALC
M3	ENSG00000164938	TP53INP1
M3	ENSG00000165072	MAMDC2
M3	ENSG00000165118	C9orf64
M3	ENSG00000165138	ANKS6
M3	ENSG00000165288	BRWD3
M3	ENSG00000165494	PCF11
M3	ENSG00000165495	PKNOX2
M3	ENSG00000165516	KLHDC2
M3	ENSG00000165684	SNAPC4
M3	ENSG00000165689	ENTR1
M3	ENSG00000165792	METTL17
M3	ENSG00000165802	NSMF
M3	ENSG00000165879	FRAT1
M3	ENSG00000165983	PTER
M3	ENSG00000165995	CACNB2
M3	ENSG00000166140	ZFYVE19
M3	ENSG00000166169	POLL
M3	ENSG00000166192	SENP8
M3	ENSG00000166224	SGPL1
M3	ENSG00000166263	STXBP4
M3	ENSG00000166289	PLEKHF1
M3	ENSG00000166398	KIAA0355
M3	ENSG00000166436	TRIM66
M3	ENSG00000166503	HDGFL3
M3	ENSG00000166508	MCM7
M3	ENSG00000166682	TMPRSS5
M3	ENSG00000166734	CASC4
M3	ENSG00000166780	BMERB1
M3	ENSG00000166783	MARF1
M3	ENSG00000166881	NEMP1
M3	ENSG00000166987	MBD6
M3	ENSG00000167074	TEF
M3	ENSG00000167107	ACSF2
M3	ENSG00000167113	COQ4
M3	ENSG00000167232	ZNF91
M3	ENSG00000167434	CA4
M3	ENSG00000167522	ANKRD11
M3	ENSG00000167524	RSKR
M3	ENSG00000167543	TP53I13
M3	ENSG00000167615	LENG8
M3	ENSG00000167625	ZNF526
M3	ENSG00000167685	ZNF444
M3	ENSG00000167840	ZNF232
M3	ENSG00000167920	TMEM99
M3	ENSG00000167925	GHDC
M3	ENSG00000167930	FAM234A
M3	ENSG00000167967	E4F1
M3	ENSG00000168000	BSCL2
M3	ENSG00000168002	POLR2G
M3	ENSG00000168010	ATG16L2
M3	ENSG00000168014	C2CD3
M3	ENSG00000168137	SETD5
M3	ENSG00000168159	RNF187
M3	ENSG00000168209	DDIT4
M3	ENSG00000168228	ZCCHC4
M3	ENSG00000168264	IRF2BP2
M3	ENSG00000168275	COA6
M3	ENSG00000168303	MPLKIP
M3	ENSG00000168434	COG7
M3	ENSG00000168488	ATXN2L
M3	ENSG00000168496	FEN1
M3	ENSG00000168556	ING2
M3	ENSG00000168569	TMEM223
M3	ENSG00000168591	TMUB2
M3	ENSG00000168646	AXIN2
M3	ENSG00000168763	CNNM3
M3	ENSG00000168781	PPIP5K1
M3	ENSG00000168818	STX18
M3	ENSG00000168894	RNF181
M3	ENSG00000168916	ZNF608
M3	ENSG00000169019	COMMD8
M3	ENSG00000169047	IRS1
M3	ENSG00000169217	CD2BP2
M3	ENSG00000169220	RGS14
M3	ENSG00000169372	CRADD
M3	ENSG00000169592	INO80E
M3	ENSG00000169609	C15orf40
M3	ENSG00000169682	SPNS1
M3	ENSG00000169683	LRRC45
M3	ENSG00000169696	ASPSCR1
M3	ENSG00000169715	MT1E
M3	ENSG00000169894	MUC3A
M3	ENSG00000169919	GUSB
M3	ENSG00000169926	KLF13
M3	ENSG00000169964	TMEM42
M3	ENSG00000170260	ZNF212
M3	ENSG00000170264	FAM161A
M3	ENSG00000170271	FAXDC2
M3	ENSG00000170322	NFRKB
M3	ENSG00000170325	PRDM10
M3	ENSG00000170445	HARS1
M3	ENSG00000170448	NFXL1
M3	ENSG00000170456	DENND5B
M3	ENSG00000170464	DNAJC18
M3	ENSG00000170485	NPAS2
M3	ENSG00000170515	PA2G4
M3	ENSG00000170525	PFKFB3
M3	ENSG00000170577	SIX2
M3	ENSG00000170581	STAT2
M3	ENSG00000170584	NUDCD2
M3	ENSG00000170653	ATF7
M3	ENSG00000170681	CAVIN4
M3	ENSG00000170734	POLH
M3	ENSG00000170779	CDCA4
M3	ENSG00000170802	FOXN2
M3	ENSG00000170835	CEL
M3	ENSG00000170852	KBTBD2
M3	ENSG00000170854	RIOX2
M3	ENSG00000170873	MTSS1
M3	ENSG00000170899	GSTA4
[truncated: 15,412 more rows]

## Sheet: Module DE
	ECC B1		ECC B2		CON B1		CON B2
Module	LFC	FDR	LFC	FDR	LFC	FDR	LFC	FDR
M1	0.208379	1.09874e-07	0.15506	6.8594e-05	0.354389	4.14877e-15	0.20946	2.88457e-07
M2	-0.0524496	0.422171	-0.100498	0.132338	-0.0777671	0.296546	-0.155013	0.0220886
M3	-0.303529	1.60438e-11	-0.206175	1.41293e-06	-0.140409	0.000760159	-0.112548	0.00741014
M4	0.140027	0.0108104	0.0980744	0.127051	0.034857	0.571983	0.0958491	0.121397
M5	0.00635692	0.927787	0.00808856	0.90075	-0.0766538	0.296546	-0.0949239	0.140202
M6	0.0222228	0.515897	0.0348543	0.393392	0.33535	4.14877e-15	0.169196	4.95891e-06
M7	-0.0548638	0.190834	-0.0769525	0.11195	-0.0348839	0.47058	-0.079098	0.0878251
M8	-0.252129	1.26956e-07	-0.174461	0.00020903	-0.121661	0.0178206	-0.16835	0.000453314
M9	-0.131017	0.0108104	-0.0485274	0.427873	-0.0604136	0.316707	-0.109534	0.0610584
M10	-0.092554	0.0601326	-0.0216781	0.800578	-0.0387687	0.487121	-0.00869692	0.878136
M11	-0.180122	0.000149976	-0.0810806	0.127051	-0.091194	0.0981292	-0.0562146	0.258388
M12	-0.143319	0.00116792	-0.0608591	0.23036	0.0529406	0.308329	0.0817535	0.096632
M13	0.246294	5.55734e-06	0.106573	0.0838349	0.133204	0.0259807	0.119972	0.0442289
M14	-0.0601081	0.298299	-0.00960316	0.887808	-0.0100713	0.879676	0.0303875	0.604856
M15	-0.000487866	0.99068	-0.0312006	0.649159	-0.0546714	0.326096	-0.0207056	0.686182
M16	-0.0453343	0.44591	0.0111238	0.884971	0.0109488	0.879676	-0.0366083	0.522689
M17	0.17896	0.00211547	0.0799675	0.234251	0.0670912	0.323071	0.097313	0.128415
M18	0.0383357	0.515897	0.0184459	0.840604	-0.00124371	0.980019	0.0780026	0.211806
M19	-0.013693	0.83049	-0.0699651	0.244894	-0.0563734	0.359872	-0.122923	0.0442289
M20	0.102883	0.154407	0.0302985	0.800578	0.0133535	0.879676	-0.00392945	0.946581
M21	-0.149793	0.00211547	-0.123379	0.0236541	-0.146585	0.00801674	-0.188742	0.000382962
M22	-0.0775733	0.0916056	-0.109095	0.0236541	-0.0886273	0.0981292	-0.0520901	0.261582
M23	0.0463995	0.471146	0.103587	0.127051	0.0432877	0.550928	0.0490824	0.436916
M24	-0.0874029	0.120915	-0.0562402	0.393392	-0.095312	0.132462	-0.111604	0.0676406
M25	-0.0786034	0.189529	-0.0534881	0.427873	-0.0797146	0.284922	-0.0940101	0.128415
M26	0.183245	0.00146111	0.162898	0.00892111	0.0748191	0.296546	0.0569473	0.364878
M27	0.10231	0.0277555	0.0791227	0.127051	0.058677	0.296546	-0.0619206	0.211806
M28	0.0805796	0.209942	0.00381308	0.943225	0.0402926	0.571983	0.0529098	0.429636
M29	-0.147148	0.000872094	-0.0571864	0.244894	0.0762557	0.132462	0.0744575	0.121397
M30	-0.0370478	0.496387	0.0154087	0.840604	-0.0234716	0.710328	-0.0487273	0.386961
M31	-0.24545	1.26956e-07	-0.183392	7.57661e-05	-0.0914252	0.0927845	-0.0751084	0.121397
M32	-0.074306	0.189529	-0.0866405	0.15122	-0.105038	0.0981292	-0.0848589	0.140202
M33	-0.0112573	0.83049	-0.012178	0.861716	-0.00417295	0.945202	0.0410942	0.429636
M34	-0.0809915	0.0916056	-0.0164753	0.835696	-0.0444151	0.408004	-0.0190642	0.686182
M35	0.31117	1.22108e-10	0.193734	2.79322e-05	0.0601844	0.284922	0.054579	0.227995
M36	-0.0526768	0.298299	-0.0377074	0.543908	-0.030619	0.571983	0.00669776	0.896618
M37	-0.0338959	0.534333	-0.021711	0.82675	-0.0210625	0.760593	0.0403683	0.489652

## Sheet: DE module GO enrichment
Ontology	ID	Description	Count	FDR	Genes
M1:
MF	GO:0015291	secondary active transmembrane transporter activity	9	0.00958015	SLC25A5/SLC16A6/SLC16A10/SLC15A4/SLC20A1/SLC16A12/SLC37A1/SLC16A9/SLC3A2
MF	GO:0005342	organic acid transmembrane transporter activity	7	0.00958015	SLC66A1/SLC16A6/SLC16A10/SLC15A4/SLC16A12/SLC16A9/SLC3A2
MF	GO:0046943	carboxylic acid transmembrane transporter activity	7	0.00958015	SLC66A1/SLC16A6/SLC16A10/SLC15A4/SLC16A12/SLC16A9/SLC3A2
MF	GO:0008514	organic anion transmembrane transporter activity	8	0.0106455	SLC25A5/SLC66A1/SLC16A6/SLC16A10/SLC15A4/SLC16A12/SLC16A9/SLC3A2
MF	GO:0015171	amino acid transmembrane transporter activity	5	0.0152634	SLC66A1/SLC16A10/SLC15A4/SLC16A12/SLC3A2
MF	GO:0008509	anion transmembrane transporter activity	9	0.0209075	SLC25A5/SLC66A1/SLC16A6/SLC16A10/SLC15A4/SLC16A12/SLC37A1/SLC16A9/SLC3A2
M2:
BP	GO:0006614	SRP-dependent cotranslational protein targeting to membrane	60	1.81551e-66	RPS20/RPL18/RPL31/RPS5/RPL6/RPLP0/RPS19/RPL18A/RPL28/RPL19/RPS13/RPS12/RPL24/RPS15/RPL22/RPS25/RPL5/RPS10/RPS4Y1/RPL36/RPL35/RPS6/RPLP1/RPS24/RPS11/RPL13A/RPL11/RPS8/RPL32/RPS3A/RPL37/RPL7/RPL7A/RPL30/RPL8/RPL29/RPL9/RPS14/RPL27A/RPL13/RPSA/RPS9/RPS21/RPS7/RPL38/RPL4/RPL15/RPLP2/RPS27/RPL35A/RPS23/RPL14/RPL37A/RPS4X/RPL10A/RPL39/RPS29/UBA52/RPL41/RPS18
BP	GO:0006613	cotranslational protein targeting to membrane	60	3.15138e-65	RPS20/RPL18/RPL31/RPS5/RPL6/RPLP0/RPS19/RPL18A/RPL28/RPL19/RPS13/RPS12/RPL24/RPS15/RPL22/RPS25/RPL5/RPS10/RPS4Y1/RPL36/RPL35/RPS6/RPLP1/RPS24/RPS11/RPL13A/RPL11/RPS8/RPL32/RPS3A/RPL37/RPL7/RPL7A/RPL30/RPL8/RPL29/RPL9/RPS14/RPL27A/RPL13/RPSA/RPS9/RPS21/RPS7/RPL38/RPL4/RPL15/RPLP2/RPS27/RPL35A/RPS23/RPL14/RPL37A/RPS4X/RPL10A/RPL39/RPS29/UBA52/RPL41/RPS18
BP	GO:0045047	protein targeting to ER	61	5.49082e-64	RPS20/RPL18/RPL31/RPS5/RPL6/RPLP0/SGTA/RPS19/RPL18A/RPL28/RPL19/RPS13/RPS12/RPL24/RPS15/RPL22/RPS25/RPL5/RPS10/RPS4Y1/RPL36/RPL35/RPS6/RPLP1/RPS24/RPS11/RPL13A/RPL11/RPS8/RPL32/RPS3A/RPL37/RPL7/RPL7A/RPL30/RPL8/RPL29/RPL9/RPS14/RPL27A/RPL13/RPSA/RPS9/RPS21/RPS7/RPL38/RPL4/RPL15/RPLP2/RPS27/RPL35A/RPS23/RPL14/RPL37A/RPS4X/RPL10A/RPL39/RPS29/UBA52/RPL41/RPS18
BP	GO:0072599	establishment of protein localization to endoplasmic reticulum	61	3.95345e-63	RPS20/RPL18/RPL31/RPS5/RPL6/RPLP0/SGTA/RPS19/RPL18A/RPL28/RPL19/RPS13/RPS12/RPL24/RPS15/RPL22/RPS25/RPL5/RPS10/RPS4Y1/RPL36/RPL35/RPS6/RPLP1/RPS24/RPS11/RPL13A/RPL11/RPS8/RPL32/RPS3A/RPL37/RPL7/RPL7A/RPL30/RPL8/RPL29/RPL9/RPS14/RPL27A/RPL13/RPSA/RPS9/RPS21/RPS7/RPL38/RPL4/RPL15/RPLP2/RPS27/RPL35A/RPS23/RPL14/RPL37A/RPS4X/RPL10A/RPL39/RPS29/UBA52/RPL41/RPS18
BP	GO:0000184	nuclear-transcribed mRNA catabolic process, nonsense-mediated decay	61	1.1275e-61	RPS20/RPL18/RPL31/RPS5/RPL6/RPLP0/EIF3E/RPS19/RPL18A/RPL28/RPL19/RPS13/RPS12/RPL24/RPS15/RPL22/RPS25/RPL5/RPS10/RPS4Y1/RPL36/RPL35/RPS6/RPLP1/RPS24/RPS11/RPL13A/RPL11/RPS8/RPL32/RPS3A/RPL37/RPL7/RPL7A/RPL30/RPL8/RPL29/RPL9/RPS14/RPL27A/RPL13/RPSA/RPS9/RPS21/RPS7/RPL38/RPL4/RPL15/RPLP2/RPS27/RPL35A/RPS23/RPL14/RPL37A/RPS4X/RPL10A/RPL39/RPS29/UBA52/RPL41/RPS18
BP	GO:0070972	protein localization to endoplasmic reticulum	62	1.11093e-58	RPS20/RPL18/RPL31/RPS5/RPL6/RPLP0/SGTA/RPS19/RPL18A/RPL28/RPL19/RPS13/RPS12/RPL24/RPS15/RPL22/RPS25/RPL5/RPS10/RPS4Y1/RPL36/RPL35/RPS6/RPLP1/RPS24/RPS11/RPL13A/RPL11/RPS8/RPL32/RPS3A/RPL37/RPL7/RPL7A/RPL30/RER1/RPL8/RPL29/RPL9/RPS14/RPL27A/RPL13/RPSA/RPS9/RPS21/RPS7/RPL38/RPL4/RPL15/RPLP2/RPS27/RPL35A/RPS23/RPL14/RPL37A/RPS4X/RPL10A/RPL39/RPS29/UBA52/RPL41/RPS18
BP	GO:0019080	viral gene expression	66	2.20811e-54	RPS20/RPL18/RPL31/RPS5/RPL6/RPLP0/NELFCD/RPS19/RPL18A/RPL28/RPL19/RPS13/RPS12/RPL24/RPS15/RPL22/HDAC1/RPS25/RPL5/RPS10/RPS4Y1/RPL36/EIF3G/RPL35/RPS6/RPLP1/RPS24/RPS11/RPL13A/RPL11/RPS8/RPL32/RPS3A/RPL37/RPL7/RPL7A/RPL30/RPL8/RPL29/RPL9/RPS14/RPL27A/RPL13/RPSA/RPS9/RPS21/RPS7/RPL38/RPL4/RPL15/EIF3F/RPLP2/RPS27/RPL35A/NELFA/RPS23/RPL14/PCBP2/RPL37A/RPS4X/RPL10A/RPL39/RPS29/UBA52/RPL41/RPS18
BP	GO:0006413	translational initiation	65	3.12005e-53	RPS20/RPL18/RPL31/RPS5/RPL6/RPLP0/EIF3E/RPS19/RPL18A/RPL28/RPL19/RPS13/RPS12/RPL24/RPS15/RPL22/RPS25/RPL5/RPS10/RPS4Y1/RPL36/EIF3G/RPL35/RPS6/RPLP1/RPS24/RPS11/RPL13A/RPL11/RPS8/RPL32/RPS3A/RPL37/RPL7/RPL7A/EIF3M/RPL30/RPL8/RPL29/RPL9/RPS14/RPL27A/RPL13/RPSA/RPS9/RPS21/RPS7/RPL38/RPL4/RPL15/EIF3F/RPLP2/RPS27/RPL35A/RPS23/RPL14/RPL37A/RPS4X/EIF1AY/RPL10A/RPL39/RPS29/UBA52/RPL41/RPS18
BP	GO:0019083	viral transcription	63	6.76049e-53	RPS20/RPL18/RPL31/RPS5/RPL6/RPLP0/NELFCD/RPS19/RPL18A/RPL28/RPL19/RPS13/RPS12/RPL24/RPS15/RPL22/HDAC1/RPS25/RPL5/RPS10/RPS4Y1/RPL36/RPL35/RPS6/RPLP1/RPS24/RPS11/RPL13A/RPL11/RPS8/RPL32/RPS3A/RPL37/RPL7/RPL7A/RPL30/RPL8/RPL29/RPL9/RPS14/RPL27A/RPL13/RPSA/RPS9/RPS21/RPS7/RPL38/RPL4/RPL15/RPLP2/RPS27/RPL35A/NELFA/RPS23/RPL14/RPL37A/RPS4X/RPL10A/RPL39/RPS29/UBA52/RPL41/RPS18
BP	GO:0006612	protein targeting to membrane	61	2.18726e-48	RPS20/RPL18/RPL31/RPS5/RPL6/RPLP0/SGTA/RPS19/RPL18A/RPL28/RPL19/RPS13/RPS12/RPL24/RPS15/RPL22/RPS25/RPL5/RPS10/RPS4Y1/RPL36/RPL35/RPS6/RPLP1/RPS24/RPS11/RPL13A/RPL11/RPS8/RPL32/RPS3A/RPL37/RPL7/RPL7A/RPL30/RPL8/RPL29/RPL9/RPS14/RPL27A/RPL13/RPSA/RPS9/RPS21/RPS7/RPL38/RPL4/RPL15/RPLP2/RPS27/RPL35A/RPS23/RPL14/RPL37A/RPS4X/RPL10A/RPL39/RPS29/UBA52/RPL41/RPS18
BP	GO:0000956	nuclear-transcribed mRNA catabolic process	63	7.53703e-48	RPS20/RPL18/RPL31/RPS5/RPL6/RPLP0/EIF3E/RPS19/RPL18A/RPL28/RPL19/RPS13/RPS12/RPL24/RPS15/RPL22/RPS25/RPL5/RPS10/RPS4Y1/RPL36/EXOSC2/RPL35/RPS6/RPLP1/RPS24/RPS11/RPL13A/RPL11/RPS8/RPL32/RPS3A/RPL37/RPL7/RPL7A/RPL30/RPL8/RPL29/RPL9/LSM6/RPS14/RPL27A/RPL13/RPSA/RPS9/RPS21/RPS7/RPL38/RPL4/RPL15/RPLP2/RPS27/RPL35A/RPS23/RPL14/RPL37A/RPS4X/RPL10A/RPL39/RPS29/UBA52/RPL41/RPS18
BP	GO:0006402	mRNA catabolic process	68	4.5209e-38	RPS20/YBX3/RPL18/RPL31/RPS5/RPL6/RPLP0/HNRNPM/PSMA6/EIF3E/RPS19/RPL18A/RPL28/RPL19/RPS13/RPS12/RPL24/RPS15/RPL22/RPS25/RPL5/RPS10/RPS4Y1/RPL36/EXOSC2/RPL35/RPS6/RPLP1/RPS24/RPS11/RPL13A/RPL11/RPS8/RPL32/RPS3A/RPL37/RPL7/RPL7A/UBC/RPL30/PSMB4/RPL8/RPL29/RPL9/LSM6/RPS14/RPL27A/RPL13/RPSA/RPS9/RPS21/RPS7/RPL38/RPL4/RPL15/RPLP2/RPS27/RPL35A/RPS23/RPL14/RPL37A/RPS4X/RPL10A/RPL39/RPS29/UBA52/RPL41/RPS18
BP	GO:0090150	establishment of protein localization to membrane	64	1.96932e-37	RPS20/RPL18/RPL31/RPS5/RPL6/RPLP0/SGTA/RPS19/RPL18A/RPL28/RPL19/RPS13/RPS12/RPL24/RPS15/RPL22/RPS25/RPL5/RPS10/RPS4Y1/RPL36/RPL35/RPS6/RPLP1/RPS24/RPS11/RPL13A/RPL11/RPS8/RPL32/RPS3A/RPL37/RPL7/RPL7A/RPL30/RPL8/GRASP/RPL29/RPL9/RPS14/RPL27A/RPL13/RPSA/RPS9/CLSTN1/RPS21/RPS7/RPL38/RPL4/RPL15/RPLP2/RPS27/RPL35A/RPS23/RPL14/RPL37A/RPS4X/RPL10A/RPL39/RACK1/RPS29/UBA52/RPL41/RPS18
BP	GO:0006401	RNA catabolic process	68	4.17652e-36	RPS20/YBX3/RPL18/RPL31/RPS5/RPL6/RPLP0/HNRNPM/PSMA6/EIF3E/RPS19/RPL18A/RPL28/RPL19/RPS13/RPS12/RPL24/RPS15/RPL22/RPS25/RPL5/RPS10/RPS4Y1/RPL36/EXOSC2/RPL35/RPS6/RPLP1/RPS24/RPS11/RPL13A/RPL11/RPS8/RPL32/RPS3A/RPL37/RPL7/RPL7A/UBC/RPL30/PSMB4/RPL8/RPL29/RPL9/LSM6/RPS14/RPL27A/RPL13/RPSA/RPS9/RPS21/RPS7/RPL38/RPL4/RPL15/RPLP2/RPS27/RPL35A/RPS23/RPL14/RPL37A/RPS4X/RPL10A/RPL39/RPS29/UBA52/RPL41/RPS18
BP	GO:0006605	protein targeting	69	8.57866e-35	RPS20/RPL18/RPL31/RPS5/RPL6/RPLP0/SGTA/RPS19/RPL18A/PHYH/RPL28/RPL19/RPS13/RPS12/RPL24/RPS15/RPL22/RPS25/RPL5/RPS10/RPS4Y1/TOMM40/RPL36/RPL35/RPS6/RPLP1/RPS24/KATNB1/RPS11/RPL13A/RPL11/RPS8/RPL32/RPS3A/RPL37/RPL7/RPL7A/UBC/RPL30/RPL8/RPL29/RPL9/RPS14/RPL27A/RPL13/RPSA/RPS9/RPS21/RPS7/RPL38/RPL4/RPL15/PARL/RPLP2/RPS27/RPL35A/RPS23/RPL14/TOMM7/RPL37A/RPS4X/UBL5/RPL10A/RPL39/TIMM23B/RPS29/UBA52/RPL4…
BP	GO:0072594	establishment of protein localization to organelle	71	5.05874e-30	RPS20/RPL18/RPL31/RPS5/RPL6/RPLP0/SGTA/RPS19/RPL18A/PHYH/RPL28/RPL19/RPS13/RPS12/RPL24/RPS15/RPL22/RPS25/RPL5/RPS10/RPS4Y1/TOMM40/RPL36/TRIM28/AGT/RPL35/RPS6/RPLP1/RPS24/RPS11/RPL13A/RPL11/RPS8/RPL32/RPS3A/RPL37/RPL7/RPL7A/UBC/RPL30/VPS28/RPL8/RPL29/RPL9/RPS14/RPL27A/RPL13/RPSA/RPS9/RPS21/RPS7/RPL38/RPL4/RPL15/PARL/RPLP2/RPS27/RPL35A/RPS23/RPL14/TOMM7/RPL37A/RPS4X/UBL5/RPL10A/RPL39/TIMM23B/RPS29/…
BP	GO:0002181	cytoplasmic translation	32	2.52838e-24	YBX3/RPL18/RPL31/RPL6/RPLP0/EIF3E/RPL18A/RPL19/RPL24/RPL36/EIF3G/RPLP1/RPL13A/RPL11/RPL32/EIF3M/RPL30/RPL8/RPL29/RPL9/EEF2/RPSA/RPS21/RPL38/RPL15/EIF3F/RPL35A/RPS23/RPL10A/RPL39/RPS29/RPL41
BP	GO:0022613	ribonucleoprotein complex biogenesis	49	1.27916e-14	SFSWAP/RPS5/RPL6/RPLP0/EIF3E/FBL/RPS19/DDX49/RPL24/RPS15/RPL5/RPS10/SNRPD2/SNRPB/NSUN5/EXOSC2/EIF3G/GLUL/RPL35/RPS6/RPS24/RPL13A/RPL11/RPS8/RPL7/RPL7A/EIF3M/FAM207A/LSM6/NSA2/RPS14/PSIP1/RPSA/RPS9/RPS21/RPS7/RPL38/TRMT112/EIF3F/RPS27/SNRPE/RPL35A/TBL3/NOC4L/DDX51/RPS23/RPL14/RPL10A/ISY1
BP	GO:0042254	ribosome biogenesis	37	3.44592e-13	RPS5/RPL6/RPLP0/FBL/RPS19/DDX49/RPL24/RPS15/RPL5/RPS10/NSUN5/EXOSC2/GLUL/RPL35/RPS6/RPS24/RPL11/RPS8/RPL7/RPL7A/FAM207A/LSM6/NSA2/RPS14/RPSA/RPS9/RPS21/RPS7/RPL38/TRMT112/RPS27/RPL35A/TBL3/NOC4L/DDX51/RPL14/RPL10A
BP	GO:0006364	rRNA processing	29	5.86429e-11	FBL/RPS19/DDX49/RPS15/RPL5/NSUN5/EXOSC2/RPL35/RPS6/RPS24/RPL11/RPS8/RPL7/RPL7A/FAM207A/LSM6/NSA2/RPS14/RPS9/RPS21/RPS7/TRMT112/RPS27/RPL35A/TBL3/NOC4L/DDX51/RPL14/RPL10A
BP	GO:0034470	ncRNA processing	37	5.67234e-10	NSUN2/KARS1/HSD17B10/RTRAF/INTS10/TRMT1/FBL/RPS19/DDX49/RPS15/RPL5/DGCR8/NSUN5/EXOSC2/RPL35/RPS6/RPS24/RPL11/RPS8/RPL7/RPL7A/FAM207A/LSM6/NSA2/RPS14/RPS9/RPS21/RPS7/TRMT112/RPS27/RPL35A/TBL3/NOC4L/DDX51/RPL14/RPL10A/QTRT1
BP	GO:0042274	ribosomal small subunit biogenesis	16	2.46702e-09	RPS5/RPS19/RPS15/RPS10/RPS6/RPS24/RPS8/FAM207A/LSM6/RPS14/RPSA/RPS21/RPS7/RPL38/RPS27/TBL3
BP	GO:0016072	rRNA metabolic process	29	3.01017e-09	FBL/RPS19/DDX49/RPS15/RPL5/NSUN5/EXOSC2/RPL35/RPS6/RPS24/RPL11/RPS8/RPL7/RPL7A/FAM207A/LSM6/NSA2/RPS14/RPS9/RPS21/RPS7/TRMT112/RPS27/RPL35A/TBL3/NOC4L/DDX51/RPL14/RPL10A
BP	GO:0042255	ribosome assembly	13	8.17752e-07	RPS5/RPL6/RPLP0/RPS19/RPL24/RPS15/RPL5/RPS10/RPL11/RPS14/RPSA/RPL38/RPS27
BP	GO:0022618	ribonucleoprotein complex assembly	25	8.55428e-07	SFSWAP/RPS5/RPL6/RPLP0/EIF3E/RPS19/RPL24/RPS15/RPL5/RPS10/SNRPD2/SNRPB/EIF3G/RPL13A/RPL11/EIF3M/RPS14/PSIP1/RPSA/RPL38/EIF3F/RPS27/SNRPE/RPS23/ISY1
BP	GO:0000028	ribosomal small subunit assembly	8	1.20935e-06	RPS5/RPS19/RPS15/RPS10/RPS14/RPSA/RPL38/RPS27
BP	GO:0071826	ribonucleoprotein complex subunit organization	25	2.35228e-06	SFSWAP/RPS5/RPL6/RPLP0/EIF3E/RPS19/RPL24/RPS15/RPL5/RPS10/SNRPD2/SNRPB/EIF3G/RPL13A/RPL11/EIF3M/RPS14/PSIP1/RPSA/RPL38/EIF3F/RPS27/SNRPE/RPS23/ISY1
BP	GO:0042273	ribosomal large subunit biogenesis	12	3.55299e-05	RPL6/RPLP0/RPL24/RPL5/RPL35/RPL11/RPL7/RPL7A/RPL38/RPL35A/RPL14/RPL10A
BP	GO:0000027	ribosomal large subunit assembly	6	0.012142	RPL6/RPLP0/RPL24/RPL5/RPL11/RPL38
BP	GO:0042276	error-prone translesion synthesis	5	0.0132178	RFC2/RPA3/MAD2L2/UBC/UBA52
BP	GO:0030490	maturation of SSU-rRNA	7	0.0234086	RPS19/RPS8/FAM207A/LSM6/RPS14/RPS21/TBL3
BP	GO:0000462	maturation of SSU-rRNA from tricistronic rRNA transcript (SSU-rRNA, 5.8S rRNA, LSU-rRNA)	6	0.0327384	RPS19/RPS8/FAM207A/RPS14/RPS21/TBL3
CC	GO:0022626	cytosolic ribosome	63	2.61388e-69	RPS20/RPL18/RPL31/RPS5/RPL6/RPLP0/RPS19/RPL18A/RPL28/RPL19/RPS13/RPS12/RPL24/RPS15/RPL22/RPS25/RPL5/RPS10/RPS4Y1/RPL36/RPL35/RPS6/RPLP1/RPS24/RPS11/RPL13A/RPL11/RPS8/RPL32/RPS3A/RPL37/RPL7/RPL7A/RPL30/RPL8/RPL29/RPL9/RPL39L/RPS14/RPL36AL/RPL27A/RPL13/RPSA/RPS9/RPS21/RPS7/RPL38/RPL4/RPL15/RPLP2/RPS27/RPL35A/RPS23/RPL14/RPL37A/RPS4X/RPL10A/RPL39/RACK1/RPS29/UBA52/RPL41/RPS18
CC	GO:0044391	ribosomal subunit	63	9.08252e-51	RPS20/RPL18/RPL31/RPS5/RPL6/RPLP0/RPS19/RPL18A/RPL28/RPL19/RPS13/RPS12/RPL24/RPS15/RPL22/RPS25/RPL5/RPS10/RPS4Y1/RPL36/RPL35/RPS6/RPLP1/RPS24/RPS11/RPL13A/RPL11/RPS8/RPL32/RPS3A/RPL37/RPL7/RPL7A/RPL30/RPL8/RPL29/RPL9/RPL39L/RPS14/RPL36AL/RPL27A/RPL13/RPSA/RPS9/RPS21/RPS7/RPL38/RPL4/RPL15/RPLP2/RPS27/RPL35A/RPS23/RPL14/RPL37A/RPS4X/RPL10A/RPL39/RACK1/RPS29/UBA52/RPL41/RPS18
CC	GO:0005840	ribosome	65	2.71494e-47	RPS20/RPL18/RPL31/RPS5/RPL6/RPLP0/RPS19/RPL18A/RPL28/RPL19/RPS13/RPS12/RPL24/RPS15/RPL22/RPS25/RPL5/RPS10/RPS4Y1/RPL36/RPL35/RPS6/RPLP1/RPS24/RPS11/RPL13A/RPL11/RPS8/RPL32/RPS3A/RPL37/BTF3/RPL7/RPL7A/RPL30/RPL8/RPL29/RPL9/RPL39L/RPS14/RPL36AL/RPL27A/RPL13/EEF2/RPSA/RPS9/RPS21/RPS7/RPL38/RPL4/RPL15/RPLP2/RPS27/RPL35A/RPS23/RPL14/RPL37A/RPS4X/RPL10A/RPL39/RACK1/RPS29/UBA52/RPL41/RPS18
CC	GO:0044445	cytosolic part	64	3.94813e-47	RPS20/RPL18/RPL31/RPS5/RPL6/RPLP0/SGTA/RPS19/RPL18A/RPL28/RPL19/RPS13/RPS12/RPL24/RPS15/RPL22/RPS25/RPL5/RPS10/RPS4Y1/RPL36/RPL35/RPS6/RPLP1/RPS24/RPS11/RPL13A/RPL11/RPS8/RPL32/RPS3A/RPL37/RPL7/RPL7A/RPL30/RPL8/RPL29/RPL9/RPL39L/RPS14/RPL36AL/RPL27A/RPL13/RPSA/RPS9/RPS21/RPS7/RPL38/RPL4/RPL15/RPLP2/RPS27/RPL35A/RPS23/RPL14/RPL37A/RPS4X/RPL10A/RPL39/RACK1/RPS29/UBA52/RPL41/RPS18
CC	GO:0022625	cytosolic large ribosomal subunit	38	5.13981e-43	RPL18/RPL31/RPL6/RPLP0/RPL18A/RPL28/RPL19/RPL24/RPL22/RPL5/RPL36/RPL35/RPLP1/RPL13A/RPL11/RPL32/RPL37/RPL7/RPL7A/RPL30/RPL8/RPL29/RPL9/RPL39L/RPL36AL/RPL27A/RPL13/RPL38/RPL4/RPL15/RPLP2/RPL35A/RPL14/RPL37A/RPL10A/RPL39/UBA52/RPL41
CC	GO:0015934	large ribosomal subunit	38	3.70409e-29	RPL18/RPL31/RPL6/RPLP0/RPL18A/RPL28/RPL19/RPL24/RPL22/RPL5/RPL36/RPL35/RPLP1/RPL13A/RPL11/RPL32/RPL37/RPL7/RPL7A/RPL30/RPL8/RPL29/RPL9/RPL39L/RPL36AL/RPL27A/RPL13/RPL38/RPL4/RPL15/RPLP2/RPL35A/RPL14/RPL37A/RPL10A/RPL39/UBA52/RPL41
CC	GO:0022627	cytosolic small ribosomal subunit	26	4.16404e-29	RPS20/RPS5/RPS19/RPS13/RPS12/RPS15/RPS25/RPS10/RPS4Y1/RPS6/RPS24/RPS11/RPS8/RPS3A/RPS14/RPSA/RPS9/RPS21/RPS7/RPS27/RPS23/RPS4X/RACK1/RPS29/UBA52/RPS18
CC	GO:0042788	polysomal ribosome	21	1.11809e-24	RPL18/RPL31/RPL6/RPL18A/RPL19/RPL24/RPL36/RPL11/RPL32/BTF3/RPL7A/RPL30/RPL8/EEF2/RPS21/RPL38/RPS23/RPL10A/RPL39/RPS29/RPL41
CC	GO:0015935	small ribosomal subunit	26	1.10078e-21	RPS20/RPS5/RPS19/RPS13/RPS12/RPS15/RPS25/RPS10/RPS4Y1/RPS6/RPS24/RPS11/RPS8/RPS3A/RPS14/RPSA/RPS9/RPS21/RPS7/RPS27/RPS23/RPS4X/RACK1/RPS29/UBA52/RPS18
CC	GO:0005844	polysome	25	1.47095e-20	RPL18/RPL31/RPL6/PSMA6/RPL18A/RPL19/RPL24/RPS4Y1/RPL36/RPS6/RPL11/RPL32/BTF3/RPL7A/RPL30/RPL8/EEF2/RPS21/RPL38/RPS23/RPS4X/RPL10A/RPL39/RPS29/RPL41
CC	GO:0005925	focal adhesion	40	4.35336e-12	RPL18/RPL31/RPS5/RPL6/RPLP0/RPS19/RPL19/RPS13/RPS15/RPL22/RPL5/RPS10/RPLP1/RPS11/RPL13A/RPS8/RPS3A/RPL7/RPL7A/RPL30/RPL8/RPL9/RPS14/SLC4A2/FAM107A/RPS9/RPS7/TLN2/GNB2/RPL38/RPL4/RPLP2/CAV3/P4HB/PCBP2/RPL37A/RPS4X/RPL10A/RPS29/RPS18
CC	GO:0005924	cell-substrate adherens junction	40	5.17496e-12	RPL18/RPL31/RPS5/RPL6/RPLP0/RPS19/RPL19/RPS13/RPS15/RPL22/RPL5/RPS10/RPLP1/RPS11/RPL13A/RPS8/RPS3A/RPL7/RPL7A/RPL30/RPL8/RPL9/RPS14/SLC4A2/FAM107A/RPS9/RPS7/TLN2/GNB2/RPL38/RPL4/RPLP2/CAV3/P4HB/PCBP2/RPL37A/RPS4X/RPL10A/RPS29/RPS18
CC	GO:0030055	cell-substrate junction	40	6.17764e-12	RPL18/RPL31/RPS5/RPL6/RPLP0/RPS19/RPL19/RPS13/RPS15/RPL22/RPL5/RPS10/RPLP1/RPS11/RPL13A/RPS8/RPS3A/RPL7/RPL7A/RPL30/RPL8/RPL9/RPS14/SLC4A2/FAM107A/RPS9/RPS7/TLN2/GNB2/RPL38/RPL4/RPLP2/CAV3/P4HB/PCBP2/RPL37A/RPS4X/RPL10A/RPS29/RPS18
CC	GO:0005912	adherens junction	43	1.49709e-10	RPL18/RPL31/RPS5/RPL6/RPLP0/RPS19/RPL19/RPS13/RPS15/RPL22/RPL5/RPS10/TMEM204/DSC2/RPLP1/RPS11/RPL13A/RPS8/RPS3A/RPL7/RPL7A/RPL30/RPL8/RPL9/RPS14/SLC4A2/FAM107A/RPS9/RPS7/TLN2/GNB2/RPL38/RPL4/RPLP2/CDC42EP4/CAV3/P4HB/PCBP2/RPL37A/RPS4X/RPL10A/RPS29/RPS18
CC	GO:0070161	anchoring junction	43	2.56975e-10	RPL18/RPL31/RPS5/RPL6/RPLP0/RPS19/RPL19/RPS13/RPS15/RPL22/RPL5/RPS10/TMEM204/DSC2/RPLP1/RPS11/RPL13A/RPS8/RPS3A/RPL7/RPL7A/RPL30/RPL8/RPL9/RPS14/SLC4A2/FAM107A/RPS9/RPS7/TLN2/GNB2/RPL38/RPL4/RPLP2/CDC42EP4/CAV3/P4HB/PCBP2/RPL37A/RPS4X/RPL10A/RPS29/RPS18
CC	GO:0098984	neuron to neuron synapse	23	1.26202e-05	RPL6/RPLP0/RPS19/RPS13/RPS25/AKAP9/ABHD17A/RPL7/RPL30/NPTN/SYN2/RPL8/GRASP/RPS14/CLSTN1/RPL38/RPS27/SHARPIN/RPL14/PCBP2/UNC13B/RPL10A/RPS18
CC	GO:0014069	postsynaptic density	22	1.62498e-05	RPL6/RPLP0/RPS19/RPS13/RPS25/AKAP9/ABHD17A/RPL7/RPL30/NPTN/SYN2/RPL8/GRASP/RPS14/CLSTN1/RPL38/RPS27/SHARPIN/RPL14/PCBP2/RPL10A/RPS18
CC	GO:0032279	asymmetric synapse	22	1.64662e-05	RPL6/RPLP0/RPS19/RPS13/RPS25/AKAP9/ABHD17A/RPL7/RPL30/NPTN/SYN2/RPL8/GRASP/RPS14/CLSTN1/RPL38/RPS27/SHARPIN/RPL14/PCBP2/RPL10A/RPS18
CC	GO:0099572	postsynaptic specialization	22	3.08546e-05	RPL6/RPLP0/RPS19/RPS13/RPS25/AKAP9/ABHD17A/RPL7/RPL30/NPTN/SYN2/RPL8/GRASP/RPS14/CLSTN1/RPL38/RPS27/SHARPIN/RPL14/PCBP2/RPL10A/RPS18
CC	GO:0034709	methylosome	4	0.00471832	SNRPD2/SNRPB/PRMT1/SNRPE
CC	GO:0071014	post-mRNA release spliceosomal complex	4	0.0063534	CWF19L1/HNRNPM/CWF19L2/ISY1
CC	GO:0033290	eukaryotic 48S preinitiation complex	4	0.0110935	EIF3E/EIF3G/EIF3M/EIF3F
CC	GO:0005852	eukaryotic translation initiation factor 3 complex	4	0.0138495	EIF3E/EIF3G/EIF3M/EIF3F
CC	GO:0016282	eukaryotic 43S preinitiation complex	4	0.0169902	EIF3E/EIF3G/EIF3M/EIF3F
CC	GO:0071007	U2-type catalytic step 2 spliceosome	5	0.0197274	SNRPD2/SNRPB/SNRPA1/CWC15/SNRPE
CC	GO:0070993	translation preinitiation complex	4	0.0197392	EIF3E/EIF3G/EIF3M/EIF3F
CC	GO:0005686	U2 snRNP	4	0.02357	SNRPD2/SNRPB/SNRPA1/SNRPE
CC	GO:0005791	rough endoplasmic reticulum	7	0.0301286	RPL18/RPL6/GLUL/RPS21/RPL4/RPS23/RPS29
CC	GO:0005687	U4 snRNP	3	0.0304379	SNRPD2/SNRPB/SNRPE
CC	GO:0098794	postsynapse	22	0.0324401	RPL6/RPLP0/RPS19/RPS13/RPS25/AKAP9/ABHD17A/RPL7/RPL30/NPTN/SYN2/RPL8/GRASP/RPS14/CLSTN1/RPL38/RPS27/SHARPIN/RPL14/PCBP2/RPL10A/RPS18
CC	GO:0005685	U1 snRNP	4	0.036351	SNRNP70/SNRPD2/SNRPB/SNRPE
CC	GO:0031616	spindle pole centrosome	3	0.0371753	NSFL1C/NUBP2/EMD
CC	GO:0005681	spliceosomal complex	12	0.0486138	CWF19L1/HNRNPM/SNRNP70/SNRPD2/SNRPB/SNRPA1/CWC15/CWF19L2/LSM6/SNRPE/AKAP17A/ISY1
MF	GO:0003735	structural constituent of ribosome	62	1.9055e-53	RPS20/RPL18/RPL31/RPS5/RPL6/RPLP0/RPS19/RPL18A/RPL28/RPL19/RPS13/RPS12/RPL24/RPS15/RPL22/RPS25/RPL5/RPS10/RPS4Y1/RPL36/RPL35/RPS6/RPLP1/RPS24/RPS11/RPL13A/RPL11/RPS8/RPL32/RPS3A/RPL37/RPL7/RPL7A/RPL30/RPL8/RPL29/RPL9/RPL39L/RPS14/RPL36AL/RPL27A/RPL13/RPSA/RPS9/RPS21/RPS7/RPL38/RPL4/RPL15/RPLP2/RPS27/RPL35A/RPS23/RPL14/RPL37A/RPS4X/RPL10A/RPL39/RPS29/UBA52/RPL41/RPS18
MF	GO:0019843	rRNA binding	15	1.12776e-08	RPS5/RPLP0/RPS13/RPL5/RPS4Y1/RPS11/RPL11/RPL37/RPL8/RPL9/RPS14/EEF2/RPS9/RPS4X/RPS18
MF	GO:0048027	mRNA 5'-UTR binding	6	0.00470351	RPS13/RPL5/RPS3A/RPS14/RPS7/RPL41
MF	GO:0008320	protein transmembrane transporter activity	5	0.0123441	TOMM40/MCL1/TOMM7/TIMM23B/GPIHBP1
MF	GO:0008565	protein transporter activity	5	0.0170864	TOMM40/MCL1/TOMM7/TIMM23B/GPIHBP1
MF	GO:0022884	macromolecule transmembrane transporter activity	5	0.0182746	TOMM40/MCL1/TOMM7/TIMM23B/GPIHBP1
MF	GO:1904680	peptide transmembrane transporter activity	5	0.0483536	TOMM40/MCL1/TOMM7/TIMM23B/GPIHBP1
MF	GO:0003729	mRNA binding	15	0.0483536	YBX3/RPS5/HNRNPM/SNRNP70/RPS13/RBM25/RPL5/RPL35/RPL13A/RPS3A/RPL7/RPS14/RPS7/CSTF3/RPL41
M3:
BP	GO:0006289	nucleotide-excision repair	27	0.024272	RAD52/ERCC8/POLD1/XRCC1/XAB2/POLD3/PPIE/POLR2C/ERCC2/GTF2H3/RPA1/ERCC5/NEIL1/POLR2D/COPS7B/GTF2H2/XPC/MMS19/CUL4B/ERCC3/UVSSA/POLL/POLR2G/ERCC4/GTF2H2C/SLX4/GTF2H5
BP	GO:0009952	anterior/posterior pattern specification	34	0.024272	HOXA11/FUZ/HOXC8/LRP6/HOXA9/KDM2B/POFUT1/HOXA2/HOXA3/HOXA6/WNT5A/ACVR2B/EPB41L5/WLS/ACVR2A/HOXA7/BHLHE41/SMO/TBX6/NODAL/SSBP3/LRP5/VANGL2/EN1/AXIN2/SIX2/TSHZ1/HOXC9/HOXB4/PBX1/HOXA4/HOXC6/LDB1/HOXA10
BP	GO:0003002	regionalization	46	0.024272	HOXA11/FUZ/MKS1/HOXC8/LRP6/HOXA9/KDM2B/POFUT1/MEGF8/FKBP8/HOXA2/HOXA3/HOXA6/FBXL15/SUFU/WNT5A/ACVR2B/EPB41L5/WLS/ACVR2A/HOXA7/BHLHE41/SIX1/SMO/IFT172/PRKACB/TBX6/NODAL/SSBP3/PKD1L1/LRP5/VANGL2/EN1/PITX2/AXIN2/SIX2/DSCAML1/TSHZ1/HOXC9/HOXB4/PBX1/IFT140/HOXA4/HOXC6/LDB1/HOXA10
BP	GO:0007389	pattern specification process	55	0.024272	HOXA11/FUZ/MKS1/HOXC8/LRP6/HOXA9/KDM2B/POFUT1/NDRG4/EYA1/MEGF8/FKBP8/HOXA2/HOXA3/HOXA6/FBXL15/SUFU/BMP5/WNT5A/ACVR2B/EPB41L5/WLS/ALG5/ACVR2A/HOXA7/BHLHE41/SIX1/SMO/IFT172/LBX1/BBS4/PRKACB/TBX6/ZIC1/NODAL/SSBP3/PKD1L1/LRP5/VANGL2/EN1/PITX2/C2CD3/AXIN2/SIX2/CFAP53/DSCAML1/TSHZ1/HOXC9/HOXB4/PBX1/IFT140/HOXA4/HOXC6/LDB1/HOXA10
BP	GO:0048706	embryonic skeletal system development	24	0.0303406	HOXA11/FUZ/MKS1/MBTD1/HOXA9/EYA1/MEGF8/HOXA2/HOXA3/HOXA6/WNT5A/ACVR2A/HOXA7/SIX1/HSD17B7/NODAL/SIX2/DSCAML1/HOXC9/HOXB4/PBX1/IFT140/HOXA4/HOXC6
BP	GO:0032201	telomere maintenance via semi-conservative replication	11	0.0303406	POLA2/POLD1/POLD3/POLA1/RPA1/TERF2/DNA2/PRIM2/FEN1/PRIM1/RTEL1
BP	GO:0000725	recombinational repair	27	0.0303406	RAD52/MRE11/XRCC1/EXD2/RAD54L/RAD51C/RECQL5/SLX1A/RPA1/FIGNL1/MMS19/SFR1/NSMCE2/MRNIP/POLL/MCM7/FEN1/RHNO1/ERCC4/GEN1/MCMDC2/RMI1/SLX1B/FIGN/KDM4D/SLX4/RTEL1
BP	GO:0006281	DNA repair	78	0.0354767	RAD52/MRE11/PARP3/ERCC8/MSH4/POLD1/TMEM161A/PMS1/UFD1/XRCC1/XAB2/POLD3/EXD2/PPIE/RAD54L/HDAC10/POLA1/POLR2C/EYA1/ERCC2/FZR1/SMC3/RAD51C/RECQL5/GTF2H3/TDP2/ZRANB3/POLM/RPAIN/PARP2/SLX1A/RPA1/FIGNL1/TERF2/IGHMBP2/ERCC5/DNA2/SMARCAL1/NEIL1/CBX8/POLR2D/COPS7B/GTF2H2/XPC/MMS19/SFR1/NSMCE2/PAXIP1/CUL4B/PWWP3A/MRNIP/ERCC3/UVSSA/ATRIP/PRIMPOL/POLL/MCM7/MARF1/POLR2G/FEN1/AXIN2/INO80E/NFRKB/NPAS2/POLH/RHNO…
BP	GO:0006283	transcription-coupled nucleotide-excision repair	20	0.0384337	ERCC8/POLD1/XRCC1/XAB2/POLD3/PPIE/POLR2C/ERCC2/GTF2H3/RPA1/ERCC5/POLR2D/COPS7B/GTF2H2/CUL4B/ERCC3/UVSSA/POLR2G/ERCC4/GTF2H5
BP	GO:0000724	double-strand break repair via homologous recombination	26	0.0462356	RAD52/MRE11/XRCC1/EXD2/RAD54L/RAD51C/RECQL5/SLX1A/RPA1/FIGNL1/MMS19/SFR1/NSMCE2/MRNIP/POLL/MCM7/FEN1/ERCC4/GEN1/MCMDC2/RMI1/SLX1B/FIGN/KDM4D/SLX4/RTEL1
BP	GO:0006312	mitotic recombination	9	0.0462356	RAD52/MRE11/XRCC1/ERCC2/RAD51C/TERF2/NSMCE2/ERCC4/GEN1
BP	GO:0007368	determination of left/right symmetry	20	0.0462356	MKS1/NDRG4/MEGF8/SUFU/WNT5A/ACVR2B/ALG5/ACVR2A/SMO/IFT172/LBX1/BBS4/TBX6/NODAL/PKD1L1/VANGL2/PITX2/C2CD3/CFAP53/IFT140
BP	GO:0006310	DNA recombination	42	0.0462356	RAD52/MRE11/PARP3/MSH4/XRCC1/THOC1/EXD2/RAD54L/HDAC10/ERCC2/RAD51C/RECQL5/ZRANB3/POLM/RPAIN/SLX1A/RPA1/FIGNL1/TERF2/IGHMBP2/MMS19/SFR1/NSMCE2/PAXIP1/MRNIP/HFM1/POLL/MCM7/FEN1/INO80E/NFRKB/RHNO1/ERCC4/ATAD5/GEN1/MCMDC2/RMI1/SLX1B/FIGN/KDM4D/SLX4/RTEL1
BP	GO:0001510	RNA methylation	20	0.0462356	TFB1M/TARBP1/TRMT6/PRORP/PCIF1/NSUN5P2/TRDMT1/MTERF4/TRMT13/ZC3H13/METTL16/GTPBP3/CMTR1/TRMT10A/ZCCHC4/CMTR2/BCDIN3D/METTL6/NSUN5P1/NSUN6
BP	GO:0001325	formation of extrachromosomal circular DNA	7	0.0462356	SLX1A/TERF2/DNA2/SMARCAL1/SLX1B/SLX4/RTEL1
BP	GO:0090656	t-circle formation	7	0.0462356	SLX1A/TERF2/DNA2/SMARCAL1/SLX1B/SLX4/RTEL1
BP	GO:0090737	telomere maintenance via telomere trimming	7	0.0462356	SLX1A/TERF2/DNA2/SMARCAL1/SLX1B/SLX4/RTEL1
BP	GO:0006293	nucleotide-excision repair, preincision complex stabilization	9	0.0462356	ERCC2/GTF2H3/RPA1/ERCC5/GTF2H2/CUL4B/ERCC3/ERCC4/GTF2H5
BP	GO:0006295	nucleotide-excision repair, DNA incision, 3'-to lesion	9	0.0462356	ERCC2/GTF2H3/RPA1/ERCC5/GTF2H2/CUL4B/ERCC3/ERCC4/GTF2H5
BP	GO:0044786	cell cycle DNA replication	17	0.0470869	WIZ/POLA2/MRE11/POLD1/POLD3/POLA1/SMC3/RPA1/TERF2/ORC3/DNA2/PRIM2/MCM7/FEN1/ATAD5/PRIM1/RTEL1
BP	GO:0009411	response to UV	27	0.0482412	ERCC8/POLD1/TMEM161A/POLD3/MAP3K4/ERCC2/TRIM32/CAT/ZRANB3/ERCC5/RHBDD1/GTF2H2/TAF1/IMPACT/XPC/CUL4B/CCAR2/ERCC3/UVSSA/PRIMPOL/TP53INP1/TP53I13/FEN1/POLH/RHNO1/RELA/ERCC4
CC	GO:0000109	nucleotide-excision repair complex	8	0.00445979	ERCC8/POLD1/XRCC1/ERCC5/XPC/ERCC3/ERCC4/SLX4
CC	GO:0055029	nuclear DNA-directed RNA polymerase complex	25	0.0171104	POLR3B/POLA2/POLA1/POLR2C/ERCC2/RECQL5/GTF2H3/POLR3G/TAF12/RPAP2/POLR2D/GTF2H2/PRIM2/TAF1/POLR3A/TAF5/MMS19/TAF6L/ERCC3/POLR2G/SETD5/ERCC4/GTF2H2C/PRIM1/GTF2H5
CC	GO:0005675	transcription factor TFIIH holo complex	7	0.0171104	ERCC2/GTF2H3/GTF2H2/MMS19/ERCC3/GTF2H2C/GTF2H5
CC	GO:0000428	DNA-directed RNA polymerase complex	25	0.0171104	POLR3B/POLA2/POLA1/POLR2C/ERCC2/RECQL5/GTF2H3/POLR3G/TAF12/RPAP2/POLR2D/GTF2H2/PRIM2/TAF1/POLR3A/TAF5/MMS19/TAF6L/ERCC3/POLR2G/SETD5/ERCC4/GTF2H2C/PRIM1/GTF2H5
CC	GO:0030880	RNA polymerase complex	25	0.0190149	POLR3B/POLA2/POLA1/POLR2C/ERCC2/RECQL5/GTF2H3/POLR3G/TAF12/RPAP2/POLR2D/GTF2H2/PRIM2/TAF1/POLR3A/TAF5/MMS19/TAF6L/ERCC3/POLR2G/SETD5/ERCC4/GTF2H2C/PRIM1/GTF2H5
CC	GO:0043601	nuclear replisome	9	0.0322862	POLA2/POLD1/POLD3/POLA1/RPA1/ERCC5/SMARCAL1/PRIM2/PRIM1
MF	GO:0004520	endodeoxyribonuclease activity	15	0.000566448	MRE11/XRCC1/DNASE2/RAD51C/ZRANB3/SLX1A/ERCC5/DNA2/EXOG/FEN1/ERCC4/GEN1/SLX1B/SLX4/DNASE1
MF	GO:0004536	deoxyribonuclease activity	18	0.000566448	MRE11/POLD1/XRCC1/EXD2/DNASE2/RAD51C/ZRANB3/SLX1A/ERCC5/DNA2/EXOG/FEN1/ERCC4/GEN1/SLX1B/SLX4/ERI2/DNASE1
MF	GO:0140097	catalytic activity, acting on DNA	39	0.00303358	POLA2/MRE11/POLD1/XRCC1/POLD3/EXD2/RAD54L/DNMT3B/POLA1/ERCC2/DNASE2/RAD51C/RECQL5/TDP2/ZRANB3/POLM/SLX1A/TERF2/IGHMBP2/ERCC5/DNA2/SMARCAL1/NEIL1/EXOG/HFM1/ERCC3/PRIMPOL/POLL/MCM7/FEN1/POLH/ERCC4/CHD9/GEN1/SLX1B/SLX4/ERI2/DNASE1/RTEL1
MF	GO:0016888	endodeoxyribonuclease activity, producing 5'-phosphomonoesters	7	0.034928	SLX1A/DNA2/FEN1/GEN1/SLX1B/SLX4/DNASE1
MF	GO:0008168	methyltransferase activity	38	0.034928	PRDM11/TFB1M/TARBP1/DNMT3B/TRMT6/SETD1A/PCIF1/NSUN5P2/TRDMT1/DPH5/KMT2A/TRMT13/METTL25/METTL16/ASH2L/PRMT7/KMT5C/CMTR1/PNMT/SETDB1/CAMKMT/TRMT10A/NSD3/CXXC1/METTL17/SETD5/ZCCHC4/PRDM10/CMTR2/KMT5A/LRTOMT/SMYD4/BCDIN3D/PCMTD2/EHMT2/METTL6/NSUN5P1/NSUN6
MF	GO:0016741	transferase activity, transferring one-carbon groups	39	0.0370829	PRDM11/TFB1M/TARBP1/CAD/DNMT3B/TRMT6/SETD1A/PCIF1/NSUN5P2/TRDMT1/DPH5/KMT2A/TRMT13/METTL25/METTL16/ASH2L/PRMT7/KMT5C/CMTR1/PNMT/SETDB1/CAMKMT/TRMT10A/NSD3/CXXC1/METTL17/SETD5/ZCCHC4/PRDM10/CMTR2/KMT5A/LRTOMT/SMYD4/BCDIN3D/PCMTD2/EHMT2/METTL6/NSUN5P1/NSUN6
M4:
BP	GO:0030198	extracellular matrix organization	94	2.26321e-32	DCN/CAPN1/PHLDB1/VCAN/NTN4/FSCN1/FAP/COL5A3/ITGB5/PLOD1/COL16A1/ADAMTS2/MMP2/NID2/KIF9/LAMB1/CCDC80/MMP11/SMPD3/CRISPLD2/TGFB1/PLOD3/KAZALD1/COL1A1/MYF5/COL12A1/SMOC2/LAMA4/LOX/SPARC/COL7A1/LOXL3/FN1/QSOX1/NID1/RECK/PRDX4/LRP1/LOXL1/COLGALT1/PXDN/COL5A1/LOXL2/COL4A2/ITGA11/EMILIN1/LOXL4/LUM/FBLN5/P3H4/COL6A1/COL6A2/APP/HSPG2/DPT/CTSK/ITGA9/COL8A1/SFRP2/SERPINH1/PLOD2/ABI3BP/ADAMTS5/MMP14/CREB3L1/…
BP	GO:0043062	extracellular structure organization	96	1.59518e-29	DCN/CAPN1/PHLDB1/VCAN/NTN4/FSCN1/FAP/COL5A3/ITGB5/PLOD1/COL16A1/ADAMTS2/MMP2/NID2/KIF9/LAMB1/CCDC80/MMP11/SMPD3/CRISPLD2/TGFB1/PLOD3/KAZALD1/COL1A1/MYF5/COL12A1/SMOC2/LAMA4/LOX/SPARC/COL7A1/LOXL3/FN1/QSOX1/NID1/RECK/PRDX4/LRP1/LOXL1/APOE/APOC1/COLGALT1/PXDN/COL5A1/LOXL2/COL4A2/ITGA11/EMILIN1/LOXL4/LUM/FBLN5/P3H4/COL6A1/COL6A2/APP/HSPG2/DPT/CTSK/ITGA9/COL8A1/SFRP2/SERPINH1/PLOD2/ABI3BP/ADAMTS5/MMP…
BP	GO:0030199	collagen fibril organization	26	4.94286e-14	COL5A3/PLOD1/ADAMTS2/MMP11/PLOD3/COL1A1/COL12A1/LOX/LOXL3/COLGALT1/PXDN/COL5A1/LOXL2/EMILIN1/LOXL4/LUM/P3H4/DPT/SFRP2/SERPINH1/PLOD2/COL1A2/TNXB/COL3A1/COL5A2/SCX
BP	GO:0032963	collagen metabolic process	29	1.01843e-09	MRC2/TRAM2/FAP/PLOD1/ADAMTS2/MMP2/MMP11/SMPD3/TGFB1/PLOD3/COL1A1/P3H3/P3H1/COL5A1/EMILIN1/P3H4/RCN3/CTSK/SERPINH1/PLOD2/MMP14/CREB3L1/COL1A2/TNXB/F2R/MMP23B/MMP17/COL15A1/SCX
BP	GO:0001503	ossification	55	9.86681e-06	SOX8/MRC2/SNAI2/VCAN/GLI2/MEF2C/MMP2/RASSF2/SMPD3/CCN4/TGFB1/CLEC11A/GLI3/ASPN/MINPP1/KAZALD1/COL1A1/MYF5/FBXO5/LOX/SPARC/PTK2B/RUNX2/RRBP1/TWSG1/OSTF1/GPNMB/ITGA11/CDH11/COL6A1/TUFT1/ECM1/CTSK/SFRP2/EGFR/EXT2/MMP14/FZD1/CREB3L1/ALPL/COL1A2/CTHRC1/DCHS1/LTBP3/BMP1/THBS3/PHOSPHO1/SH3PXD2B/PENK/EXT1/TMEM119/FAT4/ENPP1/COL5A2/SCX
BP	GO:0071711	basement membrane organization	12	3.40954e-05	PHLDB1/NTN4/NID2/LAMB1/MMP11/PLOD3/NID1/PXDN/LAMB2/DAG1/RIC8A/COL4A1
BP	GO:0022617	extracellular matrix disassembly	18	4.73947e-05	CAPN1/FSCN1/FAP/MMP2/KIF9/MMP11/TGFB1/LRP1/CTSK/ADAMTS5/MMP14/FGFR4/MELTF/HTRA1/BMP1/TPSAB1/SH3PXD2B/DPP4
BP	GO:0031589	cell-substrate adhesion	51	7.24339e-05	EPHA3/NTN4/COL5A3/ITGB5/COL16A1/NID2/SIGLEC1/LAMB1/CCDC80/CORO2B/COL1A1/TECTA/MYF5/SMOC2/FN1/NID1/PTK2B/LRP1/MACF1/AJUBA/LYVE1/ITGA11/EMILIN1/ACVRL1/FBLN5/TBCD/HSPG2/COL8A1/RASA1/THY1/ABI3BP/TIAM1/MMP14/EDA/FBLN2/MELTF/AXL/COL3A1/THBS3/ANTXR1/PTEN/LAMB2/DAG1/ACER2/CALR/MYADM/EMILIN3/EMID1/ITGBL1/FMN1/SRGAP2
BP	GO:0050808	synapse organization	49	0.000141978	SYN1/FYN/MUSK/FCGR2B/PSEN1/MEF2C/MTMR2/LGMN/SRPX2/NRXN2/NECTIN1/SPARC/DBN1/PCDH17/PCDHB14/ZC4H2/ARHGAP22/APOE/DLG4/MYH10/SEPTIN11/APP/SDK1/NLGN4X/ARHGAP39/PTPRD/TIAM1/FZD1/CLSTN2/C1QC/NLGN4Y/CACNB3/FNTA/NLGN2/CHRNB1/PTEN/LAMB2/C1QB/C1QA/DAG1/SPTBN2/LRRN1/F2R/THBS2/COL4A1/SHISA6/SYNGAP1/PCDHGC3/CYFIP1
BP	GO:0001501	skeletal system development	62	0.000263666	TYROBP/SNAI2/VCAN/GLI2/PSEN1/MEF2C/MMP2/RASSF2/SMPD3/CCN4/TGFB1/SFRP4/GLI3/COL1A1/MYF5/FGF6/COL12A1/LOX/SPARC/COL7A1/P3H1/MTHFD1L/RUNX2/LOXL2/GDF11/ADAMTS7/CCN3/PAPSS1/LUM/ACVRL1/CDH11/COL6A1/COL6A2/ECM1/CTSK/SFRP2/SERPINH1/MMP14/KIT/SLC38A10/ALPL/COL6A3/COL1A2/FBN1/DCHS1/PPIB/LTBP3/BMP1/COL3A1/THBS3/PHOSPHO1/CMKLR1/SH3PXD2B/CREB3L2/EXT1/TMEM119/FAT4/TRAPPC2/TEAD4/COL5A2/FMN1/SCX
BP	GO:0060349	bone morphogenesis	21	0.00084286	MEF2C/SMPD3/TGFB1/SFRP4/GLI3/COL1A1/COL12A1/COL7A1/RUNX2/COL6A1/COL6A2/SFRP2/SERPINH1/MMP14/ALPL/COL6A3/LTBP3/THBS3/PHOSPHO1/TMEM119/SCX
BP	GO:0002062	chondrocyte differentiation	23	0.00128309	SNAI2/GLI2/MEF2C/SMPD3/CCN4/TGFB1/GLI3/COL12A1/COL7A1/RUNX2/LOXL2/ADAMTS7/CCN3/ACVRL1/COL6A1/COL6A2/ECM1/SFRP2/SERPINH1/COL6A3/LTBP3/CREB3L2/SCX
BP	GO:0050804	modulation of chemical synaptic transmission	46	0.00128309	SYN1/FYN/TYROBP/SCT/TACR2/PSEN1/MEF2C/MTMR2/LGMN/DNM1/NCS1/PPP1R9B/ASIC1/DBN1/BCHE/KCNC4/PCDH17/PTK2B/TSHZ3/GNAI1/APOE/AKAP12/DLG4/CDH11/APP/CACNG8/IGSF11/EGFR/NLGN4X/KIT/CLSTN2/KCNB1/BRSK1/ADORA1/NLGN4Y/MAP1A/RAB8A/CACNB3/NLGN2/PTEN/F2R/SHISA6/MME/LAMA2/SYNGAP1/CYFIP1
BP	GO:0007409	axonogenesis	53	0.00128309	ETV1/CDKL3/FYN/GAB2/EPHA3/CRMP1/GLI2/NTN4/PSEN1/EZR/GLI3/NECTIN1/UST/DBN1/SPTBN1/DOK1/FN1/STMN1/CXCR4/LRP1/DOK4/MACF1/APOE/MYH10/DCLK1/SPTBN5/CDH11/APP/CRABP2/BOC/SLIT2/NCAM1/FEZ1/THY1/TIAM1/BRSK1/SHC1/MAP1A/RAB8A/PTEN/LAMB2/DAG1/SPTBN2/EXT1/CSF1R/SHTN1/TRPV2/LAMA2/SYNGAP1/KIF13B/S100A6/TWF2/CYFIP1
BP	GO:0099177	regulation of trans-synaptic signaling	46	0.00128309	SYN1/FYN/TYROBP/SCT/TACR2/PSEN1/MEF2C/MTMR2/LGMN/DNM1/NCS1/PPP1R9B/ASIC1/DBN1/BCHE/KCNC4/PCDH17/PTK2B/TSHZ3/GNAI1/APOE/AKAP12/DLG4/CDH11/APP/CACNG8/IGSF11/EGFR/NLGN4X/KIT/CLSTN2/KCNB1/BRSK1/ADORA1/NLGN4Y/MAP1A/RAB8A/CACNB3/NLGN2/PTEN/F2R/SHISA6/MME/LAMA2/SYNGAP1/CYFIP1
BP	GO:0060348	bone development	33	0.00128309	TYROBP/MEF2C/SMPD3/CCN4/TGFB1/SFRP4/GLI3/COL1A1/COL12A1/LOX/SPARC/COL7A1/P3H1/RUNX2/COL6A1/COL6A2/SFRP2/SERPINH1/MMP14/KIT/SLC38A10/ALPL/COL6A3/FBN1/DCHS1/PPIB/LTBP3/THBS3/PHOSPHO1/SH3PXD2B/TMEM119/FAT4/SCX
BP	GO:0099537	trans-synaptic signaling	61	0.00131947	SYN1/FYN/TYROBP/SCT/TACR2/PSEN1/MEF2C/MTMR2/LGMN/SLC17A7/DNM1/NCS1/PPP1R9B/UNC119/NRXN2/ASIC1/DBN1/BCHE/KCNC4/PCDH17/PCDHB14/PDZD11/PTK2B/TSHZ3/SLC12A4/GNAI1/APOE/AKAP12/PDLIM4/DLG4/CDH11/TPGS1/APP/CACNG8/CNIH3/IGSF11/EGFR/NLGN4X/PTPRD/PTPRN2/KIT/CLSTN2/KCNB1/BRSK1/ADORA1/NLGN4Y/MAP1A/RAB8A/CACNB3/NLGN2/CHRNB1/PTEN/DAG1/F2R/PENK/SHISA6/MME/LAMA2/CHRNG/SYNGAP1/CYFIP1
BP	GO:0051962	positive regulation of nervous system development	57	0.00131947	SOX8/CDKL3/FYN/GRN/EPHA3/CDON/TCF3/GLI2/PSEN1/MEF2C/E2F1/SRPX2/TGFB1/GLI3/PTK7/DBN1/FN1/RGS2/P3H1/GORAB/PTK2B/CXCR4/LRP1/ZC4H2/MACF1/APOE/SERPINF1/DLG4/LLPH/CRABP2/SLIT2/TENM4/FEZ1/PTPRD/TIAM1/FZD1/IL34/KIT/CLSTN2/GDPD5/SERPINI1/CYB5D2/NLGN2/PTEN/SRGAP2C/NEGR1/DAG1/LRRN1/CREB3L2/THBS2/SHTN1/TRPV2/MME/LPAR1/NME2/TWF2/CYFIP1
BP	GO:0060350	endochondral bone morphogenesis	16	0.0013566	MEF2C/SMPD3/COL1A1/COL12A1/COL7A1/RUNX2/COL6A1/COL6A2/SERPINH1/MMP14/ALPL/COL6A3/THBS3/PHOSPHO1/TMEM119/SCX
BP	GO:0099536	synaptic signaling	61	0.00151401	SYN1/FYN/TYROBP/SCT/TACR2/PSEN1/MEF2C/MTMR2/LGMN/SLC17A7/DNM1/NCS1/PPP1R9B/UNC119/NRXN2/ASIC1/DBN1/BCHE/KCNC4/PCDH17/PCDHB14/PDZD11/PTK2B/TSHZ3/SLC12A4/GNAI1/APOE/AKAP12/PDLIM4/DLG4/CDH11/TPGS1/APP/CACNG8/CNIH3/IGSF11/EGFR/NLGN4X/PTPRD/PTPRN2/KIT/CLSTN2/KCNB1/BRSK1/ADORA1/NLGN4Y/MAP1A/RAB8A/CACNB3/NLGN2/CHRNB1/PTEN/DAG1/F2R/PENK/SHISA6/MME/LAMA2/CHRNG/SYNGAP1/CYFIP1
BP	GO:0035987	endodermal cell differentiation	12	0.00151401	ITGB5/MMP2/LAMB1/COL12A1/COL7A1/FN1/COL5A1/COL4A2/COL6A1/COL8A1/MMP14/COL5A2
BP	GO:0085029	extracellular matrix assembly	10	0.00181721	SMPD3/TGFB1/LOX/QSOX1/EMILIN1/FBLN5/COL1A2/TNXB/ANTXR1/EFEMP2
BP	GO:0051216	cartilage development	30	0.00184355	SNAI2/GLI2/MEF2C/SMPD3/CCN4/TGFB1/GLI3/COL1A1/MYF5/FGF6/COL12A1/COL7A1/RUNX2/LOXL2/ADAMTS7/CCN3/LUM/ACVRL1/COL6A1/COL6A2/ECM1/CTSK/SFRP2/SERPINH1/COL6A3/LTBP3/BMP1/THBS3/CREB3L2/SCX
BP	GO:1900449	regulation of glutamate receptor signaling pathway	11	0.00184355	FYN/CAPN1/MEF2C/PTK2B/DLG4/APP/CACNG8/CNIH3/NLGN2/NETO2/SHISA6
BP	GO:1903053	regulation of extracellular matrix organization	12	0.00184355	PHLDB1/FSCN1/FAP/TGFB1/LRP1/COLGALT1/EMILIN1/FGFR4/MELTF/ANTXR1/DAG1/DPP4
BP	GO:0048667	cell morphogenesis involved in neuron differentiation	62	0.00188793	HECW1/SARM1/ETV1/CDKL3/FYN/GAB2/EPHA3/CRMP1/GLI2/NTN4/PSEN1/MEF2C/EZR/GLI3/NECTIN1/RIPOR2/UST/DBN1/SPTBN1/DOK1/FN1/STMN1/CXCR4/LRP1/DOK4/MACF1/APOE/DLG4/MYH10/DCLK1/SPTBN5/CDH11/TBCD/APP/CRABP2/BOC/SLIT2/NCAM1/FEZ1/PTPRD/THY1/TIAM1/BRSK1/SHC1/MAP1A/RAB8A/SDC2/PTEN/LAMB2/DAG1/SPTBN2/CABP4/EXT1/CSF1R/SHTN1/TRPV2/LAMA2/SYNGAP1/KIF13B/S100A6/TWF2/CYFIP1
BP	GO:0007268	chemical synaptic transmission	59	0.00188793	SYN1/FYN/TYROBP/SCT/TACR2/PSEN1/MEF2C/MTMR2/LGMN/SLC17A7/DNM1/NCS1/PPP1R9B/UNC119/NRXN2/ASIC1/DBN1/BCHE/KCNC4/PCDH17/PCDHB14/PDZD11/PTK2B/TSHZ3/SLC12A4/GNAI1/APOE/AKAP12/PDLIM4/DLG4/CDH11/TPGS1/APP/CACNG8/CNIH3/IGSF11/EGFR/NLGN4X/PTPRN2/KIT/CLSTN2/KCNB1/BRSK1/ADORA1/NLGN4Y/MAP1A/RAB8A/CACNB3/NLGN2/CHRNB1/PTEN/F2R/PENK/SHISA6/MME/LAMA2/CHRNG/SYNGAP1/CYFIP1
BP	GO:0098916	anterograde trans-synaptic signaling	59	0.00188793	SYN1/FYN/TYROBP/SCT/TACR2/PSEN1/MEF2C/MTMR2/LGMN/SLC17A7/DNM1/NCS1/PPP1R9B/UNC119/NRXN2/ASIC1/DBN1/BCHE/KCNC4/PCDH17/PCDHB14/PDZD11/PTK2B/TSHZ3/SLC12A4/GNAI1/APOE/AKAP12/PDLIM4/DLG4/CDH11/TPGS1/APP/CACNG8/CNIH3/IGSF11/EGFR/NLGN4X/PTPRN2/KIT/CLSTN2/KCNB1/BRSK1/ADORA1/NLGN4Y/MAP1A/RAB8A/CACNB3/NLGN2/CHRNB1/PTEN/F2R/PENK/SHISA6/MME/LAMA2/CHRNG/SYNGAP1/CYFIP1
BP	GO:0010469	regulation of signaling receptor activity	23	0.00256338	CALCR/CAPN1/FCGR2B/PSEN1/MEF2C/CNRIP1/PTK2B/DLG4/APP/CACNG8/CNIH3/NCF1/ZFYVE28/SHC1/ZNF653/ADORA1/FNTA/NLGN2/NETO2/PTEN/SOCS4/SHISA6/ZGPAT
BP	GO:0070831	basement membrane assembly	7	0.00287773	PHLDB1/NTN4/LAMB1/PLOD3/PXDN/LAMB2/DAG1
BP	GO:0001706	endoderm formation	12	0.00288275	ITGB5/MMP2/LAMB1/COL12A1/COL7A1/FN1/COL5A1/COL4A2/COL6A1/COL8A1/MMP14/COL5A2
BP	GO:0032964	collagen biosynthetic process	12	0.00288275	TRAM2/TGFB1/COL1A1/P3H3/COL5A1/EMILIN1/P3H4/RCN3/SERPINH1/CREB3L1/F2R/SCX
BP	GO:0061564	axon development	55	0.00303587	ETV1/CDKL3/FYN/GRN/GAB2/EPHA3/CRMP1/GLI2/NTN4/PSEN1/EZR/GLI3/NECTIN1/UST/DBN1/SPTBN1/DOK1/FN1/STMN1/CXCR4/LRP1/DOK4/MACF1/APOE/MYH10/DCLK1/SPTBN5/CDH11/APP/CRABP2/BOC/SLIT2/NCAM1/FEZ1/THY1/TIAM1/BRSK1/SHC1/MAP1A/RAB8A/PTEN/LAMB2/DAG1/SPTBN2/EXT1/CSF1R/RTN4RL2/SHTN1/TRPV2/LAMA2/SYNGAP1/KIF13B/S100A6/TWF2/CYFIP1
BP	GO:0010975	regulation of neuron projection development	55	0.00373583	HECW1/SARM1/CDKL3/FYN/GRN/EPHA3/CRMP1/PSEN1/MEF2C/CTSZ/NCS1/UST/PTK7/DBN1/FN1/MARK1/RGS2/P3H1/PTK2B/CXCR4/LRP1/MACF1/APOE/ACAP3/RAP1GAP2/SERPINF1/DLG4/ITM2C/LLPH/CRABP2/SLIT2/SFRP2/SDK1/FEZ1/PTPRD/THY1/TIAM1/FZD1/BRSK1/SERPINI1/BAG5/SDC2/PTEN/SRGAP2C/NEGR1/CREB3L2/RTN4RL2/SHTN1/TRPV2/SYNGAP1/KIF13B/LPAR1/NME2/TWF2/CYFIP1
BP	GO:0045664	regulation of neuron differentiation	66	0.00406076	HECW1/SARM1/SOX8/CDKL3/FYN/GRN/EPHA3/CDON/TCF3/CRMP1/GLI2/PSEN1/MEF2C/CTSZ/GLI3/NCS1/UST/PTK7/DBN1/FN1/MARK1/RGS2/P3H1/PTK2B/CXCR4/LRP1/ZC4H2/MACF1/APOE/ACAP3/RAP1GAP2/SERPINF1/DLG4/GDF11/ITM2C/LLPH/APP/CRABP2/SLIT2/SFRP2/SDK1/FEZ1/PTPRD/THY1/TIAM1/FZD1/GDPD5/BRSK1/SERPINI1/BAG5/CYB5D2/SDC2/PTEN/SRGAP2C/NEGR1/CALR/CREB3L2/RTN4RL2/SHTN1/TRPV2/SYNGAP1/KIF13B/LPAR1/NME2/TWF2/CYFIP1
BP	GO:0030574	collagen catabolic process	10	0.00406076	MRC2/FAP/ADAMTS2/MMP2/MMP11/CTSK/MMP14/MMP23B/MMP17/COL15A1
BP	GO:0050769	positive regulation of neurogenesis	51	0.00435958	SOX8/CDKL3/FYN/GRN/EPHA3/CDON/TCF3/GLI2/PSEN1/MEF2C/E2F1/TGFB1/GLI3/PTK7/DBN1/FN1/RGS2/P3H1/PTK2B/CXCR4/LRP1/ZC4H2/MACF1/APOE/SERPINF1/DLG4/LLPH/CRABP2/SLIT2/TENM4/FEZ1/PTPRD/TIAM1/FZD1/IL34/KIT/GDPD5/SERPINI1/CYB5D2/PTEN/SRGAP2C/NEGR1/DAG1/CREB3L2/SHTN1/TRPV2/MME/LPAR1/NME2/TWF2/CYFIP1
BP	GO:0050655	dermatan sulfate proteoglycan metabolic process	7	0.00452561	DCN/VCAN/UST/IDUA/B3GAT3/CHST14/CSPG4
BP	GO:0010720	positive regulation of cell development	57	0.00452561	BAD/SOX8/CDKL3/FYN/TYROBP/GRN/EPHA3/CDON/TCF3/GLI2/PSEN1/MEF2C/E2F1/TGFB1/GLI3/MYF5/PTK7/DBN1/FN1/RGS2/P3H1/PTK2B/CXCR4/LRP1/ZC4H2/MACF1/APOE/SERPINF1/DLG4/PDE5A/LLPH/CRABP2/SLIT2/TENM4/FEZ1/PTPRD/TIAM1/FZD1/IL34/KIT/GDPD5/SERPINI1/CYB5D2/PTEN/SRGAP2C/NEGR1/DAG1/CALR/MYADM/CREB3L2/SHTN1/TRPV2/MME/LPAR1/NME2/TWF2/CYFIP1
BP	GO:0031344	regulation of cell projection organization	69	0.00452561	HECW1/SARM1/CDKL3/TENM1/FYN/GRN/EPHA3/FCGR2B/CRMP1/FSCN1/PSEN1/MEF2C/DYNLL1/EZR/CTSZ/NCS1/RIPOR2/UST/PTK7/DBN1/FN1/MARK1/RGS2/P3H1/PTK2B/CXCR4/LRP1/MACF1/APOE/ACAP3/RAP1GAP2/SERPINF1/DLG4/DZIP1/ITM2C/LLPH/TCHP/CRABP2/ATG3/SLIT2/SFRP2/SDK1/FEZ1/PTPRD/THY1/PROM2/TIAM1/FZD1/KIT/BRSK1/SERPINI1/BAG5/SDC2/CNTROB/PTEN/SRGAP2C/NEGR1/CREB3L2/SEPTIN9/CDK10/RTN4RL2/SHTN1/TRPV2/SYNGAP1/KIF13B/LPAR1/NME2/TWF2…
BP	GO:0061448	connective tissue development	35	0.00459128	SOX8/SNAI2/GLI2/MEF2C/SMPD3/CCN4/TGFB1/GLI3/COL1A1/MYF5/FGF6/COL12A1/LOX/COL7A1/RUNX2/COL5A1/LOXL2/ADAMTS7/CCN3/LUM/ACVRL1/COL6A1/COL6A2/ECM1/CTSK/SFRP2/SERPINH1/COL6A3/LTBP3/BMP1/THBS3/PDGFD/SH3PXD2B/CREB3L2/SCX
BP	GO:0048812	neuron projection morphogenesis	64	0.00459128	HECW1/SARM1/ETV1/CDKL3/GAS7/FYN/GAB2/EPHA3/CRMP1/GLI2/NTN4/PSEN1/EPB41L3/EZR/GLI3/NECTIN1/UST/DBN1/SPTBN1/DOK1/FN1/STMN1/CXCR4/LRP1/NRK/DOK4/MACF1/APOE/DLG4/MYH10/DCLK1/SPTBN5/LLPH/CDH11/APP/CRABP2/BOC/SLIT2/EGFR/NCAM1/FEZ1/PTPRD/THY1/TIAM1/BRSK1/SHC1/MAP1A/RAB8A/SDC2/PTEN/LAMB2/DAG1/SPTBN2/EXT1/CSF1R/SHTN1/TRPV2/LAMA2/SYNGAP1/KIF13B/S100A6/TWF2/SRGAP2/CYFIP1
BP	GO:0001958	endochondral ossification	9	0.00459128	MEF2C/SMPD3/COL1A1/RUNX2/MMP14/ALPL/PHOSPHO1/TMEM119/SCX
BP	GO:0036075	replacement ossification	9	0.00459128	MEF2C/SMPD3/COL1A1/RUNX2/MMP14/ALPL/PHOSPHO1/TMEM119/SCX
BP	GO:0098815	modulation of excitatory postsynaptic potential	9	0.00459128	MTMR2/PTK2B/DLG4/APP/IGSF11/NLGN4X/CACNB3/NLGN2/PTEN
BP	GO:0006898	receptor-mediated endocytosis	32	0.00494932	STAB1/MSR1/FCGR2B/MTMR2/EZR/SFRP4/DNM1/UNC119/SPARC/SNX17/LRP1/CANX/APOE/APOC1/HIP1R/DLG4/CACNG8/HSPG2/DAB2/COLEC12/FCER1G/AP2M1/SYK/FOLR2/HSP90B1/CD14/APLN/CD163/CALR/AP2A2/ANKRD13B/MRC1
BP	GO:0007160	cell-matrix adhesion	32	0.00494932	EPHA3/COL5A3/ITGB5/COL16A1/NID2/SIGLEC1/CORO2B/TECTA/MYF5/FN1/NID1/PTK2B/LRP1/MACF1/AJUBA/LYVE1/ITGA11/EMILIN1/ACVRL1/FBLN5/RASA1/THY1/TIAM1/MMP14/EDA/COL3A1/THBS3/PTEN/DAG1/ACER2/ITGBL1/FMN1
BP	GO:0120035	regulation of plasma membrane bounded cell projection organization	68	0.00494932	HECW1/SARM1/CDKL3/TENM1/FYN/GRN/EPHA3/FCGR2B/CRMP1/FSCN1/PSEN1/MEF2C/DYNLL1/EZR/CTSZ/NCS1/RIPOR2/UST/PTK7/DBN1/FN1/MARK1/RGS2/P3H1/PTK2B/CXCR4/LRP1/MACF1/APOE/ACAP3/RAP1GAP2/SERPINF1/DLG4/DZIP1/ITM2C/LLPH/TCHP/CRABP2/ATG3/SLIT2/SFRP2/SDK1/FEZ1/PTPRD/THY1/TIAM1/FZD1/KIT/BRSK1/SERPINI1/BAG5/SDC2/CNTROB/PTEN/SRGAP2C/NEGR1/CREB3L2/SEPTIN9/CDK10/RTN4RL2/SHTN1/TRPV2/SYNGAP1/KIF13B/LPAR1/NME2/TWF2/CYFIP1
BP	GO:0060079	excitatory postsynaptic potential	14	0.00516786	MEF2C/MTMR2/SLC17A7/PTK2B/DLG4/APP/IGSF11/NLGN4X/ADORA1/CACNB3/NLGN2/CHRNB1/PTEN/CHRNG
BP	GO:0010810	regulation of cell-substrate adhesion	30	0.00517854	EPHA3/COL16A1/CCDC80/CORO2B/COL1A1/MYF5/SMOC2/FN1/NID1/PTK2B/LRP1/MACF1/EMILIN1/ACVRL1/TBCD/COL8A1/RASA1/THY1/ABI3BP/MMP14/FBLN2/MELTF/PTEN/DAG1/ACER2/CALR/MYADM/EMILIN3/EMID1/FMN1
BP	GO:0030205	dermatan sulfate metabolic process	6	0.00572175	DCN/VCAN/UST/IDUA/CHST14/CSPG4
BP	GO:0007611	learning or memory	28	0.00593996	FYN/MUSK/TACR2/PSEN1/MEF2C/COMT/LGMN/SLC17A7/NRXN2/ASIC1/BCHE/APOE/SERPINF1/DLG4/APP/EGFR/NLGN4X/NTAN1/KIT/BRSK1/NLGN4Y/MAP1A/PTEN/RIC8A/CLN8/BTBD9/MME/SYNGAP1
BP	GO:0048858	cell projection morphogenesis	65	0.00593996	HECW1/SARM1/ETV1/CDKL3/GAS7/FYN/GAB2/EPHA3/CRMP1/GLI2/NTN4/PSEN1/EPB41L3/EZR/GLI3/NECTIN1/UST/DBN1/SPTBN1/DOK1/FN1/STMN1/CXCR4/LRP1/NRK/DOK4/MACF1/APOE/DLG4/NES/MYH10/DCLK1/SPTBN5/LLPH/CDH11/APP/CRABP2/BOC/SLIT2/EGFR/NCAM1/FEZ1/PTPRD/THY1/TIAM1/BRSK1/SHC1/MAP1A/RAB8A/SDC2/PTEN/LAMB2/DAG1/SPTBN2/EXT1/CSF1R/SHTN1/TRPV2/LAMA2/SYNGAP1/KIF13B/S100A6/TWF2/SRGAP2/CYFIP1
BP	GO:0010715	regulation of extracellular matrix disassembly	7	0.00593996	FSCN1/FAP/TGFB1/LRP1/FGFR4/MELTF/DPP4
BP	GO:0099601	regulation of neurotransmitter receptor activity	11	0.00686781	CAPN1/MEF2C/PTK2B/DLG4/APP/CACNG8/CNIH3/FNTA/NLGN2/NETO2/SHISA6
BP	GO:0006935	chemotaxis	57	0.0069642	ETV1/FYN/GAB2/EPHA3/ARHGEF5/CRMP1/GLI2/NTN4/EZR/LGMN/TGFB1/GLI3/CREB3/NECTIN1/RIPOR2/SMOC2/LOX/THBS4/SPTBN1/DOK1/PGF/PTK2B/CXCR4/LRP1/DOK4/MYH10/GPNMB/CCN3/SPTBN5/CMTM3/APP/RAB13/ITGA9/BOC/SLIT2/NCAM1/FEZ1/TIAM1/KIT/FCER1G/SHC1/SYK/PDGFD/LAMB2/DAG1/SPTBN2/CMKLR1/CALR/TMEM102/EXT1/CSF1R/CCR10/LAMA2/LPAR1/AIF1/ZNF580/CYFIP1
BP	GO:0042330	taxis	57	0.00785946	ETV1/FYN/GAB2/EPHA3/ARHGEF5/CRMP1/GLI2/NTN4/EZR/LGMN/TGFB1/GLI3/CREB3/NECTIN1/RIPOR2/SMOC2/LOX/THBS4/SPTBN1/DOK1/PGF/PTK2B/CXCR4/LRP1/DOK4/MYH10/GPNMB/CCN3/SPTBN5/CMTM3/APP/RAB13/ITGA9/BOC/SLIT2/NCAM1/FEZ1/TIAM1/KIT/FCER1G/SHC1/SYK/PDGFD/LAMB2/DAG1/SPTBN2/CMKLR1/CALR/TMEM102/EXT1/CSF1R/CCR10/LAMA2/LPAR1/AIF1/ZNF580/CYFIP1
BP	GO:0033273	response to vitamin	15	0.00807452	CD4/SNAI2/TGFB1/COL1A1/SPARC/OGG1/BCHE/ALDH1A2/EGFR/GSN/ALPL/AQP3/FOLR2/PENK/ADA
BP	GO:0120039	plasma membrane bounded cell projection morphogenesis	64	0.00807452	HECW1/SARM1/ETV1/CDKL3/GAS7/FYN/GAB2/EPHA3/CRMP1/GLI2/NTN4/PSEN1/EPB41L3/EZR/GLI3/NECTIN1/UST/DBN1/SPTBN1/DOK1/FN1/STMN1/CXCR4/LRP1/NRK/DOK4/MACF1/APOE/DLG4/MYH10/DCLK1/SPTBN5/LLPH/CDH11/APP/CRABP2/BOC/SLIT2/EGFR/NCAM1/FEZ1/PTPRD/THY1/TIAM1/BRSK1/SHC1/MAP1A/RAB8A/SDC2/PTEN/LAMB2/DAG1/SPTBN2/EXT1/CSF1R/SHTN1/TRPV2/LAMA2/SYNGAP1/KIF13B/S100A6/TWF2/SRGAP2/CYFIP1
BP	GO:0007492	endoderm development	14	0.00848193	ITGB5/MMP2/LAMB1/TGFB1/COL12A1/COL7A1/FN1/COL5A1/COL4A2/COL6A1/COL8A1/MMP14/EXT1/COL5A2
BP	GO:0007215	glutamate receptor signaling pathway	13	0.00877702	FYN/CAPN1/MEF2C/PTK2B/DLG4/APP/CACNG8/CNIH3/TIAM1/KCNB1/NLGN2/NETO2/SHISA6
BP	GO:0099565	chemical synaptic transmission, postsynaptic	14	0.0102189	MEF2C/MTMR2/SLC17A7/PTK2B/DLG4/APP/IGSF11/NLGN4X/ADORA1/CACNB3/NLGN2/CHRNB1/PTEN/CHRNG
BP	GO:0050803	regulation of synapse structure or activity	26	0.0109206	FYN/MUSK/FCGR2B/MEF2C/SRPX2/SLC17A7/DNM1/NECTIN1/SPARC/DBN1/ARHGAP22/APOE/SEPTIN11/APP/PTPRD/TIAM1/FZD1/CLSTN2/NLGN2/PTEN/DAG1/LRRN1/THBS2/SHISA6/SYNGAP1/CYFIP1
BP	GO:0099173	postsynapse organization	23	0.0109206	FYN/MUSK/FCGR2B/MTMR2/LGMN/NRXN2/DBN1/ARHGAP22/APOE/DLG4/MYH10/NLGN4X/ARHGAP39/PTPRD/TIAM1/NLGN4Y/FNTA/NLGN2/CHRNB1/PTEN/SPTBN2/SHISA6/SYNGAP1
BP	GO:0050890	cognition	30	0.0109206	FYN/MUSK/TACR2/PSEN1/MEF2C/COMT/LGMN/SLC17A7/NRXN2/ASIC1/BCHE/APOE/SERPINF1/DLG4/APP/EGFR/NLGN4X/NTAN1/KIT/BRSK1/ADORA1/NLGN4Y/MAP1A/PTEN/RIC8A/CLN8/BTBD9/MME/SYNGAP1/CYFIP1
BP	GO:0031644	regulation of neurological system process	17	0.0116532	MTMR2/COMT/PTK2B/DLG4/CCN3/APP/IGSF11/NLGN4X/TENM4/ADORA1/CACNB3/NLGN2/PTEN/DAG1/GBA/F2R/SHISA6
BP	GO:0001941	postsynaptic membrane organization	10	0.0122526	MUSK/NRXN2/APOE/DLG4/NLGN4X/NLGN4Y/FNTA/NLGN2/CHRNB1/SHISA6
BP	GO:0032990	cell part morphogenesis	65	0.0151656	HECW1/SARM1/ETV1/CDKL3/GAS7/FYN/GAB2/EPHA3/CRMP1/GLI2/NTN4/PSEN1/EPB41L3/EZR/GLI3/NECTIN1/UST/DBN1/SPTBN1/DOK1/FN1/STMN1/CXCR4/LRP1/NRK/DOK4/MACF1/APOE/DLG4/NES/MYH10/DCLK1/SPTBN5/LLPH/CDH11/APP/CRABP2/BOC/SLIT2/EGFR/NCAM1/FEZ1/PTPRD/THY1/TIAM1/BRSK1/SHC1/MAP1A/RAB8A/SDC2/PTEN/LAMB2/DAG1/SPTBN2/EXT1/CSF1R/SHTN1/TRPV2/LAMA2/SYNGAP1/KIF13B/S100A6/TWF2/SRGAP2/CYFIP1
BP	GO:0018158	protein oxidation	6	0.0157768	LOX/LOXL3/LOXL1/LOXL2/LOXL4/SUMF1
BP	GO:0050651	dermatan sulfate proteoglycan biosynthetic process	6	0.0157768	DCN/VCAN/UST/B3GAT3/CHST14/CSPG4
BP	GO:0045666	positive regulation of neuron differentiation	41	0.016009	CDKL3/FYN/GRN/EPHA3/CDON/TCF3/GLI2/PSEN1/MEF2C/PTK7/DBN1/FN1/RGS2/P3H1/PTK2B/CXCR4/LRP1/ZC4H2/MACF1/APOE/SERPINF1/DLG4/LLPH/CRABP2/SLIT2/FEZ1/PTPRD/TIAM1/FZD1/GDPD5/SERPINI1/CYB5D2/PTEN/NEGR1/CREB3L2/SHTN1/TRPV2/LPAR1/NME2/TWF2/CYFIP1
BP	GO:0070372	regulation of ERK1 and ERK2 cascade	30	0.0165459	CALCR/CD4/ROS1/EZR/TGFB1/FN1/PTK2B/GLIPR2/LRP1/APOE/AKAP12/HAVCR2/GPNMB/EMILIN1/DUSP6/APP/EGFR/PTPRR/CNKSR3/TIAM1/KIT/SHC1/FGFR4/CAMK2N1/BMPER/SYK/PDGFD/PTEN/F2R/CSF1R
BP	GO:0002685	regulation of leukocyte migration	24	0.0166152	LGMN/SMPD3/TGFB1/CREB3/RIPOR2/THBS4/PGF/PTK2B/XG/CCN3/EMILIN1/APP/ECM1/SLIT2/THY1/MMP14/ADORA1/PDGFD/CMKLR1/CALR/TMEM102/ADA/AIF1/ZNF580
BP	GO:0043410	positive regulation of MAPK cascade	49	0.0175081	CALCR/TENM1/CD4/ARHGEF5/CDON/FCGR2B/HACD3/MYDGF/PSEN1/ERP29/RASSF2/TGFB1/TPD52L1/PDCD10/PTK2B/CXCR4/GLIPR2/LRP1/NRK/TNFRSF19/AJUBA/APOE/AKAP12/HAVCR2/ANKRD6/GPNMB/PDE5A/DUSP6/APP/EGFR/TIAM1/KIT/NCF1/SHC1/FGFR4/EMC10/PEA15/ADORA1/BMPER/SYK/PDGFD/PTEN/CSPG4/FZD8/MAGED1/F2R/CSF1R/CDK10/LPAR1
BP	GO:0019233	sensory perception of pain	13	0.0175081	FYN/LXN/COMT/CXCR4/CCN3/ADORA1/CACNB3/NLGN2/KCNA2/F2R/PENK/NIPSNAP1/MME
BP	GO:0048705	skeletal system morphogenesis	29	0.0177209	PSEN1/MEF2C/MMP2/SMPD3/TGFB1/SFRP4/GLI3/COL1A1/MYF5/FGF6/COL12A1/COL7A1/MTHFD1L/RUNX2/COL6A1/COL6A2/SFRP2/SERPINH1/MMP14/ALPL/COL6A3/LTBP3/BMP1/THBS3/PHOSPHO1/SH3PXD2B/TMEM119/FMN1/SCX
BP	GO:0060078	regulation of postsynaptic membrane potential	14	0.018068	MEF2C/MTMR2/SLC17A7/PTK2B/DLG4/APP/IGSF11/NLGN4X/ADORA1/CACNB3/NLGN2/CHRNB1/PTEN/CHRNG
BP	GO:0003433	chondrocyte development involved in endochondral bone morphogenesis	7	0.018068	SMPD3/COL12A1/COL7A1/COL6A1/COL6A2/SERPINH1/COL6A3
BP	GO:0060536	cartilage morphogenesis	7	0.018068	SNAI2/MEF2C/COL12A1/COL7A1/COL6A1/COL6A2/COL6A3
BP	GO:0048167	regulation of synaptic plasticity	22	0.018068	TYROBP/SCT/PSEN1/MEF2C/LGMN/DBN1/PTK2B/TSHZ3/APOE/DLG4/APP/IGSF11/KIT/KCNB1/BRSK1/ADORA1/MAP1A/RAB8A/PTEN/SHISA6/MME/SYNGAP1
BP	GO:0007176	regulation of epidermal growth factor-activated receptor activity	8	0.018068	PSEN1/APP/NCF1/ZFYVE28/SHC1/ADORA1/SOCS4/ZGPAT
BP	GO:0030324	lung development	23	0.0207468	GLI2/ADAMTS2/CTSZ/SMPD3/CRISPLD2/PLOD3/PHF14/GLI3/PTK7/LOX/SPARC/LOXL3/ALDH1A2/TNS3/CCDC40/RCN3/EGFR/MMP14/LTBP3/DAG1/MME/ADA/ADAMTSL2
BP	GO:0061035	regulation of cartilage development	14	0.0208743	SNAI2/GLI2/SMPD3/CCN4/TGFB1/GLI3/RUNX2/LOXL2/ADAMTS7/ACVRL1/CTSK/LTBP3/BMP1/SCX
BP	GO:0009101	glycoprotein biosynthetic process	39	0.0209197	DCN/CHPF2/VCAN/PSEN1/GALNT16/PLOD3/GALNT7/ST8SIA1/UST/MOGS/A4GALT/MPDU1/POGLUT2/ITM2C/ST6GALNAC4/TMTC3/ST8SIA2/GBGT1/B3GAT3/EXT2/RPN1/GALNT10/CHST14/DPAGT1/ALG14/GXYLT2/CSPG4/ACER2/POGLUT3/SLC35C1/EXT1/ALG12/NUDT14/GAL3ST4/GFPT1/OSTC/OST4/B3GNT9/LMF1
BP	GO:0045806	negative regulation of endocytosis	12	0.0209197	EPHA3/FCGR2B/MTMR2/TGFB1/UNC119/APOC1/DLG4/ATG3/PROM2/PTEN/SNX33/ANKRD13B
BP	GO:2000463	positive regulation of excitatory postsynaptic potential	6	0.0221225	PTK2B/DLG4/IGSF11/CACNB3/NLGN2/PTEN
BP	GO:0031214	biomineral tissue development	20	0.0225378	MEF2C/SMPD3/TGFB1/ASPN/MINPP1/COL1A1/FAM20A/NECTIN1/FBXO5/LOX/PTK2B/GPNMB/TUFT1/ECM1/ALPL/COL1A2/LTBP3/PHOSPHO1/TMEM119/ENPP1
BP	GO:0042476	odontogenesis	17	0.0231788	GLI2/LAMB1/SMPD3/TGFB1/GLI3/ASPN/COL1A1/FAM20A/NECTIN1/RUNX2/TUFT1/ADAMTS5/EDA/ALPL/COL1A2/AQP3/HTRA1
BP	GO:0007411	axon guidance	30	0.0240158	ETV1/FYN/GAB2/EPHA3/CRMP1/GLI2/NTN4/EZR/GLI3/NECTIN1/SPTBN1/DOK1/CXCR4/LRP1/DOK4/MYH10/SPTBN5/APP/BOC/SLIT2/NCAM1/FEZ1/SHC1/LAMB2/DAG1/SPTBN2/EXT1/CSF1R/LAMA2/CYFIP1
BP	GO:1903055	positive regulation of extracellular matrix organization	7	0.0243259	PHLDB1/FSCN1/TGFB1/COLGALT1/EMILIN1/MELTF/DAG1
BP	GO:0007610	behavior	48	0.0245254	ETV1/FYN/MUSK/MCOLN3/TACR2/PSEN1/MEF2C/MYO15A/COMT/LGMN/SRPX2/SLC17A7/NRXN2/ASIC1/THBS4/BCHE/PCDH17/APOE/SERPINF1/DLG4/TPGS1/APP/SDK1/EGFR/NLGN4X/NTAN1/KIT/BRSK1/ADORA1/NLGN4Y/MAP1A/NLGN2/CHRNB1/APLN/PTEN/NEGR1/SPTBN2/KCNA2/RIC8A/PENK/CLN8/BTBD9/MME/ADA/SYNGAP1/DPP4/MMP17/DACH1
BP	GO:0042063	gliogenesis	31	0.0245254	SOX8/GRN/PSEN1/LAMB1/E2F1/TGFB1/GLI3/PTK2B/CXCR4/LRP1/APP/EGFR/GSN/TENM4/PRDM8/TIAM1/MMP14/IL34/MXRA8/PTEN/SRGAP2C/LAMB2/C1QA/DAG1/CSPG4/BOK/PENK/CSF1R/LAMA2/LPAR1/SRGAP2
BP	GO:0097485	neuron projection guidance	30	0.0247693	ETV1/FYN/GAB2/EPHA3/CRMP1/GLI2/NTN4/EZR/GLI3/NECTIN1/SPTBN1/DOK1/CXCR4/LRP1/DOK4/MYH10/SPTBN5/APP/BOC/SLIT2/NCAM1/FEZ1/SHC1/LAMB2/DAG1/SPTBN2/EXT1/CSF1R/LAMA2/CYFIP1
BP	GO:0070085	glycosylation	32	0.0247693	PSEN1/GALNT16/PLOD3/GALNT7/ST8SIA1/MOGS/A4GALT/MPDU1/POGLUT2/ST6GALNAC4/TMTC3/ST8SIA2/GBGT1/B3GAT3/EXT2/RPN1/GALNT10/DPAGT1/ALG14/GXYLT2/ACER2/GBA/POGLUT3/SLC35C1/EXT1/ALG12/NUDT14/GFPT1/OSTC/OST4/B3GNT9/LMF1
BP	GO:0060541	respiratory system development	25	0.0247693	GLI2/ADAMTS2/CTSZ/SMPD3/CRISPLD2/RPGRIP1L/PLOD3/PHF14/GLI3/PTK7/LOX/SPARC/LOXL3/ALDH1A2/TNS3/CCDC40/RCN3/EGFR/MMP14/EDA/LTBP3/DAG1/MME/ADA/ADAMTSL2
BP	GO:0007416	synapse assembly	19	0.0247693	MUSK/MEF2C/SRPX2/NRXN2/NECTIN1/PCDH17/PCDHB14/APP/SDK1/NLGN4X/PTPRD/FZD1/CLSTN2/NLGN4Y/NLGN2/PTEN/SPTBN2/LRRN1/THBS2
BP	GO:0007369	gastrulation	23	0.0247693	PHLDB1/ITGB5/MMP2/LAMB1/COL12A1/COL7A1/FN1/TWSG1/COL5A1/COL4A2/COL6A1/COL8A1/SFRP2/TENM4/EXT2/MMP14/APLN/DAG1/RIC8A/MYADM/EXT1/COL5A2/SCX
BP	GO:0006486	protein glycosylation	31	0.0247693	PSEN1/GALNT16/PLOD3/GALNT7/ST8SIA1/MOGS/A4GALT/MPDU1/POGLUT2/ST6GALNAC4/TMTC3/ST8SIA2/GBGT1/B3GAT3/EXT2/RPN1/GALNT10/DPAGT1/ALG14/GXYLT2/ACER2/POGLUT3/SLC35C1/EXT1/ALG12/NUDT14/GFPT1/OSTC/OST4/B3GNT9/LMF1
BP	GO:0043413	macromolecule glycosylation	31	0.0247693	PSEN1/GALNT16/PLOD3/GALNT7/ST8SIA1/MOGS/A4GALT/MPDU1/POGLUT2/ST6GALNAC4/TMTC3/ST8SIA2/GBGT1/B3GAT3/EXT2/RPN1/GALNT10/DPAGT1/ALG14/GXYLT2/ACER2/POGLUT3/SLC35C1/EXT1/ALG12/NUDT14/GFPT1/OSTC/OST4/B3GNT9/LMF1
BP	GO:0002063	chondrocyte development	10	0.0247693	SMPD3/COL12A1/COL7A1/RUNX2/COL6A1/COL6A2/ECM1/SFRP2/SERPINH1/COL6A3
BP	GO:0007423	sensory organ development	49	0.0251718	SOX8/CC2D2A/MCOLN3/CDON/GLI2/PSEN1/FAT1/MYO15A/RPGRIP1L/SLC17A7/TGFB1/CASP2/GLI3/B9D1/NECTIN1/MYF5/RIPOR2/PTK7/SPARC/TWSG1/ALDH1A2/COL5A1/SERPINF1/NES/MYH10/GDF11/ACVRL1/COL8A1/SDK1/EGFR/LPCAT1/THY1/KIT/BMPER/CTHRC1/STOX1/FBN1/DCHS1/LAMB2/BNC2/C1QB/SH3PXD2B/CABP4/CLN8/COL4A1/FAT4/LRP10/COL5A2/HMGN1
BP	GO:0050900	leukocyte migration	39	0.0254284	FYN/ARHGEF5/ATP1B3/SLC16A8/LGMN/SMPD3/TGFB1/CREB3/COL1A1/RIPOR2/THBS4/PODXL2/FN1/PGF/PTK2B/CXCR4/XG/CCN3/EMILIN1/APP/ECM1/ITGA9/SLIT2/THY1/MMP14/KIT/FCER1G/SHC1/ADORA1/COL1A2/SYK/SDC2/PDGFD/CMKLR1/CALR/TMEM102/ADA/AIF1/ZNF580
BP	GO:0030323	respiratory tube development	23	0.0263103	GLI2/ADAMTS2/CTSZ/SMPD3/CRISPLD2/PLOD3/PHF14/GLI3/PTK7/LOX/SPARC/LOXL3/ALDH1A2/TNS3/CCDC40/RCN3/EGFR/MMP14/LTBP3/DAG1/MME/ADA/ADAMTSL2
BP	GO:0002790	peptide secretion	53	0.0274581	BAD/SCT/FCGR2B/TACR2/DYNLL1/ERP29/EXOC1/EZR/SMPD3/CCN4/TGFB1/SPTBN1/FN1/PASK/P3H1/LTBP2/LRP1/CANX/KCNA5/APOE/AKAP12/MYH10/HAVCR2/CCN3/UQCC2/RCN3/EGFR/GLUD1/SIDT2/PTPRN2/PDIA4/TIAM1/KCNB1/ADORA1/ARFIP1/SYK/RAB8A/NLGN2/CD14/APLN/ARL4D/SVBP/EXOC3L1/SSC5D/F2R/COPG1/CSF1R/TNFRSF4/S100A13/DPP4/AIF1/TRIM16/LMF1
BP	GO:0099054	presynapse assembly	8	0.0274581	PCDH17/APP/NLGN4X/PTPRD/FZD1/NLGN4Y/NLGN2/PTEN
BP	GO:0001525	angiogenesis	52	0.0276876	STAB1/DCN/GRN/MYDGF/FAP/MMP2/ISM1/SRPX2/FGF6/SMOC2/SPARC/THBS4/PDCD10/FN1/AKT3/PGF/PTK2B/CXCR4/RECK/ARHGAP22/SERPINF1/LOXL2/COL4A2/GPNMB/CCN3/EMILIN1/ACVRL1/HSPG2/ECM1/VASH2/COL8A1/SLIT2/SFRP2/THY1/MMP14/CREB3L1/SHC1/PLXDC1/EMC10/ERAP1/BMPER/SYK/CLIC4/APLN/PTEN/DAG1/CSPG4/FZD8/COL18A1/THBS2/COL4A1/COL15A1
BP	GO:0048143	astrocyte activation	6	0.028868	GRN/PSEN1/LRP1/APP/EGFR/C1QA
BP	GO:0098868	bone growth	9	0.0291474	SMPD3/COL12A1/COL7A1/COL6A1/COL6A2/ECM1/COL6A3/THBS3/BNC2
BP	GO:0002687	positive regulation of leukocyte migration	17	0.0291474	LGMN/TGFB1/CREB3/RIPOR2/THBS4/PGF/PTK2B/XG/APP/THY1/MMP14/PDGFD/CMKLR1/CALR/TMEM102/AIF1/ZNF580
BP	GO:0048514	blood vessel morphogenesis	59	0.0304159	STAB1/DCN/GRN/MYDGF/FAP/MMP2/ISM1/SRPX2/TGFB1/FGF6/SMOC2/LOX/SPARC/THBS4/PDCD10/FN1/AKT3/PGF/PTK2B/CXCR4/RECK/LRP1/ARHGAP22/APOE/SERPINF1/LOXL2/COL4A2/GPNMB/CCN3/EMILIN1/ACVRL1/HSPG2/ECM1/VASH2/COL8A1/SLIT2/SFRP2/RASA1/THY1/MMP14/CREB3L1/SHC1/PLXDC1/EMC10/HPGD/ERAP1/BMPER/SYK/COL3A1/CLIC4/APLN/PTEN/DAG1/CSPG4/FZD8/COL18A1/THBS2/COL4A1/COL15A1
BP	GO:0050921	positive regulation of chemotaxis	18	0.0307399	LGMN/TGFB1/CREB3/RIPOR2/SMOC2/THBS4/PGF/PTK2B/CXCR4/SLIT2/TIAM1/PDGFD/CMKLR1/CALR/TMEM102/LPAR1/AIF1/ZNF580
BP	GO:0007612	learning	17	0.0326853	FYN/TACR2/COMT/LGMN/NRXN2/ASIC1/BCHE/DLG4/APP/NLGN4X/KIT/BRSK1/NLGN4Y/MAP1A/RIC8A/CLN8/SYNGAP1
BP	GO:0048771	tissue remodeling	21	0.0333401	CAPN1/MEF2C/MMP2/RASSF2/TGFB1/THBS4/PTK2B/GPNMB/ACVRL1/P3H4/CTSK/EGFR/MMP14/CTHRC1/SYK/AXL/LTBP3/CSPG4/F2R/CSF1R/TMEM119
BP	GO:1903054	negative regulation of extracellular matrix organization	5	0.0337413	FAP/TGFB1/EMILIN1/ANTXR1/DPP4
BP	GO:0099172	presynapse organization	8	0.0341258	PCDH17/APP/NLGN4X/PTPRD/FZD1/NLGN4Y/NLGN2/PTEN
BP	GO:0060351	cartilage development involved in endochondral bone morphogenesis	9	0.0356383	SMPD3/COL1A1/COL12A1/COL7A1/COL6A1/COL6A2/SERPINH1/COL6A3/THBS3
BP	GO:0070371	ERK1 and ERK2 cascade	30	0.0375943	CALCR/CD4/ROS1/EZR/TGFB1/FN1/PTK2B/GLIPR2/LRP1/APOE/AKAP12/HAVCR2/GPNMB/EMILIN1/DUSP6/APP/EGFR/PTPRR/CNKSR3/TIAM1/KIT/SHC1/FGFR4/CAMK2N1/BMPER/SYK/PDGFD/PTEN/F2R/CSF1R
BP	GO:0033627	cell adhesion mediated by integrin	12	0.041161	SNAI2/ITGB5/COL16A1/CCN3/ITGA11/SFRP2/SYK/FBN1/ACER2/ADA/DPP4/ITGBL1
BP	GO:0061097	regulation of protein tyrosine kinase activity	14	0.041161	FYN/PSEN1/UNC119/DLG4/APP/THY1/NCF1/ZFYVE28/SHC1/ADORA1/SOCS4/RAP2B/CSF1R/ZGPAT
BP	GO:0051272	positive regulation of cellular component movement	54	0.0420811	SNAI2/GRN/TACR2/LAMB1/LGMN/SRPX2/TRADD/CCN4/TGFB1/CREB3/COL1A1/RIPOR2/FBXO5/SMOC2/SPARC/THBS4/PDCD10/FN1/AKT3/STMN1/PGF/PTK2B/CXCR4/GLIPR2/LRP1/XG/F10/AKAP12/GPNMB/APP/EGFR/FEZ1/DAB2/THY1/TIAM1/MMP14/KIT/RNF207/EMC10/PDGFD/SRGAP2C/CMKLR1/CD151/CALR/MYADM/F2R/TMEM102/CSF1R/COL18A1/SHTN1/LPAR1/AIF1/ZNF580/PGAM4
BP	GO:0010976	positive regulation of neuron projection development	33	0.0425301	CDKL3/FYN/GRN/EPHA3/PSEN1/PTK7/DBN1/FN1/RGS2/P3H1/PTK2B/CXCR4/LRP1/MACF1/APOE/SERPINF1/DLG4/LLPH/CRABP2/SLIT2/FEZ1/PTPRD/TIAM1/FZD1/SERPINI1/NEGR1/CREB3L2/SHTN1/TRPV2/LPAR1/NME2/TWF2/CYFIP1
BP	GO:0050807	regulation of synapse organization	23	0.0425301	FYN/MUSK/FCGR2B/MEF2C/SRPX2/NECTIN1/SPARC/DBN1/ARHGAP22/APOE/SEPTIN11/APP/PTPRD/TIAM1/FZD1/CLSTN2/NLGN2/PTEN/DAG1/LRRN1/THBS2/SHISA6/CYFIP1
BP	GO:0010470	regulation of gastrulation	8	0.0426627	PHLDB1/COL5A1/SFRP2/TENM4/DAG1/MYADM/COL5A2/SCX
BP	GO:0031646	positive regulation of neurological system process	9	0.0429033	PTK2B/DLG4/IGSF11/TENM4/CACNB3/NLGN2/PTEN/DAG1/GBA
BP	GO:0046718	viral entry into host cell	17	0.0440509	CD4/ITGB5/CD209/NECTIN1/TRIM62/CXCR4/EGFR/GSN/NCAM1/TRIM11/AXL/TRIM8/DAG1/LAMP1/TNFRSF4/DPP4/MRC1
BP	GO:0050806	positive regulation of synaptic transmission	18	0.0455071	TYROBP/TACR2/LGMN/PTK2B/TSHZ3/APOE/DLG4/APP/CACNG8/IGSF11/EGFR/CLSTN2/ADORA1/CACNB3/NLGN2/PTEN/MME/LAMA2
BP	GO:0001704	formation of primary germ layer	16	0.0468255	ITGB5/MMP2/LAMB1/COL12A1/COL7A1/FN1/TWSG1/COL5A1/COL4A2/COL6A1/COL8A1/SFRP2/EXT2/MMP14/COL5A2/SCX
BP	GO:0010811	positive regulation of cell-substrate adhesion	17	0.048216	COL16A1/CCDC80/SMOC2/FN1/NID1/PTK2B/EMILIN1/COL8A1/THY1/ABI3BP/FBLN2/DAG1/CALR/MYADM/EMILIN3/EMID1/FMN1
BP	GO:0030336	negative regulation of cell migration	31	0.048216	DCN/MEF2C/TGFB1/RIPOR2/PDCD10/RECK/LRP1/APOE/SERPINF1/CCN3/EMILIN1/ACVRL1/SLIT2/SFRP2/PTPRR/THY1/ADORA1/COL3A1/CLIC4/PTEN/SRGAP2C/DAG1/SVBP/CALR/RAP2B/SRGAP2B/ADA/TCAF1/AIF1/SRGAP2/DACH1
BP	GO:0043010	camera-type eye development	31	0.048216	SOX8/CC2D2A/CDON/PSEN1/FAT1/RPGRIP1L/SLC17A7/TGFB1/CASP2/GLI3/B9D1/NECTIN1/MYF5/TWSG1/ALDH1A2/SERPINF1/NES/MYH10/GDF11/ACVRL1/COL8A1/SDK1/EGFR/LPCAT1/THY1/FBN1/LAMB2/CABP4/CLN8/COL4A1/HMGN1
BP	GO:0003413	chondrocyte differentiation involved in endochondral bone morphogenesis	7	0.048216	SMPD3/COL12A1/COL7A1/COL6A1/COL6A2/SERPINH1/COL6A3
BP	GO:2000050	regulation of non-canonical Wnt signaling pathway	7	0.048216	PLEKHA4/SFRP4/ANKRD6/SFRP2/DAB2/TIAM1/DACT1
BP	GO:2000146	negative regulation of cell motility	32	0.0483489	DCN/MEF2C/TGFB1/RIPOR2/PDCD10/RECK/LRP1/APOE/SERPINF1/CCN3/EMILIN1/ACVRL1/SLIT2/SFRP2/PTPRR/THY1/ADORA1/COL3A1/CLIC4/PTEN/SRGAP2C/DAG1/SVBP/CALR/RAP2B/CCDC125/SRGAP2B/ADA/TCAF1/AIF1/SRGAP2/DACH1
BP	GO:0051968	positive regulation of synaptic transmission, glutamatergic	5	0.0489239	PTK2B/TSHZ3/CACNG8/EGFR/NLGN2
CC	GO:0031012	extracellular matrix	121	6.57151e-43	DCN/VCAN/CDON/NTN4/COL5A3/COL16A1/ADAMTS2/MMP2/NID2/LAMB1/CCDC80/MMP11/CTSZ/MXRA5/SRPX/SRPX2/CRISPLD2/CCN4/TGFB1/PCOLCE/PLOD3/ASPN/KAZALD1/LGALS3BP/COL1A1/TECTA/COL12A1/SMOC2/LAMA4/LOX/SPARC/THBS4/COL7A1/FN1/PRG4/NID1/P3H1/LTBP2/ITIH5/F13A1/LOXL1/APOE/PXDN/COL5A1/SERPINF1/LOXL2/COL4A2/ADAMTS8/CCN3/EMILIN1/CILP/LUM/FBLN5/COL6A1/COL6A2/ADAMTS10/HSPG2/DPT/ECM1/COL8A1/SFRP2/HMCN2/SERPINH1/NCAM1/ABI3B…
CC	GO:0062023	collagen-containing extracellular matrix	104	2.34872e-39	DCN/VCAN/CDON/NTN4/COL5A3/COL16A1/ADAMTS2/MMP2/NID2/LAMB1/CCDC80/CTSZ/MXRA5/SRPX/SRPX2/TGFB1/PCOLCE/PLOD3/ASPN/KAZALD1/LGALS3BP/COL1A1/TECTA/COL12A1/SMOC2/LAMA4/SPARC/THBS4/COL7A1/FN1/PRG4/NID1/P3H1/LTBP2/ITIH5/F13A1/LOXL1/APOE/PXDN/COL5A1/SERPINF1/LOXL2/COL4A2/ADAMTS8/CCN3/EMILIN1/CILP/LUM/FBLN5/COL6A1/COL6A2/ADAMTS10/HSPG2/DPT/ECM1/COL8A1/SFRP2/HMCN2/SERPINH1/NCAM1/ABI3BP/ADAMTS5/C1QC/COL6A3/FB…
CC	GO:0005788	endoplasmic reticulum lumen	70	1.84497e-21	CD4/VCAN/P4HA2/MYDGF/COL5A3/COL16A1/ERP29/LAMB1/CTSZ/FKBP14/PLOD3/MINPP1/COL1A1/COL12A1/BCHE/COL7A1/FN1/QSOX1/P3H1/TXNDC12/F10/CANX/APOE/COLGALT1/COL5A1/COL4A2/POGLUT2/CKAP4/ADAMTS7/TOR1B/FKBP10/COL6A1/COL6A2/APP/RCN3/SUMF1/COL8A1/SERPINH1/TGOLN2/ADAMTS5/PTPRN2/PDIA4/TSPAN33/MXRA8/COL6A3/FSTL1/MELTF/GPX8/ERAP1/COL1A2/FBN1/HSP90B1/PPIB/PDIA3/CERCAM/COL3A1/SDC2/PDGFD/COL24A1/LAMB2/DAG1/POGLUT3/CALR…
CC	GO:0005581	collagen trimer	32	4.54056e-18	DCN/MSR1/COL5A3/COL16A1/COL1A1/COL12A1/LOX/COL7A1/COL5A1/C1QTNF6/COL4A2/EMILIN1/LUM/COL6A1/COL6A2/COL8A1/COLEC12/EDA/C1QC/COL6A3/COL1A2/CTHRC1/COL3A1/COL24A1/C1QB/C1QA/COL18A1/EMID1/COL4A1/COL5A2/COL15A1/COL6A6
CC	GO:0005604	basement membrane	29	4.91772e-11	NTN4/NID2/LAMB1/CCDC80/SMOC2/LAMA4/SPARC/THBS4/COL7A1/FN1/NID1/LOXL1/COL5A1/SERPINF1/LOXL2/COL4A2/HSPG2/COL8A1/HMCN2/FBN1/LAMB2/EFEMP2/DAG1/CD151/COL18A1/THBS2/COL4A1/LAMA2/COL15A1
CC	GO:0044420	extracellular matrix component	21	1.73208e-10	NTN4/COL5A3/LAMB1/COL1A1/COL12A1/COL7A1/COL5A1/COL4A2/EMILIN1/LUM/FBLN5/ADAMTS10/COL8A1/COL1A2/FBN1/COL3A1/LAMB2/COL4A1/MFAP5/COL5A2/COL15A1
CC	GO:0009986	cell surface	84	4.21301e-08	CRLF1/CD4/TYROBP/ROS1/DCBLD2/PACC1/FCGR2B/FAP/PSEN1/ITGB5/ERP29/CD209/CTSZ/HM13/SRPX/SRPX2/CD276/TGFB1/SFRP4/ASIC1/SPARC/CXCR4/BTN2A3P/F10/KCNA5/PTGFRN/HAVCR2/HILPDA/ADAMTS7/LRRC8A/ACVRL1/CDH11/APP/IGSF3/EGFR/NLGN4X/CAPN5/NCAM1/THY1/PROM2/PDIA4/FZD1/KIT/CLSTN2/TSPAN33/FCER1G/ICOSLG/MXRA8/MELTF/ERMAP/NLGN4Y/FOLR2/ADAMTS15/PDIA3/AXL/LMAN2/SDC2/CLIC4/ANTXR1/NLGN2/CD14/DAG1/CSPG4/CD248/CD163/CD151/CA…
CC	GO:0098644	complex of collagen trimers	11	9.88731e-07	COL5A3/COL1A1/COL7A1/COL5A1/COL4A2/LUM/COL8A1/COL1A2/COL3A1/COL4A1/COL5A2
CC	GO:0098794	postsynapse	61	0.00195735	SYN1/FYN/MUSK/PLEKHA5/FCGR2B/MEF2C/EPB41L3/MTMR2/COMT/SLC17A7/DNM1/NCS1/PPP1R9B/DBN1/APC2/SPTBN1/KPTN/PCDH17/PTK2B/ZC4H2/CANX/HIP1R/KCNC3/PDLIM4/DLG4/MYH10/DCLK1/FAIM2/SEPTIN11/APP/CACNG8/CNIH3/IGSF11/NLGN4X/PSD3/TIAM1/CLSTN2/KCNB1/C1QC/CAMK2N1/ADORA1/NLGN4Y/SAMD14/RAB8A/NLGN2/CHRNB1/NETO2/PTEN/C1QB/C1QA/DAG1/SPTBN2/LRRTM4/F2R/SHISA6/LAMA2/CHRNG/SYNGAP1/LPAR1/SRGAP2/CYFIP1
CC	GO:0005796	Golgi lumen	13	0.00282472	DCN/VCAN/MMP11/TGFB1/PODXL2/F10/LUM/APP/HSPG2/MMP14/SDC2/DAG1/CSPG4
CC	GO:0044304	main axon	13	0.00282472	EPB41L3/DNM1/SPTBN1/DLG4/NAV1/APP/THY1/TIAM1/ADORA1/MAP1A/DAG1/KCNA2/KIF13B
CC	GO:0030424	axon	60	0.00296755	SARM1/CALCR/SYN1/FSCN1/PSEN1/EPB41L3/MTMR2/DYNLL1/COMT/RANGAP1/CTSZ/SLC17A7/TGFB1/DNM1/NCS1/NECTIN1/DBN1/KCNIP3/SPTBN1/KCNC4/PTK2B/TSHZ3/LRP1/SEPTIN6/CANX/KCNC3/ACAP3/SERPINF1/DLG4/MYH10/NAV1/CCN3/SEPTIN11/TPGS1/APP/AZIN2/BOC/FEZ1/THY1/PTPRN2/TIAM1/KCNB1/GDPD5/BRSK1/ADORA1/SEPTIN8/MAP1A/DAG1/CABP4/KCNA2/PENK/EXOC7/RTN4RL2/SHTN1/TRPV2/MME/KIF13B/VPS16/TWF2/CYFIP1
CC	GO:0033267	axon part	42	0.00314077	FSCN1/PSEN1/EPB41L3/DYNLL1/RANGAP1/CTSZ/DNM1/NCS1/NECTIN1/DBN1/KCNIP3/SPTBN1/KCNC4/PTK2B/TSHZ3/LRP1/SEPTIN6/ACAP3/SERPINF1/DLG4/MYH10/NAV1/APP/BOC/FEZ1/THY1/PTPRN2/TIAM1/GDPD5/BRSK1/ADORA1/MAP1A/DAG1/CABP4/KCNA2/PENK/EXOC7/SHTN1/TRPV2/KIF13B/TWF2/CYFIP1
CC	GO:0060076	excitatory synapse	9	0.00580466	SRPX2/SLC17A7/DLG4/IGSF11/NLGN4X/NLGN4Y/SPTBN2/SHISA6/CYFIP1
CC	GO:0031225	anchored component of membrane	16	0.00611742	SYN1/TECTA/RECK/NCAM1/THY1/LY6K/ALPL/MELTF/FOLR2/DPEP2/CD14/NEGR1/GAS1/NTM/RTN4RL2/MMP17
CC	GO:0043235	receptor complex	38	0.00611742	CALCR/CRLF1/CD4/MUSK/EPHA3/ROS1/ITGB5/TRADD/PEX5L/PTK2B/LRP1/DLG4/ITGA11/EMILIN1/LOXL4/ACVRL1/APP/CACNG8/CNIH3/ITGA9/EGFR/TM7SF2/PTPRN2/KIT/FGFR4/PLXDC1/SYK/AXL/CHRNB1/CD14/CSF1R/DIABLO/IFNLR1/SHISA6/CHRNG/ITGBL1/IL10RB/TRIL
CC	GO:0043197	dendritic spine	23	0.0122828	FCGR2B/MTMR2/COMT/DNM1/PPP1R9B/PTK2B/CANX/HIP1R/KCNC3/PDLIM4/DLG4/MYH10/SEPTIN11/APP/TIAM1/ADORA1/RAB8A/PTEN/SHISA6/LAMA2/LPAR1/SRGAP2/CYFIP1
CC	GO:0044448	cell cortex part	25	0.0122828	LASP1/PHLDB1/EXOC1/EZR/CTSZ/DBN1/RTKN/SPTBN1/CAPZA1/SEPTIN6/GNAI1/HIP1R/DLG4/SPTBN5/SEPTIN11/TCHP/GSN/SEPTIN8/WIPF2/SPTBN2/EXOC3L1/MYADM/EXOC7/SEPTIN9/SEPTIN10
CC	GO:0030425	dendrite	57	0.0125297	SARM1/SYN1/FYN/FCGR2B/PSEN1/MTMR2/COMT/RANGAP1/DNM1/NCS1/PPP1R9B/NECTIN1/DBN1/KCNIP3/MARK1/KCNC4/PTK2B/LRP1/CANX/APOE/HIP1R/KCNC3/PDLIM4/DLG4/MYH10/CCN3/SEPTIN11/ACVRL1/TPGS1/APP/AZIN2/CNIH3/NLGN4X/FEZ1/THY1/TIAM1/KCNB1/NCF1/PLXDC1/CAMK2N1/ADORA1/MAP1A/SAMD14/RAB8A/PTEN/KCNA2/PENK/LAMP1/RTN4RL2/SHISA6/MME/LAMA2/ADA/SYNGAP1/LPAR1/SRGAP2/CYFIP1
CC	GO:0097447	dendritic tree	57	0.0126386	SARM1/SYN1/FYN/FCGR2B/PSEN1/MTMR2/COMT/RANGAP1/DNM1/NCS1/PPP1R9B/NECTIN1/DBN1/KCNIP3/MARK1/KCNC4/PTK2B/LRP1/CANX/APOE/HIP1R/KCNC3/PDLIM4/DLG4/MYH10/CCN3/SEPTIN11/ACVRL1/TPGS1/APP/AZIN2/CNIH3/NLGN4X/FEZ1/THY1/TIAM1/KCNB1/NCF1/PLXDC1/CAMK2N1/ADORA1/MAP1A/SAMD14/RAB8A/PTEN/KCNA2/PENK/LAMP1/RTN4RL2/SHISA6/MME/LAMA2/ADA/SYNGAP1/LPAR1/SRGAP2/CYFIP1
CC	GO:0044309	neuron spine	23	0.0129747	FCGR2B/MTMR2/COMT/DNM1/PPP1R9B/PTK2B/CANX/HIP1R/KCNC3/PDLIM4/DLG4/MYH10/SEPTIN11/APP/TIAM1/ADORA1/RAB8A/PTEN/SHISA6/LAMA2/LPAR1/SRGAP2/CYFIP1
CC	GO:0098797	plasma membrane protein complex	49	0.0145013	CALCR/CD4/ATP1B3/PSEN1/ITGB5/NCF4/TRADD/ABCA2/KCNIP3/APC2/KCNC4/PTK2B/LRP1/GNAI1/KCNA5/HIP1R/KCNC3/DLG4/ITGA11/EMILIN1/ACVRL1/CDH11/CACNG8/HSPG2/CNIH3/ITGA9/GNA12/EGFR/KCNB1/NCF1/FCER1G/SHC1/AP2M1/SYK/CACNB3/CHRNB1/DAG1/FZD8/KCNA2/NCF1B/AP2A2/LRRC55/DIABLO/IFNLR1/GNG2/SHISA6/CHRNG/ITGBL1/IL10RB
CC	GO:0150034	distal axon	31	0.0151101	FSCN1/PSEN1/CTSZ/NCS1/NECTIN1/DBN1/KCNIP3/KCNC4/PTK2B/TSHZ3/LRP1/SEPTIN6/ACAP3/MYH10/APP/BOC/FEZ1/THY1/PTPRN2/TIAM1/GDPD5/BRSK1/ADORA1/CABP4/KCNA2/PENK/EXOC7/SHTN1/TRPV2/TWF2/CYFIP1
CC	GO:0045211	postsynaptic membrane	30	0.0151101	MUSK/COMT/DNM1/NCS1/DBN1/PCDH17/ZC4H2/CANX/PDLIM4/DLG4/FAIM2/CACNG8/CNIH3/NLGN4X/PSD3/TIAM1/CLSTN2/KCNB1/CAMK2N1/ADORA1/NLGN4Y/NLGN2/CHRNB1/PTEN/DAG1/LRRTM4/F2R/SHISA6/CHRNG/SRGAP2
CC	GO:0032589	neuron projection membrane	9	0.0153455	EPB41L3/RIPOR2/SPTBN1/KCNC4/KCNC3/THY1/KCNB1/ADORA1/SHISA6
CC	GO:0005940	septin ring	5	0.0169355	SEPTIN6/SEPTIN11/SEPTIN8/SEPTIN9/SEPTIN10
CC	GO:0031105	septin complex	5	0.0169355	SEPTIN6/SEPTIN11/SEPTIN8/SEPTIN9/SEPTIN10
CC	GO:0097060	synaptic membrane	38	0.0174267	MUSK/PSEN1/MTMR2/COMT/SRPX2/DNM1/NCS1/NECTIN1/DBN1/PCDH17/ZC4H2/CANX/HIP1R/KCNC3/PDLIM4/DLG4/FAIM2/CACNG8/CNIH3/NLGN4X/PSD3/TIAM1/CLSTN2/KCNB1/CAMK2N1/ADORA1/NLGN4Y/NLGN2/CHRNB1/PTEN/DAG1/LRRTM4/KCNA2/F2R/NIPSNAP1/SHISA6/CHRNG/SRGAP2
CC	GO:0098552	side of membrane	44	0.021955	CRLF1/CD4/FYN/FCGR2B/CD209/EXOC1/EZR/HM13/CD276/PLEKHA4/RGS2/PTK2B/CXCR4/BTN2A3P/F10/CANX/GNAI1/DLG4/GNA12/NCAM1/THY1/TIAM1/KIT/FCER1G/ICOSLG/ERMAP/FOLR2/ANTXR1/CD14/PTEN/DAG1/CD248/CD163/CALR/SSC5D/DIABLO/CCR10/BCAP31/LAMP1/GNG2/TNFRSF4/RTN4RL2/ADA/S100A6
CC	GO:0005938	cell cortex	35	0.0229104	LASP1/PHLDB1/RAI14/PSEN1/EXOC1/EZR/CTSZ/DBN1/RTKN/SPTBN1/CAPZA1/PTK2B/SEPTIN6/GNAI1/HIP1R/AKAP12/KCNC3/DLG4/MYH10/SPTBN5/SEPTIN11/TCHP/GSN/HMCN2/RHOBTB3/SEPTIN8/STOX1/WIPF2/SPTBN2/EXOC3L1/MYADM/EXOC7/SEPTIN9/SEPTIN10/MARCKS
CC	GO:0009897	external side of plasma membrane	27	0.0229104	CRLF1/CD4/FCGR2B/CD209/CD276/CXCR4/BTN2A3P/F10/NCAM1/THY1/KIT/FCER1G/ICOSLG/ERMAP/FOLR2/ANTXR1/CD14/DAG1/CD248/CD163/CALR/SSC5D/CCR10/LAMP1/TNFRSF4/RTN4RL2/ADA
CC	GO:0032156	septin cytoskeleton	5	0.0229104	SEPTIN6/SEPTIN11/SEPTIN8/SEPTIN9/SEPTIN10
CC	GO:0032809	neuronal cell body membrane	5	0.0229104	KCNC4/KCNC3/THY1/KCNB1/KCNA2
CC	GO:0044298	cell body membrane	5	0.0229104	KCNC4/KCNC3/THY1/KCNB1/KCNA2
CC	GO:0005793	endoplasmic reticulum-Golgi intermediate compartment	19	0.0234878	COPZ2/MYDGF/CTSZ/COL7A1/FN1/COPB1/AZIN2/CNIH3/SURF4/SERPINH1/RAB6B/LMAN2/GOLGB1/CALR/COPG1/CLN8/TMED9/BCAP31/TRAPPC2
CC	GO:0031256	leading edge membrane	22	0.0277862	FAP/EPB41L3/EZR/PPP1R9B/RIPOR2/APC2/SPTBN1/KCNC4/MACF1/HIP1R/KCNC3/THY1/PSD3/TIAM1/KCNB1/ADORA1/ANTXR1/CSPG4/KCNA2/SHISA6/DPP4/AIF1
CC	GO:0031252	cell leading edge	44	0.0381034	FSCN1/FAP/EPB41L3/FAT1/EZR/PPP1R9B/RIPOR2/DBN1/APC2/SPTBN1/KCNC4/KPTN/PTK2B/CXCR4/MACF1/AJUBA/HIP1R/KCNC3/PDLIM4/MYH10/APP/RAB13/RASA1/GSN/THY1/PSD3/TIAM1/KCNB1/ADORA1/ANTXR1/DAG1/CSPG4/KCNA2/MYADM/SHTN1/RINL/SHISA6/DPP4/S100A6/AIF1/NME2/TWF2/SRGAP2/CYFIP1
MF	GO:0005201	extracellular matrix structural constituent	59	5.18068e-30	CD4/DCN/VCAN/COL5A3/COL16A1/NID2/LAMB1/MXRA5/SRPX/SRPX2/PCOLCE/ASPN/COL1A1/TECTA/COL12A1/LAMA4/SPARC/COL7A1/FN1/PRG4/NID1/LTBP2/PXDN/COL5A1/COL4A2/EMILIN1/CILP/LUM/FBLN5/COL6A1/COL6A2/HSPG2/DPT/TUFT1/ECM1/COL8A1/HMCN2/ABI3BP/COL6A3/FBLN2/COL1A2/CTHRC1/FBN1/TNXB/COL3A1/THBS3/COL24A1/LAMB2/EFEMP2/COL18A1/EMILIN3/THBS2/COL4A1/LAMA2/MFAP5/COL5A2/COL15A1/COL6A6/SPON1
MF	GO:0030020	extracellular matrix structural constituent conferring tensile strength	19	2.6076e-11	COL5A3/COL16A1/COL1A1/COL12A1/COL7A1/COL5A1/COL4A2/COL6A1/COL6A2/COL8A1/COL6A3/COL1A2/COL3A1/COL24A1/COL18A1/COL4A1/COL5A2/COL15A1/COL6A6
MF	GO:0008201	heparin binding	29	5.64073e-07	TENM1/LXN/COL5A3/CCDC80/CRISPLD2/CCN4/PCOLCE/SMOC2/THBS4/FN1/PGF/LTBP2/APOE/COL5A1/ADAMTS8/GPNMB/CCN3/APP/FBLN7/SLIT2/ABI3BP/ADAMTS5/FGFR4/FSTL1/ADAMTS15/FBN1/TNXB/THBS3/THBS2
MF	GO:0005539	glycosaminoglycan binding	34	5.64073e-07	TENM1/STAB1/DCN/VCAN/LXN/COL5A3/CCDC80/CRISPLD2/CCN4/PCOLCE/SMOC2/THBS4/PODXL2/FN1/PGF/LTBP2/APOE/COL5A1/LYVE1/ADAMTS8/GPNMB/CCN3/APP/FBLN7/SLIT2/ABI3BP/ADAMTS5/FGFR4/FSTL1/ADAMTS15/FBN1/TNXB/THBS3/THBS2
MF	GO:0038024	cargo receptor activity	20	2.9361e-06	STAB1/MSR1/LGALS3BP/LOXL3/PRG4/LRP1/HIP1R/LOXL2/LOXL4/DAB2/COLEC12/AP2M1/FOLR2/CD163/SSC5D/HHIPL1/AP2A2/LRP10/ENPP1/MRC1
MF	GO:0005509	calcium ion binding	68	2.9361e-06	STAB1/CAPN1/VCAN/FAT1/SLC25A24/NID2/FKBP14/ASPN/SUSD1/NCS1/PITPNM1/SMOC2/SPARC/THBS4/KCNIP3/HPCAL1/NID1/HPCAL4/PCDH17/LTBP2/PCDHB14/LRP1/F10/CANX/MACF1/PRRG3/TBC1D8B/LOXL2/FBLN5/CDH11/FKBP10/RCN3/HSPG2/CALM2/FBLN7/SLIT2/GSN/HMCN2/PAMR1/LPCAT1/CLSTN2/SELENON/FSTL1/FBLN2/SVEP1/FBN1/DCHS1/HSP90B1/LTBP3/BMP1/THBS3/EFEMP2/DAG1/CD248/CABP4/CALR/C1S/MEX3B/DLK1/THBS2/S100A13/S100A4/FAT4/ENPP1/S100A6/AIF1…
MF	GO:0005178	integrin binding	27	1.01221e-05	FAP/ITGB5/COL16A1/LAMB1/CCN4/THBS4/FN1/LGALS8/COL5A1/ADAMTS8/GPNMB/CCN3/EMILIN1/FBLN5/SFRP2/EGFR/THY1/ADAMTS5/MMP14/SYK/FBN1/TNXB/COL3A1/LAMB2/CD151/CALR/ITGBL1
MF	GO:0005518	collagen binding	18	1.34117e-05	MRC2/DCN/COL5A3/NID2/PCOLCE/ASPN/SPARC/FN1/NID1/P3H1/ITGA11/LUM/CTSK/ITGA9/SERPINH1/ABI3BP/PPIB/ANTXR1
MF	GO:0005044	scavenger receptor activity	13	6.21957e-05	STAB1/MSR1/LGALS3BP/LOXL3/PRG4/LRP1/LOXL2/LOXL4/COLEC12/CD163/SSC5D/HHIPL1/ENPP1
MF	GO:1901681	sulfur compound binding	34	0.000109346	TENM1/LXN/COL5A3/CCDC80/ACOT7/CRISPLD2/CCN4/PCOLCE/SMOC2/THBS4/LANCL1/FN1/PGF/LTBP2/LRP1/APOE/COL5A1/ADAMTS8/GPNMB/CCN3/APP/FBLN7/SLIT2/ABI3BP/ADAMTS5/FGFR4/FSTL1/ADAMTS15/FBN1/TNXB/THBS3/THBS2/GAL3ST4/ENPP1
MF	GO:0008237	metallopeptidase activity	25	0.000321849	FAP/AGBL5/ADAMTS2/MMP2/MMP11/CPQ/XPNPEP1/CNDP2/ADAMTS8/ADAMTS7/ADAMTS10/RNPEPL1/VASH2/ADAMTS5/MMP14/CPA3/ERAP1/ADAMTS15/DPEP2/BMP1/MMP23B/MME/MMP17/DPP3/AGBL1
MF	GO:0008238	exopeptidase activity	19	0.00132937	FAP/AGBL5/CTSZ/CPQ/XPNPEP1/CNDP2/SCRN2/RNPEPL1/VASH2/MMP14/ASRGL1/CPA3/ERAP1/DPEP2/MME/DPP4/MMP17/DPP3/AGBL1
MF	GO:0048407	platelet-derived growth factor binding	6	0.00281474	COL1A1/COL5A1/COL6A1/COL1A2/COL3A1/COL4A1
MF	GO:0050840	extracellular matrix binding	13	0.00281474	DCN/NTN4/SPARC/NID1/ECM1/ITGA9/SLIT2/ADAMTS5/FBLN2/ADAMTS15/DAG1/CD248/SSC5D
MF	GO:0030246	carbohydrate binding	27	0.00281474	MRC2/VCAN/P4HA2/PLOD1/SIGLEC1/CD209/GALNT16/MAN2B1/CLEC11A/PLOD3/GALNT7/NECTIN1/P3H3/PRG4/LGALS8/P3H1/CANX/LOXL2/KLRG1/PLOD2/COLEC12/GALNT10/LMAN2/CD248/CALR/ENPP1/MRC1
MF	GO:0030021	extracellular matrix structural constituent conferring compression resistance	7	0.00281474	DCN/VCAN/ASPN/PRG4/LUM/HSPG2/TUFT1
MF	GO:0019838	growth factor binding	22	0.00580237	SRPX2/CCN4/KAZALD1/COL1A1/LTBP2/TWSG1/PXDN/COL5A1/CCN3/ACVRL1/COL6A1/EGFR/SHC1/FGFR4/COL1A2/HTRA1/LTBP3/COL3A1/HTRA3/COL4A1/S100A13/TRIM16
MF	GO:0001618	virus receptor activity	13	0.00580237	CD4/ITGB5/CD209/NECTIN1/CXCR4/EGFR/NCAM1/AXL/DAG1/LAMP1/TNFRSF4/DPP4/MRC1
MF	GO:0104005	hijacked molecular function	13	0.00580237	CD4/ITGB5/CD209/NECTIN1/CXCR4/EGFR/NCAM1/AXL/DAG1/LAMP1/TNFRSF4/DPP4/MRC1
MF	GO:0070325	lipoprotein particle receptor binding	7	0.0064609	SNX17/LANCL1/LRP1/APOE/HSPG2/AP2M1/HSP90B1
MF	GO:0038023	signaling receptor activity	65	0.00759513	CALCR/CRLF1/CD4/MRC2/MUSK/EPHA3/ROS1/FCGR2B/TACR2/ITGB5/LILRB5/B9D1/NRXN2/NECTIN1/ADGRD1/PTK7/LANCL1/PTK2B/CXCR4/RECK/LRP1/RRBP1/TNFRSF19/LYVE1/ITGA11/KLRG1/ACVRL1/GPR161/FCGR2A/EGFR/NLGN4X/PTPRR/PTPRD/PTPRN2/FZD1/KIT/COLEC12/GPR153/FCER1G/IFNGR2/FGFR4/ADORA1/HPGD/NLGN4Y/FOLR2/AXL/ANTXR1/NLGN2/CHRNB1/CD14/PAQR8/CMKLR1/FZD8/F2R/CSF1R/PAQR7/CCR10/IFNLR1/TNFRSF4/RTN4RL2/CHRNG/LPAR1/IL10RB/GPR162/MRC1
MF	GO:0043394	proteoglycan binding	9	0.00818281	COL5A3/FN1/NID1/LRP1/APOE/COL5A1/GPNMB/CTSK/SLIT2
MF	GO:0004222	metalloendopeptidase activity	14	0.0117045	FAP/ADAMTS2/MMP2/MMP11/ADAMTS8/ADAMTS7/ADAMTS10/ADAMTS5/MMP14/ADAMTS15/BMP1/MMP23B/MME/MMP17
MF	GO:0004888	transmembrane signaling receptor activity	50	0.0127955	CALCR/CRLF1/CD4/MRC2/MUSK/EPHA3/ROS1/FCGR2B/TACR2/LILRB5/B9D1/NRXN2/ADGRD1/LANCL1/PTK2B/CXCR4/TNFRSF19/LYVE1/ITGA11/ACVRL1/GPR161/FCGR2A/EGFR/PTPRR/PTPRD/PTPRN2/FZD1/KIT/GPR153/FCER1G/IFNGR2/FGFR4/ADORA1/HPGD/AXL/ANTXR1/CHRNB1/CD14/CMKLR1/FZD8/F2R/CSF1R/CCR10/IFNLR1/TNFRSF4/CHRNG/LPAR1/IL10RB/GPR162/MRC1
MF	GO:0008235	metalloexopeptidase activity	11	0.0127955	AGBL5/CPQ/XPNPEP1/RNPEPL1/VASH2/MMP14/CPA3/ERAP1/DPEP2/MMP17/AGBL1
MF	GO:0097493	structural molecule activity conferring elasticity	5	0.0216363	EMILIN1/FBLN5/FBLN2/FBN1/EMILIN3
MF	GO:0016638	oxidoreductase activity, acting on the CH-NH2 group of donors	6	0.0245715	LOX/LOXL3/LOXL1/LOXL2/LOXL4/GLUD1
MF	GO:0050750	low-density lipoprotein particle receptor binding	6	0.0245715	SNX17/LANCL1/APOE/HSPG2/AP2M1/HSP90B1
MF	GO:0050839	cell adhesion molecule binding	53	0.0275011	LASP1/TENM1/FSCN1/FAP/PSEN1/ITGB5/COL16A1/CHMP5/LAMB1/EZR/RANGAP1/CCN4/PLIN3/NRXN2/NECTIN1/THBS4/DBN1/SPTBN1/FN1/TXNDC9/CAPZA1/LGALS8/MACF1/COL5A1/ADAMTS8/GPNMB/CCN3/EMILIN1/FBLN5/UNC45A/CDH11/SFRP2/EGFR/NLGN4X/TENM4/PTPRD/THY1/ADAMTS5/MMP14/SYK/NLGN4Y/FBN1/TNXB/COL3A1/NLGN2/LAMB2/SPTBN2/CD151/CALR/SEPTIN9/SHTN1/ITGBL1/TWF2
MF	GO:0008233	peptidase activity	48	0.0420302	CAPN1/CAPN6/FAP/PSEN1/AGBL5/ADAMTS2/MMP2/TPSD1/MMP11/LGMN/CTSZ/HM13/CPQ/CASP2/XPNPEP1/F10/CNDP2/ADAMTS8/ADAMTS7/SCRN2/ADAMTS10/RNPEPL1/CTSK/VASH2/CAPN5/ADAMTS5/ADAMTSL3/MMP14/ASRGL1/CPA3/ERAP1/HTRA1/ADAMTS15/PDIA3/DPEP2/BMP1/OTUD7A/HTRA3/TPSAB1/C1S/MMP23B/MME/TPSB2/DPP4/ADAMTSL2/MMP17/DPP3/AGBL1
MF	GO:0031418	L-ascorbic acid binding	6	0.0450969	P4HA2/PLOD1/PLOD3/P3H3/P3H1/PLOD2
MF	GO:0070011	peptidase activity, acting on L-amino acid peptides	46	0.0450969	CAPN1/CAPN6/FAP/PSEN1/AGBL5/ADAMTS2/MMP2/TPSD1/MMP11/LGMN/CTSZ/HM13/CPQ/CASP2/XPNPEP1/F10/CNDP2/ADAMTS8/ADAMTS7/SCRN2/ADAMTS10/RNPEPL1/CTSK/VASH2/CAPN5/ADAMTS5/MMP14/ASRGL1/CPA3/ERAP1/HTRA1/ADAMTS15/PDIA3/DPEP2/BMP1/OTUD7A/HTRA3/TPSAB1/C1S/MMP23B/MME/TPSB2/DPP4/MMP17/DPP3/AGBL1
MF	GO:0005251	delayed rectifier potassium channel activity	5	0.0450969	KCNC4/KCNA5/KCNC3/KCNB1/KCNA2
MF	GO:0016641	oxidoreductase activity, acting on the CH-NH2 group of donors, oxygen as acceptor	5	0.0450969	LOX/LOXL3/LOXL1/LOXL2/LOXL4
M6:
MF	GO:0032183	SUMO binding	5	0.0493913	TOLLIP/NR3C1/USPL1/TDG/SIMC1
MF	GO:0004879	nuclear receptor activity	7	0.0493913	SREBF1/PPARD/NR3C1/NR4A3/ESRRB/NR4A1/RORC
MF	GO:0098531	transcription factor activity, direct ligand regulated sequence-specific DNA binding	7	0.0493913	SREBF1/PPARD/NR3C1/NR4A3/ESRRB/NR4A1/RORC
MF	GO:0008509	anion transmembrane transporter activity	16	0.0493913	SLC25A13/CLCN6/SLC38A7/CLCN7/SLC1A1/SLC38A1/CLCN2/SLC19A2/SLC6A8/SLC25A25/SLC16A1/ABCA1/SLC25A30/SLC26A11/MFSD5/SLC25A29
M8:
No enriched terms
M9:
CC	GO:1990204	oxidoreductase complex	7	0.00488863	DBT/PDK1/RRM1/ND2/ND5/ND3/ND4L
CC	GO:0005747	mitochondrial respiratory chain complex I	4	0.0417329	ND2/ND5/ND3/ND4L
CC	GO:0030964	NADH dehydrogenase complex	4	0.0417329	ND2/ND5/ND3/ND4L
CC	GO:0045271	respiratory chain complex I	4	0.0417329	ND2/ND5/ND3/ND4L
MF	GO:0003954	NADH dehydrogenase activity	4	0.0361016	ND2/ND5/ND3/ND4L
MF	GO:0008137	NADH dehydrogenase (ubiquinone) activity	4	0.0361016	ND2/ND5/ND3/ND4L
MF	GO:0050136	NADH dehydrogenase (quinone) activity	4	0.0361016	ND2/ND5/ND3/ND4L
MF	GO:0016874	ligase activity	6	0.043578	MTHFD1/EPRS1/NARS2/NAE1/SUCLG2/TARS3
M11:
CC	GO:0000137	Golgi cis cisterna	8	0.000112235	GOLGA8Q/GOLGA8R/GOLGA8M/GOLGA8O/GOLGA8N/GOLGA8K/GOLGA8S/GOLGA8IP
M12:
No enriched terms
M13:
BP	GO:0002521	leukocyte differentiation	34	0.0169446	POU2F2/BAX/XBP1/RIPK2/JAK3/CDK6/LTBR/SOX4/PAX1/DLL4/RIPK3/DTX1/DOCK10/HLX/TLR4/RIPK1/EPHA2/ITGB1/ZFP36L2/VCAM1/IFI16/CCR1/SLC9B2/PRELID1/JUNB/LIG4/HCLS1/TMEM64/FES/ZFP36L1/NRARP/DLL1/PNP/NME1
MF	GO:0050700	CARD domain binding	5	0.0203976	RIPK2/CARD8/CARD19/CASP4/CARD16
M17:
BP	GO:0046649	lymphocyte activation	28	1.31812e-19	ITGAL/SPI1/PTPRC/TNFSF13B/CORO1A/LILRB1/RASAL3/PTPN6/NCKAP1L/BTN2A2/RAC2/LILRB2/DOCK2/LCP1/ADAM8/ITGB2/JAML/CCDC88B/IL7R/PIK3CD/CLEC7A/IKZF1/LILRB4/SPN/HLA-DOA/LST1/LYN/CCL5
BP	GO:0042110	T cell activation	24	9.57291e-19	ITGAL/PTPRC/TNFSF13B/CORO1A/LILRB1/RASAL3/PTPN6/NCKAP1L/BTN2A2/RAC2/LILRB2/DOCK2/LCP1/ADAM8/JAML/CCDC88B/IL7R/PIK3CD/CLEC7A/LILRB4/SPN/HLA-DOA/LYN/CCL5
BP	GO:0050865	regulation of cell activation	25	2.5244e-18	FGR/PTPRC/TNFSF13B/CORO1A/LILRB1/RASAL3/PTPN6/PLEK/NCKAP1L/BTN2A2/RAC2/LILRB2/ADAM8/ITGB2/CCDC88B/IL7R/PTAFR/ITGAM/CLEC7A/LILRB4/SPN/HLA-DOA/LST1/LYN/CCL5
BP	GO:0002694	regulation of leukocyte activation	24	4.16578e-18	FGR/PTPRC/TNFSF13B/CORO1A/LILRB1/RASAL3/PTPN6/NCKAP1L/BTN2A2/RAC2/LILRB2/ADAM8/ITGB2/CCDC88B/IL7R/PTAFR/ITGAM/CLEC7A/LILRB4/SPN/HLA-DOA/LST1/LYN/CCL5
BP	GO:0050867	positive regulation of cell activation	21	4.38741e-18	FGR/PTPRC/TNFSF13B/CORO1A/LILRB1/RASAL3/PTPN6/PLEK/NCKAP1L/BTN2A2/LILRB2/ADAM8/ITGB2/CCDC88B/IL7R/PTAFR/ITGAM/CLEC7A/LILRB4/LYN/CCL5
BP	GO:0007159	leukocyte cell-cell adhesion	21	4.45279e-18	ITGAL/PTPRC/TNFSF13B/CORO1A/LILRB1/RASAL3/SELPLG/PTPN6/NCKAP1L/BTN2A2/RAC2/LILRB2/ADAM8/ITGB2/CCDC88B/IL7R/PTAFR/LILRB4/SPN/LYN/CCL5
BP	GO:0002696	positive regulation of leukocyte activation	20	3.04281e-17	FGR/PTPRC/TNFSF13B/CORO1A/LILRB1/RASAL3/PTPN6/NCKAP1L/BTN2A2/LILRB2/ADAM8/ITGB2/CCDC88B/IL7R/PTAFR/ITGAM/CLEC7A/LILRB4/LYN/CCL5
BP	GO:1903039	positive regulation of leukocyte cell-cell adhesion	17	4.5361e-16	PTPRC/TNFSF13B/CORO1A/LILRB1/RASAL3/PTPN6/NCKAP1L/BTN2A2/LILRB2/ADAM8/ITGB2/CCDC88B/IL7R/PTAFR/LILRB4/LYN/CCL5
BP	GO:0002274	myeloid leukocyte activation	25	9.15359e-16	FGR/ITGAL/LCP2/SPI1/PTPRC/LYZ/BIN2/PTPN6/ARHGAP9/NCKAP1L/RAC2/LILRB2/DOCK2/CD53/IQGAP2/ADAM8/ITGB2/CTSS/CYBB/PTAFR/ITGAM/PIK3CD/ARHGAP45/LYN/CCL5
BP	GO:1903037	regulation of leukocyte cell-cell adhesion	18	3.74657e-15	PTPRC/TNFSF13B/CORO1A/LILRB1/RASAL3/PTPN6/NCKAP1L/BTN2A2/LILRB2/ADAM8/ITGB2/CCDC88B/IL7R/PTAFR/LILRB4/SPN/LYN/CCL5
BP	GO:0043299	leukocyte degranulation	23	3.97375e-15	FGR/ITGAL/PTPRC/LYZ/CORO1A/BIN2/PTPN6/ARHGAP9/NCKAP1L/RAC2/LILRB2/DOCK2/CD53/IQGAP2/ADAM8/ITGB2/CTSS/CYBB/PTAFR/ITGAM/PIK3CD/ARHGAP45/LYN
BP	GO:0051249	regulation of lymphocyte activation	20	3.97375e-15	PTPRC/TNFSF13B/CORO1A/LILRB1/RASAL3/PTPN6/NCKAP1L/BTN2A2/RAC2/LILRB2/ADAM8/CCDC88B/IL7R/CLEC7A/LILRB4/SPN/HLA-DOA/LST1/LYN/CCL5
BP	GO:0022409	positive regulation of cell-cell adhesion	17	3.97375e-15	PTPRC/TNFSF13B/CORO1A/LILRB1/RASAL3/PTPN6/NCKAP1L/BTN2A2/LILRB2/ADAM8/ITGB2/CCDC88B/IL7R/PTAFR/LILRB4/LYN/CCL5
BP	GO:0046651	lymphocyte proliferation	17	4.55718e-15	PTPRC/TNFSF13B/CORO1A/LILRB1/RASAL3/PTPN6/NCKAP1L/BTN2A2/RAC2/LILRB2/DOCK2/CCDC88B/IL7R/SPN/LST1/LYN/CCL5
BP	GO:0050863	regulation of T cell activation	18	4.77858e-15	PTPRC/TNFSF13B/CORO1A/LILRB1/RASAL3/PTPN6/NCKAP1L/BTN2A2/RAC2/LILRB2/ADAM8/CCDC88B/IL7R/LILRB4/SPN/HLA-DOA/LYN/CCL5
BP	GO:0032943	mononuclear cell proliferation	17	4.91096e-15	PTPRC/TNFSF13B/CORO1A/LILRB1/RASAL3/PTPN6/NCKAP1L/BTN2A2/RAC2/LILRB2/DOCK2/CCDC88B/IL7R/SPN/LST1/LYN/CCL5
BP	GO:0070661	leukocyte proliferation	17	1.8468e-14	PTPRC/TNFSF13B/CORO1A/LILRB1/RASAL3/PTPN6/NCKAP1L/BTN2A2/RAC2/LILRB2/DOCK2/CCDC88B/IL7R/SPN/LST1/LYN/CCL5
BP	GO:0022407	regulation of cell-cell adhesion	19	2.46258e-14	PTPRC/TNFSF13B/CORO1A/LILRB1/RASAL3/AKNA/PTPN6/NCKAP1L/BTN2A2/LILRB2/ADAM8/ITGB2/CCDC88B/IL7R/PTAFR/LILRB4/SPN/LYN/CCL5
BP	GO:0002275	myeloid cell activation involved in immune response	22	4.24598e-14	FGR/ITGAL/PTPRC/LYZ/BIN2/PTPN6/ARHGAP9/NCKAP1L/RAC2/LILRB2/DOCK2/CD53/IQGAP2/ADAM8/ITGB2/CTSS/CYBB/PTAFR/ITGAM/PIK3CD/ARHGAP45/LYN
BP	GO:0050670	regulation of lymphocyte proliferation	15	5.20599e-14	PTPRC/TNFSF13B/CORO1A/LILRB1/RASAL3/PTPN6/NCKAP1L/BTN2A2/RAC2/LILRB2/CCDC88B/SPN/LST1/LYN/CCL5
BP	GO:0050870	positive regulation of T cell activation	15	5.20599e-14	PTPRC/TNFSF13B/CORO1A/LILRB1/RASAL3/PTPN6/NCKAP1L/BTN2A2/LILRB2/ADAM8/CCDC88B/IL7R/LILRB4/LYN/CCL5
BP	GO:0032944	regulation of mononuclear cell proliferation	15	5.56059e-14	PTPRC/TNFSF13B/CORO1A/LILRB1/RASAL3/PTPN6/NCKAP1L/BTN2A2/RAC2/LILRB2/CCDC88B/SPN/LST1/LYN/CCL5
BP	GO:0002444	myeloid leukocyte mediated immunity	22	5.56059e-14	FGR/ITGAL/PTPRC/LYZ/BIN2/PTPN6/ARHGAP9/NCKAP1L/RAC2/LILRB2/DOCK2/CD53/IQGAP2/ADAM8/ITGB2/CTSS/CYBB/PTAFR/ITGAM/PIK3CD/ARHGAP45/LYN
BP	GO:0070663	regulation of leukocyte proliferation	15	1.01452e-13	PTPRC/TNFSF13B/CORO1A/LILRB1/RASAL3/PTPN6/NCKAP1L/BTN2A2/RAC2/LILRB2/CCDC88B/SPN/LST1/LYN/CCL5
BP	GO:0051251	positive regulation of lymphocyte activation	16	2.37485e-13	PTPRC/TNFSF13B/CORO1A/LILRB1/RASAL3/PTPN6/NCKAP1L/BTN2A2/LILRB2/ADAM8/CCDC88B/IL7R/CLEC7A/LILRB4/LYN/CCL5
BP	GO:0042098	T cell proliferation	14	5.85835e-13	PTPRC/TNFSF13B/CORO1A/LILRB1/RASAL3/PTPN6/NCKAP1L/BTN2A2/RAC2/LILRB2/DOCK2/CCDC88B/SPN/CCL5
BP	GO:0042129	regulation of T cell proliferation	13	7.4353e-13	PTPRC/TNFSF13B/CORO1A/LILRB1/RASAL3/PTPN6/NCKAP1L/BTN2A2/RAC2/LILRB2/CCDC88B/SPN/CCL5
BP	GO:0042119	neutrophil activation	20	1.21126e-12	FGR/ITGAL/PTPRC/LYZ/BIN2/PTPN6/ARHGAP9/NCKAP1L/LILRB2/DOCK2/CD53/IQGAP2/ADAM8/ITGB2/CTSS/CYBB/PTAFR/ITGAM/ARHGAP45/CCL5
BP	GO:0036230	granulocyte activation	20	1.35985e-12	FGR/ITGAL/PTPRC/LYZ/BIN2/PTPN6/ARHGAP9/NCKAP1L/LILRB2/DOCK2/CD53/IQGAP2/ADAM8/ITGB2/CTSS/CYBB/PTAFR/ITGAM/ARHGAP45/CCL5
BP	GO:0050900	leukocyte migration	17	6.3425e-12	ITGAL/CORO1A/SELPLG/PTPN6/NCKAP1L/RAC2/MYO1G/DOK2/ADAM8/ITGB2/JAML/PTAFR/ITGAM/PIK3CD/SPN/LYN/CCL5
BP	GO:0043312	neutrophil degranulation	19	9.96506e-12	FGR/ITGAL/PTPRC/LYZ/BIN2/PTPN6/ARHGAP9/NCKAP1L/LILRB2/DOCK2/CD53/IQGAP2/ADAM8/ITGB2/CTSS/CYBB/PTAFR/ITGAM/ARHGAP45
BP	GO:0002283	neutrophil activation involved in immune response	19	1.01339e-11	FGR/ITGAL/PTPRC/LYZ/BIN2/PTPN6/ARHGAP9/NCKAP1L/LILRB2/DOCK2/CD53/IQGAP2/ADAM8/ITGB2/CTSS/CYBB/PTAFR/ITGAM/ARHGAP45
BP	GO:0002446	neutrophil mediated immunity	19	1.37489e-11	FGR/ITGAL/PTPRC/LYZ/BIN2/PTPN6/ARHGAP9/NCKAP1L/LILRB2/DOCK2/CD53/IQGAP2/ADAM8/ITGB2/CTSS/CYBB/PTAFR/ITGAM/ARHGAP45
BP	GO:0045785	positive regulation of cell adhesion	17	1.38241e-11	PTPRC/TNFSF13B/CORO1A/LILRB1/RASAL3/PTPN6/NCKAP1L/BTN2A2/LILRB2/ADAM8/ITGB2/CCDC88B/IL7R/PTAFR/LILRB4/LYN/CCL5
BP	GO:0002764	immune response-regulating signaling pathway	19	5.07234e-11	FGR/LCP2/PTPRC/FYB1/LILRB1/PTPN6/NCKAP1L/BTN2A2/THEMIS2/LILRB2/CLEC10A/MYO1G/ITGB2/CTSS/ITGAM/PIK3CD/CLEC7A/LILRB4/LYN
BP	GO:0030155	regulation of cell adhesion	20	9.0925e-11	PTPRC/TNFSF13B/CORO1A/LILRB1/RASAL3/AKNA/PTPN6/NCKAP1L/BTN2A2/RAC2/LILRB2/ADAM8/ITGB2/CCDC88B/IL7R/PTAFR/LILRB4/SPN/LYN/CCL5
BP	GO:0006909	phagocytosis	14	2.97975e-10	FGR/ITGAL/PTPRC/CORO1A/BIN2/NCF2/NCKAP1L/DOCK2/MYO1G/IRF8/ITGB2/ITGAM/CLEC7A/LYN
BP	GO:0030098	lymphocyte differentiation	14	9.96626e-10	SPI1/PTPRC/PTPN6/NCKAP1L/BTN2A2/LILRB2/DOCK2/ADAM8/IL7R/PIK3CD/IKZF1/LILRB4/SPN/HLA-DOA
BP	GO:0002757	immune response-activating signal transduction	17	1.93235e-09	FGR/LCP2/PTPRC/FYB1/PTPN6/NCKAP1L/BTN2A2/THEMIS2/CLEC10A/MYO1G/ITGB2/CTSS/ITGAM/PIK3CD/CLEC7A/LILRB4/LYN
BP	GO:0002521	leukocyte differentiation	16	2.71176e-09	SPI1/PTPRC/LILRB1/PTPN6/NCKAP1L/BTN2A2/LILRB2/DOCK2/ADAM8/IL7R/PIK3CD/IKZF1/LILRB4/SPN/HLA-DOA/LYN
BP	GO:0002768	immune response-regulating cell surface receptor signaling pathway	15	2.9244e-09	FGR/LCP2/PTPRC/FYB1/LILRB1/PTPN6/NCKAP1L/BTN2A2/THEMIS2/LILRB2/CLEC10A/MYO1G/PIK3CD/LILRB4/LYN
BP	GO:0002250	adaptive immune response	14	2.9244e-09	PTPRC/TNFSF13B/LILRB1/PTPN6/LILRB2/CLEC10A/MYO1G/CTSS/IL7R/PIK3CD/LILRB4/SPN/HLA-DOA/LYN
BP	GO:0002253	activation of immune response	17	9.22219e-09	FGR/LCP2/PTPRC/FYB1/PTPN6/NCKAP1L/BTN2A2/THEMIS2/CLEC10A/MYO1G/ITGB2/CTSS/ITGAM/PIK3CD/CLEC7A/LILRB4/LYN
BP	GO:0042102	positive regulation of T cell proliferation	8	3.30093e-08	PTPRC/TNFSF13B/CORO1A/RASAL3/NCKAP1L/LILRB2/CCDC88B/CCL5
BP	GO:0070665	positive regulation of leukocyte proliferation	9	3.58361e-08	PTPRC/TNFSF13B/CORO1A/RASAL3/NCKAP1L/LILRB2/CCDC88B/LYN/CCL5
BP	GO:0030217	T cell differentiation	11	3.92202e-08	PTPRC/NCKAP1L/BTN2A2/LILRB2/DOCK2/ADAM8/IL7R/PIK3CD/LILRB4/SPN/HLA-DOA
BP	GO:0002703	regulation of leukocyte mediated immunity	10	6.91081e-08	FGR/PTPRC/LILRB1/PTPN6/RAC2/ITGB2/IL7R/PTAFR/ITGAM/LYN
BP	GO:0002429	immune response-activating cell surface receptor signaling pathway	13	1.05879e-07	FGR/LCP2/PTPRC/FYB1/PTPN6/NCKAP1L/BTN2A2/THEMIS2/CLEC10A/MYO1G/PIK3CD/LILRB4/LYN
BP	GO:1902105	regulation of leukocyte differentiation	11	2.08119e-07	PTPRC/LILRB1/PTPN6/NCKAP1L/BTN2A2/LILRB2/ADAM8/IL7R/LILRB4/HLA-DOA/LYN
BP	GO:0006935	chemotaxis	15	2.40353e-07	CORO1A/BIN2/NCKAP1L/RAC2/DOCK2/DOK2/ADAM8/ITGB2/JAML/PTAFR/EMB/PIK3CD/SPN/LYN/CCL5
BP	GO:0045619	regulation of lymphocyte differentiation	9	2.4574e-07	PTPRC/PTPN6/NCKAP1L/BTN2A2/LILRB2/ADAM8/IL7R/LILRB4/HLA-DOA
BP	GO:0042330	taxis	15	2.47244e-07	CORO1A/BIN2/NCKAP1L/RAC2/DOCK2/DOK2/ADAM8/ITGB2/JAML/PTAFR/EMB/PIK3CD/SPN/LYN/CCL5
BP	GO:0032945	negative regulation of mononuclear cell proliferation	7	2.7167e-07	LILRB1/PTPN6/BTN2A2/LILRB2/SPN/LST1/LYN
BP	GO:0050672	negative regulation of lymphocyte proliferation	7	2.7167e-07	LILRB1/PTPN6/BTN2A2/LILRB2/SPN/LST1/LYN
BP	GO:0045123	cellular extravasation	7	3.10826e-07	SELPLG/ADAM8/ITGB2/JAML/PTAFR/PIK3CD/SPN
BP	GO:0001906	cell killing	8	3.27559e-07	PTPRC/LYZ/CORO1A/LILRB1/PTPN6/IL7R/ITGAM/CLEC7A
BP	GO:0045730	respiratory burst	6	3.92075e-07	NCF2/RAC2/CYBB/CD52/PIK3CD/CLEC7A
BP	GO:0070664	negative regulation of leukocyte proliferation	7	3.96165e-07	LILRB1/PTPN6/BTN2A2/LILRB2/SPN/LST1/LYN
BP	GO:0050671	positive regulation of lymphocyte proliferation	8	4.26116e-07	PTPRC/TNFSF13B/CORO1A/RASAL3/NCKAP1L/LILRB2/CCDC88B/CCL5
BP	GO:0032946	positive regulation of mononuclear cell proliferation	8	4.6407e-07	PTPRC/TNFSF13B/CORO1A/RASAL3/NCKAP1L/LILRB2/CCDC88B/CCL5
BP	GO:1990266	neutrophil migration	7	4.99872e-07	NCKAP1L/RAC2/ADAM8/ITGB2/JAML/PIK3CD/CCL5
BP	GO:0045582	positive regulation of T cell differentiation	7	6.45041e-07	PTPRC/NCKAP1L/BTN2A2/LILRB2/ADAM8/IL7R/LILRB4
BP	GO:0030595	leukocyte chemotaxis	9	7.11986e-07	CORO1A/NCKAP1L/RAC2/ADAM8/ITGB2/JAML/PIK3CD/LYN/CCL5
BP	GO:0045580	regulation of T cell differentiation	8	9.38975e-07	PTPRC/NCKAP1L/BTN2A2/LILRB2/ADAM8/IL7R/LILRB4/HLA-DOA
BP	GO:0043300	regulation of leukocyte degranulation	6	1.1428e-06	FGR/RAC2/ITGB2/PTAFR/ITGAM/LYN
BP	GO:0001817	regulation of cytokine production	15	1.25151e-06	FGR/PTPRC/LILRB1/PTPN6/NCKAP1L/BTN2A2/LILRB2/IRF8/ADAM8/CYBB/CCDC88B/PTAFR/CLEC7A/SPN/LYN
BP	GO:0060326	cell chemotaxis	10	1.41201e-06	CORO1A/BIN2/NCKAP1L/RAC2/ADAM8/ITGB2/JAML/PIK3CD/LYN/CCL5
BP	GO:0045621	positive regulation of lymphocyte differentiation	7	1.57376e-06	PTPRC/NCKAP1L/BTN2A2/LILRB2/ADAM8/IL7R/LILRB4
BP	GO:0007264	small GTPase mediated signal transduction	15	1.63251e-06	GMIP/ARHGAP4/MYO9B/CYTH4/RASAL3/ARHGAP9/PSD4/RAC2/DOCK2/FGD2/DOK2/RGS19/ARHGAP45/ARHGAP30/LYN
BP	GO:0051056	regulation of small GTPase mediated signal transduction	12	1.65187e-06	GMIP/ARHGAP4/MYO9B/CYTH4/RASAL3/ARHGAP9/PSD4/RAC2/FGD2/ARHGAP45/ARHGAP30/LYN
BP	GO:0050851	antigen receptor-mediated signaling pathway	10	2.26509e-06	LCP2/PTPRC/FYB1/PTPN6/NCKAP1L/BTN2A2/THEMIS2/PIK3CD/LILRB4/LYN
BP	GO:1903555	regulation of tumor necrosis factor superfamily cytokine production	8	2.31301e-06	PTPRC/LILRB1/PTPN6/ADAM8/CYBB/PTAFR/CLEC7A/SPN
BP	GO:0002886	regulation of myeloid leukocyte mediated immunity	6	2.35149e-06	FGR/RAC2/ITGB2/PTAFR/ITGAM/LYN
BP	GO:0097530	granulocyte migration	7	2.4987e-06	NCKAP1L/RAC2/ADAM8/ITGB2/JAML/PIK3CD/CCL5
BP	GO:0006954	inflammatory response	14	2.67168e-06	ITGAL/PTPRC/LYZ/AKNA/THEMIS2/ADAM8/ITGB2/CYBB/PTAFR/ITGAM/PIK3CD/CLEC7A/LYN/CCL5
BP	GO:0071706	tumor necrosis factor superfamily cytokine production	8	2.98729e-06	PTPRC/LILRB1/PTPN6/ADAM8/CYBB/PTAFR/CLEC7A/SPN
BP	GO:0030593	neutrophil chemotaxis	6	3.49222e-06	NCKAP1L/RAC2/ITGB2/JAML/PIK3CD/CCL5
BP	GO:0042554	superoxide anion generation	5	3.81354e-06	NCF2/ITGB2/CYBB/ITGAM/CLEC7A
BP	GO:0046629	gamma-delta T cell activation	4	4.48552e-06	PTPRC/LILRB1/NCKAP1L/JAML
BP	GO:0002695	negative regulation of leukocyte activation	8	5.37622e-06	PTPRC/LILRB1/PTPN6/BTN2A2/LILRB2/SPN/LST1/LYN
BP	GO:0097529	myeloid leukocyte migration	8	5.37622e-06	NCKAP1L/RAC2/ADAM8/ITGB2/JAML/PIK3CD/LYN/CCL5
BP	GO:1903706	regulation of hemopoiesis	12	1.10611e-05	SPI1/PTPRC/LILRB1/PTPN6/NCKAP1L/BTN2A2/LILRB2/ADAM8/IL7R/LILRB4/HLA-DOA/LYN
BP	GO:0001909	leukocyte mediated cytotoxicity	6	1.44037e-05	PTPRC/CORO1A/LILRB1/PTPN6/IL7R/ITGAM
BP	GO:2000106	regulation of leukocyte apoptotic process	6	1.44037e-05	LILRB1/ADAM8/IL7R/PIK3CD/LYN/CCL5
BP	GO:0050866	negative regulation of cell activation	8	1.60979e-05	PTPRC/LILRB1/PTPN6/BTN2A2/LILRB2/SPN/LST1/LYN
BP	GO:0001819	positive regulation of cytokine production	11	1.68032e-05	FGR/PTPRC/LILRB1/LILRB2/IRF8/ADAM8/CYBB/CCDC88B/PTAFR/CLEC7A/SPN
BP	GO:0071621	granulocyte chemotaxis	6	1.70527e-05	NCKAP1L/RAC2/ITGB2/JAML/PIK3CD/CCL5
BP	GO:1903557	positive regulation of tumor necrosis factor superfamily cytokine production	6	1.70527e-05	PTPRC/ADAM8/CYBB/PTAFR/CLEC7A/SPN
BP	GO:0002699	positive regulation of immune effector process	8	1.72698e-05	FGR/PTPRC/LILRB1/RAC2/ITGB2/PTAFR/ITGAM/LYN
BP	GO:0051250	negative regulation of lymphocyte activation	7	2.29294e-05	LILRB1/PTPN6/BTN2A2/LILRB2/SPN/LST1/LYN
BP	GO:0042035	regulation of cytokine biosynthetic process	6	2.47719e-05	PTPRC/LILRB1/CYBB/PTAFR/CLEC7A/SPN
BP	GO:0002683	negative regulation of immune system process	11	2.52775e-05	PTPRC/LILRB1/PTPN6/BTN2A2/LILRB2/IL7R/LILRB4/SPN/HLA-DOA/LST1/LYN
BP	GO:0032680	regulation of tumor necrosis factor production	7	2.52775e-05	PTPRC/LILRB1/PTPN6/CYBB/PTAFR/CLEC7A/SPN
BP	GO:1902107	positive regulation of leukocyte differentiation	7	2.52775e-05	PTPRC/NCKAP1L/BTN2A2/LILRB2/ADAM8/IL7R/LILRB4
BP	GO:0048015	phosphatidylinositol-mediated signaling	8	2.52775e-05	FGR/PTPN6/BTN2A2/PLCB2/PTAFR/PIK3CD/LYN/CCL5
BP	GO:0045088	regulation of innate immune response	11	2.69987e-05	FGR/LILRB1/PTPN6/CLEC10A/ADAM8/ITGB2/CTSS/ITGAM/CLEC7A/LYN/CCL5
BP	GO:0060627	regulation of vesicle-mediated transport	12	2.69987e-05	FGR/PTPRC/CORO1A/LILRB1/NCKAP1L/RAC2/DOCK2/ITGB2/PTAFR/ITGAM/CLEC7A/LYN
BP	GO:0002697	regulation of immune effector process	10	2.69987e-05	FGR/PTPRC/LILRB1/PTPN6/RAC2/ITGB2/IL7R/PTAFR/ITGAM/LYN
BP	GO:0048017	inositol lipid-mediated signaling	8	2.69987e-05	FGR/PTPN6/BTN2A2/PLCB2/PTAFR/PIK3CD/LYN/CCL5
BP	GO:0032640	tumor necrosis factor production	7	2.92103e-05	PTPRC/LILRB1/PTPN6/CYBB/PTAFR/CLEC7A/SPN
BP	GO:0050853	B cell receptor signaling pathway	5	3.57987e-05	PTPRC/PTPN6/NCKAP1L/PIK3CD/LYN
BP	GO:0030335	positive regulation of cell migration	12	3.82905e-05	FGR/PTPRC/CORO1A/NCKAP1L/RAC2/ADAM8/PTAFR/PIK3CD/CLEC7A/SPN/LYN/CCL5
BP	GO:0043087	regulation of GTPase activity	12	3.82905e-05	GMIP/ARHGAP4/MYO9B/RASAL3/ARHGAP9/NCKAP1L/DOCK2/IQGAP2/FGD2/ARHGAP45/ARHGAP30/CCL5
BP	GO:0042108	positive regulation of cytokine biosynthetic process	5	3.98521e-05	PTPRC/CYBB/PTAFR/CLEC7A/SPN
BP	GO:0042089	cytokine biosynthetic process	6	4.05915e-05	PTPRC/LILRB1/CYBB/PTAFR/CLEC7A/SPN
BP	GO:0042107	cytokine metabolic process	6	4.05915e-05	PTPRC/LILRB1/CYBB/PTAFR/CLEC7A/SPN
BP	GO:0042130	negative regulation of T cell proliferation	5	4.382e-05	LILRB1/PTPN6/BTN2A2/LILRB2/SPN
BP	GO:0045576	mast cell activation	5	4.382e-05	FGR/LCP2/RAC2/PIK3CD/LYN
BP	GO:2000147	positive regulation of cell motility	12	4.69991e-05	FGR/PTPRC/CORO1A/NCKAP1L/RAC2/ADAM8/PTAFR/PIK3CD/CLEC7A/SPN/LYN/CCL5
BP	GO:0072678	T cell migration	5	4.87624e-05	MYO1G/ADAM8/PIK3CD/SPN/CCL5
BP	GO:0050852	T cell receptor signaling pathway	8	4.87624e-05	LCP2/PTPRC/FYB1/PTPN6/BTN2A2/THEMIS2/PIK3CD/LILRB4
BP	GO:0071887	leukocyte apoptotic process	6	5.38376e-05	LILRB1/ADAM8/IL7R/PIK3CD/LYN/CCL5
BP	GO:0043302	positive regulation of leukocyte degranulation	4	5.56154e-05	FGR/ITGB2/PTAFR/ITGAM
BP	GO:0051272	positive regulation of cellular component movement	12	5.93886e-05	FGR/PTPRC/CORO1A/NCKAP1L/RAC2/ADAM8/PTAFR/PIK3CD/CLEC7A/SPN/LYN/CCL5
BP	GO:0050854	regulation of antigen receptor-mediated signaling pathway	5	6.74219e-05	PTPRC/PTPN6/BTN2A2/LILRB4/LYN
BP	GO:2000108	positive regulation of leukocyte apoptotic process	4	6.74219e-05	ADAM8/PIK3CD/LYN/CCL5
BP	GO:0040017	positive regulation of locomotion	12	7.39909e-05	FGR/PTPRC/CORO1A/NCKAP1L/RAC2/ADAM8/PTAFR/PIK3CD/CLEC7A/SPN/LYN/CCL5
BP	GO:0042533	tumor necrosis factor biosynthetic process	4	8.08274e-05	LILRB1/CYBB/CLEC7A/SPN
BP	GO:0042534	regulation of tumor necrosis factor biosynthetic process	4	8.08274e-05	LILRB1/CYBB/CLEC7A/SPN
BP	GO:0042100	B cell proliferation	5	9.09543e-05	PTPRC/TNFSF13B/NCKAP1L/IL7R/LYN
BP	GO:0002707	negative regulation of lymphocyte mediated immunity	4	9.67266e-05	PTPRC/LILRB1/PTPN6/IL7R
BP	GO:0031341	regulation of cell killing	5	9.96599e-05	PTPRC/LILRB1/IL7R/ITGAM/CLEC7A
BP	GO:0002687	positive regulation of leukocyte migration	6	0.000120688	NCKAP1L/RAC2/ADAM8/PTAFR/SPN/CCL5
BP	GO:0002685	regulation of leukocyte migration	7	0.000134812	NCKAP1L/RAC2/ADAM8/PTAFR/SPN/LYN/CCL5
BP	GO:0002888	positive regulation of myeloid leukocyte mediated immunity	4	0.000134812	FGR/ITGB2/PTAFR/ITGAM
BP	GO:1903708	positive regulation of hemopoiesis	7	0.000140008	PTPRC/NCKAP1L/BTN2A2/LILRB2/ADAM8/IL7R/LILRB4
BP	GO:0046631	alpha-beta T cell activation	6	0.000142846	PTPRC/LILRB1/RASAL3/NCKAP1L/DOCK2/SPN
BP	GO:0033627	cell adhesion mediated by integrin	5	0.000142846	PTPN6/NCKAP1L/ITGB2/LYN/CCL5
BP	GO:0007229	integrin-mediated signaling pathway	6	0.000150622	FGR/ITGAL/FYB1/PLEK/ITGB2/ITGAM
BP	GO:0002823	negative regulation of adaptive immune response based on somatic recombination of immune receptors built from immunoglobulin superfamily domains	4	0.000151308	PTPRC/LILRB1/PTPN6/IL7R
BP	GO:0061756	leukocyte adhesion to vascular endothelial cell	4	0.000151308	SELPLG/ITGB2/PTAFR/SPN
BP	GO:0097028	dendritic cell differentiation	4	0.000151308	SPI1/LILRB1/LILRB2/LYN
BP	GO:0048872	homeostasis of number of cells	8	0.000154925	SPI1/TNFSF13B/CORO1A/NCKAP1L/IL7R/PIK3CD/IKZF1/LYN
BP	GO:0006801	superoxide metabolic process	5	0.000165184	NCF2/ITGB2/CYBB/ITGAM/CLEC7A
BP	GO:0002820	negative regulation of adaptive immune response	4	0.000203443	PTPRC/LILRB1/PTPN6/IL7R
BP	GO:0001776	leukocyte homeostasis	5	0.000210614	TNFSF13B/CORO1A/NCKAP1L/PIK3CD/LYN
BP	GO:0032760	positive regulation of tumor necrosis factor production	5	0.000210614	PTPRC/CYBB/PTAFR/CLEC7A/SPN
BP	GO:0072676	lymphocyte migration	5	0.000210614	MYO1G/ADAM8/PIK3CD/SPN/CCL5
BP	GO:0009617	response to bacterium	10	0.000236958	FGR/LYZ/LILRB1/IL10RA/LILRB2/IRF8/PTAFR/SPN/LYN/CCL5
BP	GO:0043547	positive regulation of GTPase activity	10	0.000236958	GMIP/ARHGAP4/MYO9B/RASAL3/ARHGAP9/NCKAP1L/DOCK2/ARHGAP45/ARHGAP30/CCL5
BP	GO:0045591	positive regulation of regulatory T cell differentiation	3	0.000252052	BTN2A2/LILRB2/LILRB4
BP	GO:0014066	regulation of phosphatidylinositol 3-kinase signaling	6	0.000252052	FGR/PTPN6/BTN2A2/PIK3CD/LYN/CCL5
BP	GO:1903305	regulation of regulated secretory pathway	6	0.000252052	FGR/RAC2/ITGB2/PTAFR/ITGAM/LYN
BP	GO:0002704	negative regulation of leukocyte mediated immunity	4	0.000255844	PTPRC/LILRB1/PTPN6/IL7R
BP	GO:0071216	cellular response to biotic stimulus	7	0.000281217	LILRB1/LILRB2/IRF8/PTAFR/CLEC7A/LYN/CCL5
BP	GO:0002710	negative regulation of T cell mediated immunity	3	0.000334538	PTPRC/LILRB1/IL7R
BP	GO:0072672	neutrophil extravasation	3	0.000334538	ADAM8/JAML/PIK3CD
BP	GO:0042113	B cell activation	7	0.000340785	PTPRC/TNFSF13B/PTPN6/NCKAP1L/IL7R/PIK3CD/LYN
BP	GO:0050764	regulation of phagocytosis	5	0.000347716	FGR/PTPRC/NCKAP1L/DOCK2/CLEC7A
BP	GO:0002279	mast cell activation involved in immune response	4	0.000364529	FGR/RAC2/PIK3CD/LYN
BP	GO:0043303	mast cell degranulation	4	0.000364529	FGR/RAC2/PIK3CD/LYN
BP	GO:0033628	regulation of cell adhesion mediated by integrin	4	0.00041026	PTPN6/NCKAP1L/LYN/CCL5
BP	GO:0001562	response to protozoan	3	0.000421248	IRF8/CCDC88B/CLEC7A
BP	GO:0033630	positive regulation of cell adhesion mediated by integrin	3	0.000421248	PTPN6/NCKAP1L/CCL5
BP	GO:0042832	defense response to protozoan	3	0.000421248	IRF8/CCDC88B/CLEC7A
BP	GO:0002448	mast cell mediated immunity	4	0.00045104	FGR/RAC2/PIK3CD/LYN
BP	GO:0014068	positive regulation of phosphatidylinositol 3-kinase signaling	5	0.000478427	FGR/PTPN6/PIK3CD/LYN/CCL5
BP	GO:0002285	lymphocyte activation involved in immune response	6	0.000486154	ITGAL/PTPRC/CORO1A/LILRB1/LCP1/SPN
BP	GO:0006911	phagocytosis, engulfment	4	0.000494316	BIN2/NCKAP1L/ITGB2/ITGAM
BP	GO:0070228	regulation of lymphocyte apoptotic process	4	0.000494316	ADAM8/IL7R/LYN/CCL5
BP	GO:1904892	regulation of STAT cascade	5	0.000500713	PTPRC/IL10RA/IL7R/LYN/CCL5
BP	GO:0002460	adaptive immune response based on somatic recombination of immune receptors built from immunoglobulin superfamily domains	7	0.000520506	PTPRC/TNFSF13B/LILRB1/PTPN6/MYO1G/IL7R/SPN
BP	GO:0014065	phosphatidylinositol 3-kinase signaling	6	0.000520506	FGR/PTPN6/BTN2A2/PIK3CD/LYN/CCL5
BP	GO:0030101	natural killer cell activation	4	0.000540148	PTPRC/CORO1A/ITGB2/PIK3CD
BP	GO:0002433	immune response-regulating cell surface receptor signaling pathway involved in phagocytosis	5	0.000557528	FGR/PTPRC/NCKAP1L/MYO1G/LYN
BP	GO:0038096	Fc-gamma receptor signaling pathway involved in phagocytosis	5	0.000557528	FGR/PTPRC/NCKAP1L/MYO1G/LYN
BP	GO:0022408	negative regulation of cell-cell adhesion	6	0.00058239	LILRB1/AKNA/PTPN6/BTN2A2/LILRB2/SPN
BP	GO:0001910	regulation of leukocyte mediated cytotoxicity	4	0.00058239	PTPRC/LILRB1/IL7R/ITGAM
BP	GO:1903307	positive regulation of regulated secretory pathway	4	0.00058239	FGR/ITGB2/PTAFR/ITGAM
BP	GO:0038094	Fc-gamma receptor signaling pathway	5	0.00058239	FGR/PTPRC/NCKAP1L/MYO1G/LYN
BP	GO:0050868	negative regulation of T cell activation	5	0.000618745	LILRB1/PTPN6/BTN2A2/LILRB2/SPN
BP	GO:0030888	regulation of B cell proliferation	4	0.000709669	PTPRC/TNFSF13B/NCKAP1L/LYN
BP	GO:0030099	myeloid cell differentiation	9	0.000716481	SPI1/LILRB1/PTPN6/NCKAP1L/IRF8/PIK3CD/IKZF1/LILRB4/LYN
BP	GO:0050864	regulation of B cell activation	5	0.000737824	PTPRC/TNFSF13B/PTPN6/NCKAP1L/LYN
BP	GO:0001911	negative regulation of leukocyte mediated cytotoxicity	3	0.000753342	PTPRC/LILRB1/IL7R
BP	GO:0032930	positive regulation of superoxide anion generation	3	0.000753342	ITGB2/ITGAM/CLEC7A
BP	GO:0050901	leukocyte tethering or rolling	3	0.000753342	SELPLG/PTAFR/SPN
BP	GO:0071222	cellular response to lipopolysaccharide	6	0.000762233	LILRB1/LILRB2/IRF8/PTAFR/LYN/CCL5
BP	GO:0002431	Fc receptor mediated stimulatory signaling pathway	5	0.000763552	FGR/PTPRC/NCKAP1L/MYO1G/LYN
BP	GO:0002705	positive regulation of leukocyte mediated immunity	5	0.000807648	FGR/PTPRC/ITGB2/PTAFR/ITGAM
BP	GO:0008360	regulation of cell shape	6	0.000868001	FGR/CORO1A/FGD2/ITGB2/FMNL1/LST1
BP	GO:0071219	cellular response to molecule of bacterial origin	6	0.000868001	LILRB1/LILRB2/IRF8/PTAFR/LYN/CCL5
BP	GO:0031342	negative regulation of cell killing	3	0.000868001	PTPRC/LILRB1/IL7R
BP	GO:0032928	regulation of superoxide anion generation	3	0.000868001	ITGB2/ITGAM/CLEC7A
BP	GO:0042535	positive regulation of tumor necrosis factor biosynthetic process	3	0.000868001	CYBB/CLEC7A/SPN
BP	GO:0043368	positive T cell selection	3	0.000868001	PTPRC/DOCK2/SPN
BP	GO:0002260	lymphocyte homeostasis	4	0.000868001	TNFSF13B/CORO1A/NCKAP1L/LYN
BP	GO:0099024	plasma membrane invagination	4	0.000868001	BIN2/NCKAP1L/ITGB2/ITGAM
BP	GO:1903038	negative regulation of leukocyte cell-cell adhesion	5	0.000868001	LILRB1/PTPN6/BTN2A2/LILRB2/SPN
BP	GO:0032675	regulation of interleukin-6 production	5	0.00101859	PTPN6/NCKAP1L/LILRB2/PTAFR/CLEC7A
BP	GO:1904894	positive regulation of STAT cascade	4	0.00101859	IL10RA/IL7R/LYN/CCL5
BP	GO:0045066	regulatory T cell differentiation	3	0.00101859	BTN2A2/LILRB2/LILRB4
BP	GO:0045589	regulation of regulatory T cell differentiation	3	0.00101859	BTN2A2/LILRB2/LILRB4
BP	GO:0050860	negative regulation of T cell receptor signaling pathway	3	0.00101859	PTPN6/BTN2A2/LILRB4
BP	GO:0045089	positive regulation of innate immune response	8	0.0010977	CLEC10A/ADAM8/ITGB2/CTSS/ITGAM/CLEC7A/LYN/CCL5
BP	GO:0050766	positive regulation of phagocytosis	4	0.00109861	PTPRC/NCKAP1L/DOCK2/CLEC7A
BP	GO:0097696	STAT cascade	5	0.0011108	PTPRC/IL10RA/IL7R/LYN/CCL5
BP	GO:0007162	negative regulation of cell adhesion	7	0.00112981	PTPRC/LILRB1/AKNA/PTPN6/BTN2A2/LILRB2/SPN
BP	GO:0098542	defense response to other organism	8	0.00112981	FGR/PTPRC/LYZ/LILRB1/IRF8/CCDC88B/CLEC7A/SPN
BP	GO:0017157	regulation of exocytosis	6	0.00112981	FGR/RAC2/ITGB2/PTAFR/ITGAM/LYN
BP	GO:0051209	release of sequestered calcium ion into cytosol	5	0.00115067	PTPRC/CORO1A/PTPN6/PLCB2/LYN
BP	GO:0051283	negative regulation of sequestering of calcium ion	5	0.00127636	PTPRC/CORO1A/PTPN6/PLCB2/LYN
BP	GO:0032496	response to lipopolysaccharide	7	0.00129213	LILRB1/IL10RA/LILRB2/IRF8/PTAFR/LYN/CCL5
BP	GO:0070227	lymphocyte apoptotic process	4	0.00136032	ADAM8/IL7R/LYN/CCL5
BP	GO:2000406	positive regulation of T cell migration	3	0.00136209	ADAM8/SPN/CCL5
BP	GO:0032635	interleukin-6 production	5	0.00138469	PTPN6/NCKAP1L/LILRB2/PTAFR/CLEC7A
BP	GO:0051282	regulation of sequestering of calcium ion	5	0.00138469	PTPRC/CORO1A/PTPN6/PLCB2/LYN
BP	GO:0002237	response to molecule of bacterial origin	7	0.00155029	LILRB1/IL10RA/LILRB2/IRF8/PTAFR/LYN/CCL5
BP	GO:0010324	membrane invagination	4	0.00155029	BIN2/NCKAP1L/ITGB2/ITGAM
BP	GO:0033077	T cell differentiation in thymus	4	0.00155029	PTPRC/DOCK2/ADAM8/IL7R
BP	GO:1902624	positive regulation of neutrophil migration	3	0.00155035	NCKAP1L/RAC2/ADAM8
BP	GO:0002449	lymphocyte mediated immunity	6	0.00156984	PTPRC/CORO1A/LILRB1/PTPN6/MYO1G/IL7R
BP	GO:0051208	sequestering of calcium ion	5	0.00156984	PTPRC/CORO1A/PTPN6/PLCB2/LYN
BP	GO:0006816	calcium ion transport	8	0.00158294	PTPRC/CORO1A/LILRB1/PTPN6/LILRB2/PLCB2/LYN/CCL5
BP	GO:0050777	negative regulation of immune response	5	0.00162762	PTPRC/LILRB1/PTPN6/IL7R/LYN
BP	GO:0097553	calcium ion transmembrane import into cytosol	5	0.00162762	PTPRC/CORO1A/PTPN6/PLCB2/LYN
BP	GO:0001914	regulation of T cell mediated cytotoxicity	3	0.00174331	PTPRC/LILRB1/IL7R
BP	GO:0050858	negative regulation of antigen receptor-mediated signaling pathway	3	0.00174331	PTPN6/BTN2A2/LILRB4
BP	GO:0002822	regulation of adaptive immune response based on somatic recombination of immune receptors built from immunoglobulin superfamily domains	5	0.00185584	PTPRC/TNFSF13B/LILRB1/PTPN6/IL7R
BP	GO:1903530	regulation of secretion by cell	10	0.00185584	FGR/LILRB1/BTN2A2/RAC2/ADAM8/ITGB2/PTAFR/ITGAM/LYN/CCL5
BP	GO:0048247	lymphocyte chemotaxis	3	0.00197387	ADAM8/PIK3CD/CCL5
BP	GO:2000403	positive regulation of lymphocyte migration	3	0.00197387	ADAM8/SPN/CCL5
BP	GO:0007265	Ras protein signal transduction	9	0.00202462	ARHGAP4/MYO9B/CYTH4/RASAL3/PSD4/RAC2/FGD2/DOK2/LYN
BP	GO:0009306	protein secretion	9	0.00226743	FGR/LCP2/TNFSF13B/LILRB1/PLEK/BTN2A2/ADAM8/LYN/CCL5
BP	GO:0038093	Fc receptor signaling pathway	6	0.00226743	FGR/LCP2/PTPRC/NCKAP1L/MYO1G/LYN
BP	GO:0002286	T cell activation involved in immune response	4	0.00239564	ITGAL/LILRB1/LCP1/SPN
BP	GO:0001782	B cell homeostasis	3	0.00246162	TNFSF13B/NCKAP1L/LYN
BP	GO:0033006	regulation of mast cell activation involved in immune response	3	0.00246162	FGR/RAC2/LYN
BP	GO:0043304	regulation of mast cell degranulation	3	0.00246162	FGR/RAC2/LYN
BP	GO:0046633	alpha-beta T cell proliferation	3	0.00246162	PTPRC/RASAL3/DOCK2
BP	GO:0070232	regulation of T cell apoptotic process	3	0.00246162	ADAM8/IL7R/CCL5
BP	GO:1902622	regulation of neutrophil migration	3	0.00246162	NCKAP1L/RAC2/ADAM8
BP	GO:0032609	interferon-gamma production	4	0.00248481	LILRB1/IRF8/CLEC7A/SPN
BP	GO:0060402	calcium ion transport into cytosol	5	0.0025146	PTPRC/CORO1A/PTPN6/PLCB2/LYN
BP	GO:0072507	divalent inorganic cation homeostasis	8	0.0025214	PTPRC/CORO1A/PTPN6/PLCB2/TMC8/CD52/LYN/CCL5
BP	GO:0002819	regulation of adaptive immune response	5	0.00260491	PTPRC/TNFSF13B/LILRB1/PTPN6/IL7R
BP	GO:0032418	lysosome localization	4	0.002609	FGR/RAC2/PIK3CD/LYN
BP	GO:0001774	microglial cell activation	3	0.00267045	PTPRC/ITGB2/ITGAM
BP	GO:0002269	leukocyte activation involved in inflammatory response	3	0.00267045	PTPRC/ITGB2/ITGAM
BP	GO:0006929	substrate-dependent cell migration	3	0.00267045	PTPRC/ADAM8/FMNL1
BP	GO:0034142	toll-like receptor 4 signaling pathway	3	0.00267045	ITGB2/ITGAM/LYN
BP	GO:0045058	T cell selection	3	0.00267045	PTPRC/DOCK2/SPN
BP	GO:0046634	regulation of alpha-beta T cell activation	4	0.00271434	PTPRC/LILRB1/RASAL3/NCKAP1L
BP	GO:0045921	positive regulation of exocytosis	4	0.00288019	FGR/ITGB2/PTAFR/ITGAM
BP	GO:0051046	regulation of secretion	10	0.00289146	FGR/LILRB1/BTN2A2/RAC2/ADAM8/ITGB2/PTAFR/ITGAM/LYN/CCL5
BP	GO:0090322	regulation of superoxide metabolic process	3	0.00295722	ITGB2/ITGAM/CLEC7A
BP	GO:0002790	peptide secretion	9	0.00295878	FGR/LCP2/TNFSF13B/LILRB1/PLEK/BTN2A2/ADAM8/LYN/CCL5
BP	GO:0070838	divalent metal ion transport	8	0.00303258	PTPRC/CORO1A/LILRB1/PTPN6/LILRB2/PLCB2/LYN/CCL5
BP	GO:0051924	regulation of calcium ion transport	6	0.00322315	CORO1A/LILRB1/PTPN6/LILRB2/LYN/CCL5
BP	GO:0030890	positive regulation of B cell proliferation	3	0.00325943	PTPRC/TNFSF13B/NCKAP1L
BP	GO:0072511	divalent inorganic cation transport	8	0.00325943	PTPRC/CORO1A/LILRB1/PTPN6/LILRB2/PLCB2/LYN/CCL5
BP	GO:0051223	regulation of protein transport	10	0.00330719	FGR/LILRB1/BTN2A2/RAC2/LCP1/ADAM8/ITGB2/ITGAM/LYN/CCL5
BP	GO:0034109	homotypic cell-cell adhesion	4	0.00333756	PTPN6/PLEK/LYN/CCL5
BP	GO:0006968	cellular defense response	3	0.00355057	NCF2/LILRB2/SPN
BP	GO:0031295	T cell costimulation	3	0.00355057	TNFSF13B/PTPN6/LYN
BP	GO:2000404	regulation of T cell migration	3	0.00355057	ADAM8/SPN/CCL5
BP	GO:0007204	positive regulation of cytosolic calcium ion concentration	6	0.0036337	PTPRC/CORO1A/PTPN6/PLCB2/CD52/LYN
BP	GO:0002456	T cell mediated immunity	4	0.00367992	PTPRC/LILRB1/MYO1G/IL7R
BP	GO:0043269	regulation of ion transport	9	0.00376485	CORO1A/LILRB1/PTPN6/LILRB2/CTSS/CYBB/PTAFR/LYN/CCL5
BP	GO:0046425	regulation of JAK-STAT cascade	4	0.00380971	PTPRC/IL10RA/LYN/CCL5
BP	GO:0060401	cytosolic calcium ion transport	5	0.00380971	PTPRC/CORO1A/PTPN6/PLCB2/LYN
BP	GO:0031294	lymphocyte costimulation	3	0.00380971	TNFSF13B/PTPN6/LYN
BP	GO:0031343	positive regulation of cell killing	3	0.00380971	PTPRC/ITGAM/CLEC7A
BP	GO:0042267	natural killer cell mediated cytotoxicity	3	0.00380971	CORO1A/LILRB1/PTPN6
BP	GO:0071622	regulation of granulocyte chemotaxis	3	0.00380971	NCKAP1L/RAC2/CCL5
BP	GO:0031349	positive regulation of defense response	8	0.00413721	CLEC10A/ADAM8/ITGB2/CTSS/ITGAM/CLEC7A/LYN/CCL5
BP	GO:0001913	T cell mediated cytotoxicity	3	0.00413721	PTPRC/LILRB1/IL7R
BP	GO:0002228	natural killer cell mediated immunity	3	0.00413721	CORO1A/LILRB1/PTPN6
BP	GO:0033003	regulation of mast cell activation	3	0.00413721	FGR/RAC2/LYN
BP	GO:0050856	regulation of T cell receptor signaling pathway	3	0.00413721	PTPN6/BTN2A2/LILRB4
BP	GO:0007186	G protein-coupled receptor signaling pathway	9	0.00442558	PTPN6/PLEK/RAC2/PLCB2/IQGAP2/FGD2/PTAFR/RGS19/CCL5
BP	GO:0002262	myeloid cell homeostasis	5	0.00446245	SPI1/NCKAP1L/PIK3CD/IKZF1/LYN
BP	GO:0032958	inositol phosphate biosynthetic process	3	0.00447835	PLEK/PLCB2/PTAFR
BP	GO:0061900	glial cell activation	3	0.00447835	PTPRC/ITGB2/ITGAM
BP	GO:2000107	negative regulation of leukocyte apoptotic process	3	0.00447835	LILRB1/IL7R/CCL5
BP	GO:0002688	regulation of leukocyte chemotaxis	4	0.00503726	NCKAP1L/RAC2/LYN/CCL5
BP	GO:0050663	cytokine secretion	5	0.00543249	FGR/LCP2/LILRB1/BTN2A2/LYN
BP	GO:0006874	cellular calcium ion homeostasis	7	0.00561246	PTPRC/CORO1A/PTPN6/PLCB2/CD52/LYN/CCL5
BP	GO:0046578	regulation of Ras protein signal transduction	6	0.00568375	MYO9B/CYTH4/RASAL3/PSD4/FGD2/LYN
BP	GO:0051480	regulation of cytosolic calcium ion concentration	6	0.00568375	PTPRC/CORO1A/PTPN6/PLCB2/CD52/LYN
BP	GO:0010518	positive regulation of phospholipase activity	3	0.00576152	PLCB2/PTAFR/CCL5
BP	GO:0072593	reactive oxygen species metabolic process	6	0.00610473	NCF2/RAC2/ITGB2/CYBB/ITGAM/CLEC7A
BP	GO:0032655	regulation of interleukin-12 production	3	0.00620899	LILRB1/IRF8/CLEC7A
BP	GO:0070231	T cell apoptotic process	3	0.00620899	ADAM8/IL7R/CCL5
BP	GO:0055074	calcium ion homeostasis	7	0.0062248	PTPRC/CORO1A/PTPN6/PLCB2/CD52/LYN/CCL5
BP	GO:0030100	regulation of endocytosis	6	0.00633812	FGR/PTPRC/LILRB1/NCKAP1L/DOCK2/CLEC7A
BP	GO:0032615	interleukin-12 production	3	0.00667458	LILRB1/IRF8/CLEC7A
BP	GO:0034113	heterotypic cell-cell adhesion	3	0.00718305	PTPRC/LILRB2/ITGB2
BP	GO:0150076	neuroinflammatory response	3	0.00718305	PTPRC/ITGB2/ITGAM
BP	GO:0002698	negative regulation of immune effector process	4	0.00737938	PTPRC/LILRB1/PTPN6/IL7R
BP	GO:0007259	JAK-STAT cascade	4	0.00737938	PTPRC/IL10RA/LYN/CCL5
BP	GO:0002762	negative regulation of myeloid leukocyte differentiation	3	0.00761435	LILRB1/LILRB4/LYN
BP	GO:0030866	cortical actin cytoskeleton organization	3	0.00761435	PLEK/NCKAP1L/FMNL1
BP	GO:0046635	positive regulation of alpha-beta T cell activation	3	0.00761435	PTPRC/RASAL3/NCKAP1L
BP	GO:0002706	regulation of lymphocyte mediated immunity	4	0.00761435	PTPRC/LILRB1/PTPN6/IL7R
BP	GO:0002221	pattern recognition receptor signaling pathway	5	0.00775764	ITGB2/CTSS/ITGAM/CLEC7A/LYN
BP	GO:0098742	cell-cell adhesion via plasma-membrane adhesion molecules	5	0.00775764	ITGAL/ITGB2/JAML/ITGAM/EMB
BP	GO:0042742	defense response to bacterium	4	0.00775764	FGR/LYZ/IRF8/SPN
BP	GO:0002291	T cell activation via T cell receptor contact with antigen bound to MHC molecule on antigen presenting cell	2	0.00775764	ITGAL/LILRB1
BP	GO:0002551	mast cell chemotaxis	2	0.00775764	RAC2/PIK3CD
BP	GO:0045410	positive regulation of interleukin-6 biosynthetic process	2	0.00775764	PTAFR/CLEC7A
BP	GO:0070234	positive regulation of T cell apoptotic process	2	0.00775764	ADAM8/CCL5
BP	GO:0097531	mast cell migration	2	0.00775764	RAC2/PIK3CD
BP	GO:1904996	positive regulation of leukocyte adhesion to vascular endothelial cell	2	0.00775764	ITGB2/PTAFR
BP	GO:0072503	cellular divalent inorganic cation homeostasis	7	0.00790265	PTPRC/CORO1A/PTPN6/PLCB2/CD52/LYN/CCL5
BP	GO:2000401	regulation of lymphocyte migration	3	0.00791264	ADAM8/SPN/CCL5
BP	GO:0031334	positive regulation of protein complex assembly	6	0.00814033	CORO1A/PLEK/NCKAP1L/LCP1/IQGAP2/CLEC7A
BP	GO:0002758	innate immune response-activating signal transduction	6	0.00830871	CLEC10A/ITGB2/CTSS/ITGAM/CLEC7A/LYN
BP	GO:0002573	myeloid leukocyte differentiation	5	0.00845334	SPI1/LILRB1/PIK3CD/LILRB4/LYN
BP	GO:0010517	regulation of phospholipase activity	3	0.00900536	PLCB2/PTAFR/CCL5
BP	GO:0030865	cortical cytoskeleton organization	3	0.00900536	PLEK/NCKAP1L/FMNL1
BP	GO:0046641	positive regulation of alpha-beta T cell proliferation	2	0.00912934	PTPRC/RASAL3
BP	GO:0060263	regulation of respiratory burst	2	0.00912934	RAC2/CLEC7A
BP	GO:2001198	regulation of dendritic cell differentiation	2	0.00912934	LILRB1/LILRB2
BP	GO:0050727	regulation of inflammatory response	6	0.00912934	PTPRC/AKNA/ADAM8/CLEC7A/LYN/CCL5
BP	GO:0045646	regulation of erythrocyte differentiation	3	0.00947474	SPI1/NCKAP1L/LYN
BP	GO:0046427	positive regulation of JAK-STAT cascade	3	0.00947474	IL10RA/LYN/CCL5
BP	GO:0002709	regulation of T cell mediated immunity	3	0.0100164	PTPRC/LILRB1/IL7R
BP	GO:0031663	lipopolysaccharide-mediated signaling pathway	3	0.0100164	PTAFR/LYN/CCL5
BP	GO:0060193	positive regulation of lipase activity	3	0.0100164	PLCB2/PTAFR/CCL5
BP	GO:0071674	mononuclear cell migration	3	0.0100164	JAML/LYN/CCL5
BP	GO:0001773	myeloid dendritic cell activation	2	0.0103395	SPI1/DOCK2
BP	GO:0001779	natural killer cell differentiation	2	0.0103395	PTPRC/PIK3CD
BP	GO:0002577	regulation of antigen processing and presentation	2	0.0103395	LILRB2/HLA-DOA
BP	GO:0010818	T cell chemotaxis	2	0.0103395	PIK3CD/CCL5
BP	GO:0042053	regulation of dopamine metabolic process	2	0.0103395	ITGB2/ITGAM
BP	GO:0042069	regulation of catecholamine metabolic process	2	0.0103395	ITGB2/ITGAM
BP	GO:0045061	thymic T cell selection	2	0.0103395	PTPRC/DOCK2
BP	GO:0045408	regulation of interleukin-6 biosynthetic process	2	0.0103395	PTAFR/CLEC7A
BP	GO:0060368	regulation of Fc receptor mediated stimulatory signaling pathway	2	0.0103395	PTPRC/LYN
BP	GO:0070230	positive regulation of lymphocyte apoptotic process	2	0.0103395	ADAM8/CCL5
BP	GO:1904994	regulation of leukocyte adhesion to vascular endothelial cell	2	0.0103395	ITGB2/PTAFR
BP	GO:0055065	metal ion homeostasis	8	0.0106063	PTPRC/CORO1A/PTPN6/PLCB2/TMC8/CD52/LYN/CCL5
BP	GO:0002218	activation of innate immune response	6	0.0107714	CLEC10A/ITGB2/CTSS/ITGAM/CLEC7A/LYN
BP	GO:0030218	erythrocyte differentiation	4	0.0118887	SPI1/NCKAP1L/IKZF1/LYN
BP	GO:0006925	inflammatory cell apoptotic process	2	0.0119217	PIK3CD/CCL5
BP	GO:0042226	interleukin-6 biosynthetic process	2	0.0119217	PTAFR/CLEC7A
BP	GO:0070233	negative regulation of T cell apoptotic process	2	0.0119217	IL7R/CCL5
BP	GO:2001185	regulation of CD8-positive, alpha-beta T cell activation	2	0.0119217	LILRB1/NCKAP1L
BP	GO:0070527	platelet aggregation	3	0.0122189	PTPN6/PLEK/LYN
BP	GO:0050730	regulation of peptidyl-tyrosine phosphorylation	5	0.0134131	PTPRC/PTPN6/ITGB2/LYN/CCL5
BP	GO:0002693	positive regulation of cellular extravasation	2	0.0137345	ADAM8/PTAFR
BP	GO:0022617	extracellular matrix disassembly	3	0.0144159	LCP1/ADAM8/CTSS
BP	GO:0035306	positive regulation of dephosphorylation	3	0.0144159	PTPRC/PLEK/LILRB2
BP	GO:0018108	peptidyl-tyrosine phosphorylation	6	0.0145726	FGR/PTPRC/PTPN6/ITGB2/LYN/CCL5
BP	GO:0002224	toll-like receptor signaling pathway	4	0.0148139	ITGB2/CTSS/ITGAM/LYN
BP	GO:0032649	regulation of interferon-gamma production	3	0.0150777	LILRB1/IRF8/CLEC7A
BP	GO:0050871	positive regulation of B cell activation	3	0.0150777	PTPRC/TNFSF13B/NCKAP1L
BP	GO:0033674	positive regulation of kinase activity	8	0.015158	FGR/LCP2/PTPRC/NCKAP1L/FGD2/ADAM8/LYN/CCL5
BP	GO:0034101	erythrocyte homeostasis	4	0.015158	SPI1/NCKAP1L/IKZF1/LYN
BP	GO:0018212	peptidyl-tyrosine modification	6	0.0152056	FGR/PTPRC/PTPN6/ITGB2/LYN/CCL5
BP	GO:0002507	tolerance induction	2	0.0152093	LILRB2/LYN
BP	GO:0019835	cytolysis	2	0.0152093	LYZ/LILRB1
BP	GO:0071624	positive regulation of granulocyte chemotaxis	2	0.0152093	NCKAP1L/RAC2
BP	GO:0090023	positive regulation of neutrophil chemotaxis	2	0.0152093	NCKAP1L/RAC2
BP	GO:0032755	positive regulation of interleukin-6 production	3	0.0164417	LILRB2/PTAFR/CLEC7A
BP	GO:0050707	regulation of cytokine secretion	4	0.0164428	FGR/LILRB1/BTN2A2/LYN
BP	GO:0043491	protein kinase B signaling	5	0.0168223	BTN2A2/RAC2/ADAM8/PIK3CD/CCL5
BP	GO:0033081	regulation of T cell differentiation in thymus	2	0.0169815	ADAM8/IL7R
BP	GO:0036037	CD8-positive, alpha-beta T cell activation	2	0.0169815	LILRB1/NCKAP1L
BP	GO:0071800	podosome assembly	2	0.0169815	BIN2/LCP1
BP	GO:0090025	regulation of monocyte chemotaxis	2	0.0169815	LYN/CCL5
BP	GO:0070372	regulation of ERK1 and ERK2 cascade	5	0.0169935	PTPRC/PTPN6/BTN2A2/LYN/CCL5
BP	GO:0030168	platelet activation	4	0.0177382	LCP2/PTPN6/PLEK/LYN
BP	GO:0045807	positive regulation of endocytosis	4	0.0177382	PTPRC/NCKAP1L/DOCK2/CLEC7A
BP	GO:0043647	inositol phosphate metabolic process	3	0.0177611	PLEK/PLCB2/PTAFR
BP	GO:0030198	extracellular matrix organization	6	0.0179477	ITGAL/LCP1/ADAM8/ITGB2/CTSS/ITGAM
BP	GO:0019882	antigen processing and presentation	5	0.0179477	NCF2/LILRB2/CTSS/CYBB/HLA-DOA
BP	GO:0045637	regulation of myeloid cell differentiation	5	0.0179477	SPI1/LILRB1/NCKAP1L/LILRB4/LYN
BP	GO:0002690	positive regulation of leukocyte chemotaxis	3	0.0183868	NCKAP1L/RAC2/CCL5
BP	GO:0061515	myeloid cell development	3	0.0183868	LILRB1/PTPN6/NCKAP1L
BP	GO:0070373	negative regulation of ERK1 and ERK2 cascade	3	0.0183868	PTPRC/BTN2A2/LYN
BP	GO:0033032	regulation of myeloid cell apoptotic process	2	0.0185577	PIK3CD/CCL5
BP	GO:0045577	regulation of B cell differentiation	2	0.0185577	PTPN6/NCKAP1L
BP	GO:0010959	regulation of metal ion transport	6	0.0185975	CORO1A/LILRB1/PTPN6/LILRB2/LYN/CCL5
BP	GO:0006875	cellular metal ion homeostasis	7	0.0189337	PTPRC/CORO1A/PTPN6/PLCB2/CD52/LYN/CCL5
BP	GO:0001818	negative regulation of cytokine production	5	0.0192699	PTPRC/LILRB1/PTPN6/NCKAP1L/BTN2A2
BP	GO:0046173	polyol biosynthetic process	3	0.019929	PLEK/PLCB2/PTAFR
BP	GO:0055080	cation homeostasis	8	0.019929	PTPRC/CORO1A/PTPN6/PLCB2/TMC8/CD52/LYN/CCL5
BP	GO:0051668	localization within membrane	4	0.019929	ITGAL/PTPRC/DOCK2/ITGB2
BP	GO:0031640	killing of cells of other organism	2	0.0202043	LYZ/CLEC7A
BP	GO:0032011	ARF protein signal transduction	2	0.0202043	CYTH4/PSD4
BP	GO:0032012	regulation of ARF protein signal transduction	2	0.0202043	CYTH4/PSD4
BP	GO:0032959	inositol trisphosphate biosynthetic process	2	0.0202043	PLCB2/PTAFR
BP	GO:0044364	disruption of cells of other organism	2	0.0202043	LYZ/CLEC7A
BP	GO:0051279	regulation of release of sequestered calcium ion into cytosol	3	0.0204697	CORO1A/PTPN6/LYN
BP	GO:0060191	regulation of lipase activity	3	0.0204697	PLCB2/PTAFR/CCL5
BP	GO:0098771	inorganic ion homeostasis	8	0.0213062	PTPRC/CORO1A/PTPN6/PLCB2/TMC8/CD52/LYN/CCL5
BP	GO:0042116	macrophage activation	3	0.0213062	PTPRC/ITGB2/ITGAM
BP	GO:0032103	positive regulation of response to external stimulus	5	0.0213062	NCKAP1L/RAC2/ADAM8/CLEC7A/CCL5
BP	GO:0070371	ERK1 and ERK2 cascade	5	0.0217221	PTPRC/PTPN6/BTN2A2/LYN/CCL5
BP	GO:0031579	membrane raft organization	2	0.0219821	PTPRC/DOCK2
BP	GO:0042036	negative regulation of cytokine biosynthetic process	2	0.0219821	PTPRC/LILRB1
BP	GO:0090022	regulation of neutrophil chemotaxis	2	0.0219821	NCKAP1L/RAC2
BP	GO:0090066	regulation of anatomical structure size	7	0.022252	ARHGAP4/CORO1A/PLEK/NCKAP1L/IQGAP2/IL7R/PTAFR
BP	GO:0031589	cell-substrate adhesion	6	0.0226176	ITGAL/CORO1A/RAC2/MYO1G/PARVG/ITGB2
BP	GO:0022604	regulation of cell morphogenesis	7	0.0234685	FGR/ARHGAP4/CORO1A/FGD2/ITGB2/FMNL1/LST1
BP	GO:0032743	positive regulation of interleukin-2 production	2	0.0239673	PTPRC/CLEC7A
BP	GO:0033028	myeloid cell apoptotic process	2	0.0239673	PIK3CD/CCL5
BP	GO:0070229	negative regulation of lymphocyte apoptotic process	2	0.0239673	IL7R/CCL5
BP	GO:0043254	regulation of protein complex assembly	7	0.0246083	CORO1A/PLEK/NCKAP1L/LCP1/IQGAP2/TMC8/CLEC7A
BP	GO:0032957	inositol trisphosphate metabolic process	2	0.0261289	PLCB2/PTAFR
BP	GO:0043552	positive regulation of phosphatidylinositol 3-kinase activity	2	0.0261289	FGR/LYN
BP	GO:0046640	regulation of alpha-beta T cell proliferation	2	0.0261289	PTPRC/RASAL3
BP	GO:0032535	regulation of cellular component size	6	0.026189	ARHGAP4/CORO1A/PLEK/NCKAP1L/IQGAP2/IL7R
BP	GO:0034765	regulation of ion transmembrane transport	6	0.0269323	CORO1A/PTPN6/CTSS/CYBB/PTAFR/LYN
BP	GO:0050708	regulation of protein secretion	6	0.0269323	FGR/LILRB1/BTN2A2/ADAM8/LYN/CCL5
BP	GO:0045454	cell redox homeostasis	3	0.0275623	NCF2/RAC2/CYBB
BP	GO:0045638	negative regulation of myeloid cell differentiation	3	0.0275623	LILRB1/LILRB4/LYN
BP	GO:0002440	production of molecular mediator of immune response	4	0.0275623	PTPRC/TNFSF13B/LILRB1/IL7R
BP	GO:0070588	calcium ion transmembrane transport	5	0.027691	PTPRC/CORO1A/PTPN6/PLCB2/LYN
BP	GO:0043062	extracellular structure organization	6	0.0278073	ITGAL/LCP1/ADAM8/ITGB2/CTSS/ITGAM
BP	GO:0002691	regulation of cellular extravasation	2	0.0278073	ADAM8/PTAFR
BP	GO:0034110	regulation of homotypic cell-cell adhesion	2	0.0278073	LYN/CCL5
BP	GO:0042417	dopamine metabolic process	2	0.0278073	ITGB2/ITGAM
BP	GO:0045671	negative regulation of osteoclast differentiation	2	0.0278073	LILRB1/LILRB4
BP	GO:0043409	negative regulation of MAPK cascade	4	0.0285761	PTPRC/PTPN6/BTN2A2/LYN
BP	GO:0051347	positive regulation of transferase activity	8	0.028808	FGR/LCP2/PTPRC/NCKAP1L/FGD2/ADAM8/LYN/CCL5
BP	GO:0001894	tissue homeostasis	4	0.0291577	LYZ/CORO1A/RAC2/ADAM8
BP	GO:2000379	positive regulation of reactive oxygen species metabolic process	3	0.0291577	ITGB2/ITGAM/CLEC7A
BP	GO:0001912	positive regulation of leukocyte mediated cytotoxicity	2	0.0299094	PTPRC/ITGAM
BP	GO:0032735	positive regulation of interleukin-12 production	2	0.0299094	IRF8/CLEC7A
BP	GO:2000377	regulation of reactive oxygen species metabolic process	4	0.0304507	RAC2/ITGB2/ITGAM/CLEC7A
BP	GO:0002377	immunoglobulin production	3	0.031246	PTPRC/TNFSF13B/IL7R
BP	GO:0002791	regulation of peptide secretion	6	0.0321247	FGR/LILRB1/BTN2A2/ADAM8/LYN/CCL5
BP	GO:0002548	monocyte chemotaxis	2	0.0321247	LYN/CCL5
BP	GO:0090218	positive regulation of lipid kinase activity	2	0.0321247	FGR/LYN
BP	GO:0002244	hematopoietic progenitor cell differentiation	4	0.0324652	SPI1/PTPRC/PTPN6/PLEK
BP	GO:0010522	regulation of calcium ion transport into cytosol	3	0.0332497	CORO1A/PTPN6/LYN
BP	GO:1903533	regulation of protein targeting	3	0.0332497	RAC2/ITGB2/ITGAM
BP	GO:0030003	cellular cation homeostasis	7	0.0339276	PTPRC/CORO1A/PTPN6/PLCB2/CD52/LYN/CCL5
BP	GO:1902106	negative regulation of leukocyte differentiation	3	0.0342255	LILRB1/LILRB4/LYN
BP	GO:0002455	humoral immune response mediated by circulating immunoglobulin	2	0.0342255	PTPRC/PTPN6
BP	GO:0043029	T cell homeostasis	2	0.0342255	CORO1A/NCKAP1L
BP	GO:0008064	regulation of actin polymerization or depolymerization	4	0.0360915	CORO1A/PLEK/NCKAP1L/IQGAP2
BP	GO:0006873	cellular ion homeostasis	7	0.036106	PTPRC/CORO1A/PTPN6/PLCB2/CD52/LYN/CCL5
BP	GO:0044089	positive regulation of cellular component biogenesis	7	0.036106	CORO1A/PLEK/NCKAP1L/RAC2/LCP1/IQGAP2/CLEC7A
BP	GO:0030838	positive regulation of actin filament polymerization	3	0.036106	CORO1A/NCKAP1L/IQGAP2
BP	GO:1903409	reactive oxygen species biosynthetic process	3	0.036106	ITGB2/CYBB/CLEC7A
BP	GO:0010863	positive regulation of phospholipase C activity	2	0.036106	PLCB2/PTAFR
BP	GO:0032715	negative regulation of interleukin-6 production	2	0.036106	PTPN6/NCKAP1L
BP	GO:0070741	response to interleukin-6	2	0.036106	SPI1/SELPLG
BP	GO:0071354	cellular response to interleukin-6	2	0.036106	SPI1/SELPLG
BP	GO:0090314	positive regulation of protein targeting to membrane	2	0.036106	ITGB2/ITGAM
BP	GO:0030832	regulation of actin filament length	4	0.0361306	CORO1A/PLEK/NCKAP1L/IQGAP2
BP	GO:0050920	regulation of chemotaxis	4	0.0369111	NCKAP1L/RAC2/LYN/CCL5
BP	GO:0007015	actin filament organization	6	0.0372237	CORO1A/PLEK/NCKAP1L/RAC2/LCP1/IQGAP2
BP	GO:0007157	heterophilic cell-cell adhesion via plasma membrane cell adhesion molecules	2	0.0381606	ITGAL/JAML
BP	GO:0010543	regulation of platelet activation	2	0.0381606	PLEK/LYN
BP	GO:0010922	positive regulation of phosphatase activity	2	0.0381606	PTPRC/PLEK
BP	GO:0097242	amyloid-beta clearance	2	0.0381606	ITGB2/ITGAM
BP	GO:0002478	antigen processing and presentation of exogenous peptide antigen	4	0.0381606	NCF2/CTSS/CYBB/HLA-DOA
BP	GO:0045471	response to ethanol	3	0.0391407	SPI1/CYBB/RGS19
BP	GO:0008037	cell recognition	3	0.040408	DOCK2/EMB/CLEC7A
BP	GO:0019884	antigen processing and presentation of exogenous antigen	4	0.0404929	NCF2/CTSS/CYBB/HLA-DOA
BP	GO:0045429	positive regulation of nitric oxide biosynthetic process	2	0.0404929	ITGB2/CLEC7A
BP	GO:1900274	regulation of phospholipase C activity	2	0.0404929	PLCB2/PTAFR
BP	GO:0030183	B cell differentiation	3	0.0413331	PTPRC/PTPN6/NCKAP1L
BP	GO:0048010	vascular endothelial growth factor receptor signaling pathway	3	0.0413331	NCF2/NCKAP1L/CYBB
BP	GO:1901214	regulation of neuron death	5	0.0427672	CORO1A/ADAM8/ITGB2/ITGAM/CCL5
BP	GO:1903532	positive regulation of secretion by cell	5	0.0427672	FGR/ADAM8/ITGB2/PTAFR/ITGAM
BP	GO:0038083	peptidyl-tyrosine autophosphorylation	2	0.0427672	FGR/LYN
BP	GO:1904407	positive regulation of nitric oxide metabolic process	2	0.0427672	ITGB2/CLEC7A
BP	GO:0002761	regulation of myeloid leukocyte differentiation	3	0.0435741	LILRB1/LILRB4/LYN
BP	GO:0006959	humoral immune response	3	0.0435741	PTPRC/LYZ/PTPN6
BP	GO:0051896	regulation of protein kinase B signaling	4	0.0449698	BTN2A2/RAC2/ADAM8/PIK3CD
BP	GO:0002920	regulation of humoral immune response	2	0.0449698	PTPRC/PTPN6
BP	GO:0032653	regulation of interleukin-10 production	2	0.0449698	LILRB1/CLEC7A
BP	GO:0090313	regulation of protein targeting to membrane	2	0.0449698	ITGB2/ITGAM
BP	GO:0098751	bone cell development	2	0.0449698	LILRB1/PTPN6
BP	GO:0032386	regulation of intracellular transport	6	0.0461204	FGR/RAC2/LCP1/ITGB2/ITGAM/LYN
BP	GO:0048002	antigen processing and presentation of peptide antigen	4	0.0466267	NCF2/CTSS/CYBB/HLA-DOA
BP	GO:0006584	catecholamine metabolic process	2	0.0473863	ITGB2/ITGAM
BP	GO:0009712	catechol-containing compound metabolic process	2	0.0473863	ITGB2/ITGAM
BP	GO:1903727	positive regulation of phospholipid metabolic process	2	0.0473863	FGR/LYN
BP	GO:0051235	maintenance of location	5	0.0489348	PTPRC/CORO1A/PTPN6/PLCB2/LYN
BP	GO:0032613	interleukin-10 production	2	0.0496242	LILRB1/CLEC7A
BP	GO:0032729	positive regulation of interferon-gamma production	2	0.0496242	IRF8/CLEC7A
BP	GO:0042531	positive regulation of tyrosine phosphorylation of STAT protein	2	0.0496242	LYN/CCL5
BP	GO:0045744	negative regulation of G protein-coupled receptor signaling pathway	2	0.0496242	PLEK/CCL5
BP	GO:0050830	defense response to Gram-positive bacterium	2	0.0496242	FGR/LYZ
BP	GO:0071675	regulation of mononuclear cell migration	2	0.0496242	LYN/CCL5
CC	GO:0070820	tertiary granule	11	5.29387e-09	LYZ/PTPN6/NCKAP1L/LILRB2/CD53/ADAM8/ITGB2/CTSS/CYBB/PTAFR/ITGAM
CC	GO:0042581	specific granule	9	8.13279e-07	ITGAL/LYZ/PTPN6/DOCK2/CD53/ADAM8/ITGB2/CYBB/ITGAM
CC	GO:0070821	tertiary granule membrane	7	8.13279e-07	LILRB2/CD53/ADAM8/ITGB2/CYBB/PTAFR/ITGAM
CC	GO:0030667	secretory granule membrane	11	1.19993e-06	ITGAL/PTPRC/NCKAP1L/LILRB2/CD53/IQGAP2/ADAM8/ITGB2/CYBB/PTAFR/ITGAM
CC	GO:0035579	specific granule membrane	6	8.00737e-05	ITGAL/CD53/ADAM8/ITGB2/CYBB/ITGAM
CC	GO:0009986	cell surface	13	0.000105621	ITGAL/PTPRC/LILRB1/BTN2A2/LILRB2/CD53/IQGAP2/ADAM8/ITGB2/IL7R/ITGAM/CLEC7A/SPN
CC	GO:0015629	actin cytoskeleton	12	0.000115858	FGR/FYB1/MYO9B/CORO1A/BIN2/RAC2/LCP1/MYO1G/PARVG/MYO1F/IQGAP2/ADAM8
CC	GO:0001891	phagocytic cup	4	0.000138815	CORO1A/BIN2/LCP1/MYO1G
CC	GO:0032587	ruffle membrane	6	0.000153593	FGR/PLEK/PSD4/LCP1/FGD2/ARHGAP45
CC	GO:0031256	leading edge membrane	7	0.000162944	FGR/PLEK/PSD4/LCP1/MYO1G/FGD2/ARHGAP45
CC	GO:0008305	integrin complex	4	0.00018585	ITGAL/ITGB2/ITGAM/LYN
CC	GO:0098636	protein complex involved in cell adhesion	4	0.00018585	ITGAL/ITGB2/ITGAM/LYN
CC	GO:0031252	cell leading edge	10	0.000237077	FGR/CORO1A/PLEK/PSD4/RAC2/LCP1/MYO1G/IQGAP2/FGD2/ARHGAP45
CC	GO:0045335	phagocytic vesicle	6	0.000537818	CORO1A/NCF2/RAC2/ADAM8/CYBB/FMNL1
CC	GO:0098552	side of membrane	9	0.000917187	FGR/PTPRC/LILRB1/RASAL3/BTN2A2/ITGB2/IL7R/ITGAM/LYN
CC	GO:0101003	ficolin-1-rich granule membrane	4	0.00106816	NCKAP1L/LILRB2/ADAM8/ITGB2
CC	GO:0098797	plasma membrane protein complex	9	0.00178324	ITGAL/PTPN6/NCF2/ADAM8/ITGB2/CYBB/ITGAM/HLA-DOA/LYN
CC	GO:0001726	ruffle	6	0.00230663	FGR/PLEK/PSD4/LCP1/FGD2/ARHGAP45
CC	GO:0101002	ficolin-1-rich granule	6	0.00234277	BIN2/NCKAP1L/LILRB2/ADAM8/ITGB2/CTSS
CC	GO:0045121	membrane raft	7	0.00288206	LCP2/PTPRC/SELPLG/ITGB2/ITGAM/RGS19/LYN
CC	GO:0001772	immunological synapse	3	0.00288206	CORO1A/CD37/CD53
CC	GO:0098857	membrane microdomain	7	0.00288206	LCP2/PTPRC/SELPLG/ITGB2/ITGAM/RGS19/LYN
CC	GO:0009897	external side of plasma membrane	6	0.00299053	PTPRC/LILRB1/BTN2A2/ITGB2/IL7R/ITGAM
CC	GO:0034774	secretory granule lumen	7	0.00299053	FGR/LYZ/BIN2/PTPN6/ARHGAP9/DOCK2/ARHGAP45
CC	GO:0098589	membrane region	7	0.00299053	LCP2/PTPRC/SELPLG/ITGB2/ITGAM/RGS19/LYN
CC	GO:0098802	plasma membrane receptor complex	5	0.00299053	ITGAL/PTPN6/ITGB2/ITGAM/LYN
CC	GO:0002102	podosome	3	0.00348552	BIN2/LCP1/ADAM8
CC	GO:0060205	cytoplasmic vesicle lumen	7	0.00348552	FGR/LYZ/BIN2/PTPN6/ARHGAP9/DOCK2/ARHGAP45
CC	GO:0031983	vesicle lumen	7	0.00348552	FGR/LYZ/BIN2/PTPN6/ARHGAP9/DOCK2/ARHGAP45
CC	GO:1904724	tertiary granule lumen	3	0.00474502	LYZ/PTPN6/CTSS
CC	GO:0044853	plasma membrane raft	4	0.0052124	LCP2/SELPLG/ITGB2/ITGAM
CC	GO:0035580	specific granule lumen	3	0.00529226	LYZ/PTPN6/DOCK2
CC	GO:0001931	uropod	2	0.00819869	SELPLG/SPN
CC	GO:0031254	cell trailing edge	2	0.00819869	SELPLG/SPN
CC	GO:0042629	mast cell granule	2	0.00952154	PIK3CD/LYN
CC	GO:0031253	cell projection membrane	6	0.0099999	FGR/PLEK/PSD4/LCP1/FGD2/ARHGAP45
CC	GO:0005884	actin filament	4	0.0100608	MYO9B/CORO1A/RAC2/LCP1
CC	GO:0030139	endocytic vesicle	6	0.0100608	CORO1A/NCF2/RAC2/ADAM8/CYBB/FMNL1
CC	GO:0005767	secondary lysosome	2	0.0100608	NCF2/ADAM8
CC	GO:0030027	lamellipodium	5	0.0116731	CORO1A/RAC2/MYO1G/IQGAP2/FGD2
CC	GO:0016459	myosin complex	3	0.0137226	MYO9B/MYO1G/MYO1F
CC	GO:0005902	microvillus	3	0.0141254	MYO1G/IQGAP2/SPN
CC	GO:0030670	phagocytic vesicle membrane	3	0.0222386	CORO1A/RAC2/CYBB
CC	GO:0098562	cytoplasmic side of membrane	4	0.0272186	FGR/PTPRC/RASAL3/LYN
CC	GO:0098858	actin-based cell projection	4	0.0349186	LCP1/MYO1G/IQGAP2/SPN
CC	GO:0005911	cell-cell junction	6	0.0398607	LCP2/CORO1A/PTPN6/CD53/JAML/LYN
CC	GO:0005938	cell cortex	5	0.0417358	MYO9B/CORO1A/RASAL3/BIN2/FMNL1
CC	GO:0043235	receptor complex	5	0.0417358	ITGAL/PTPN6/ITGB2/ITGAM/LYN
CC	GO:0030175	filopodium	3	0.0451715	LCP1/MYO1G/IQGAP2
MF	GO:0048365	Rac GTPase binding	6	0.000181097	ARHGAP4/NCF2/NCKAP1L/DOCK2/IQGAP2/FMNL1
MF	GO:0017048	Rho GTPase binding	8	0.000181815	ARHGAP4/MYO9B/NCF2/NCKAP1L/DOCK2/IQGAP2/FGD2/FMNL1
MF	GO:0030695	GTPase regulator activity	10	0.000181815	GMIP/ARHGAP4/MYO9B/RASAL3/ARHGAP9/NCKAP1L/DOCK2/IQGAP2/ARHGAP45/ARHGAP30
MF	GO:0038023	signaling receptor activity	13	0.00020861	ITGAL/PTPRC/LILRB1/IL10RA/PTPN6/LILRB2/ITGB2/IL7R/PTAFR/CLEC7A/LILRB4/SPN/HLA-DOA
MF	GO:0004888	transmembrane signaling receptor activity	11	0.000263029	ITGAL/PTPRC/LILRB1/IL10RA/PTPN6/LILRB2/ITGB2/IL7R/PTAFR/SPN/HLA-DOA
MF	GO:0060589	nucleoside-triphosphatase regulator activity	10	0.000263029	GMIP/ARHGAP4/MYO9B/RASAL3/ARHGAP9/NCKAP1L/DOCK2/IQGAP2/ARHGAP45/ARHGAP30
MF	GO:0005096	GTPase activator activity	9	0.000263029	GMIP/ARHGAP4/MYO9B/RASAL3/ARHGAP9/NCKAP1L/DOCK2/ARHGAP45/ARHGAP30
MF	GO:0008047	enzyme activator activity	11	0.00085694	GMIP/ARHGAP4/MYO9B/RASAL3/NCF2/ARHGAP9/NCKAP1L/DOCK2/ARHGAP45/ARHGAP30/CCL5
MF	GO:0051020	GTPase binding	11	0.00159417	ARHGAP4/MYO9B/CYTH4/NCF2/NCKAP1L/PSD4/DOCK2/LCP1/IQGAP2/FGD2/FMNL1
MF	GO:0023023	MHC protein complex binding	3	0.00271364	LILRB1/LILRB2/HLA-DOA
MF	GO:0042287	MHC protein binding	3	0.00397138	LILRB1/LILRB2/CLEC7A
MF	GO:0005543	phospholipid binding	8	0.00641942	BIN2/PLEK/ARHGAP9/PSD4/MYO1G/IQGAP2/FGD2/PTAFR
MF	GO:1901981	phosphatidylinositol phosphate binding	5	0.0113706	PLEK/ARHGAP9/MYO1G/IQGAP2/FGD2
MF	GO:0003779	actin binding	8	0.0113706	MYO9B/CORO1A/LCP1/MYO1G/PARVG/MYO1F/IQGAP2/FMNL1
MF	GO:0005547	phosphatidylinositol-3,4,5-trisphosphate binding	3	0.0113706	ARHGAP9/MYO1G/IQGAP2
MF	GO:0017016	Ras GTPase binding	8	0.0149915	ARHGAP4/MYO9B/NCF2/NCKAP1L/DOCK2/IQGAP2/FGD2/FMNL1
MF	GO:0031267	small GTPase binding	8	0.0176961	ARHGAP4/MYO9B/NCF2/NCKAP1L/DOCK2/IQGAP2/FGD2/FMNL1
MF	GO:0001846	opsonin binding	2	0.0176961	ITGB2/ITGAM
MF	GO:0050664	oxidoreductase activity, acting on NAD(P)H, oxygen as acceptor	2	0.0176961	NCF2/CYBB
MF	GO:0050839	cell adhesion molecule binding	8	0.0205778	ITGAL/PTPN6/LILRB2/LCP1/ADAM8/ITGB2/JAML/LYN
MF	GO:0001848	complement binding	2	0.0205778	ITGB2/ITGAM
MF	GO:0005001	transmembrane receptor protein tyrosine phosphatase activity	2	0.0205778	PTPRC/PTPN6
MF	GO:0019198	transmembrane receptor protein phosphatase activity	2	0.0205778	PTPRC/PTPN6
MF	GO:0005178	integrin binding	4	0.0250985	LCP1/ITGB2/JAML/LYN
MF	GO:0042288	MHC class I protein binding	2	0.0252959	LILRB1/LILRB2
MF	GO:0001540	amyloid-beta binding	3	0.0266688	LILRB2/ITGB2/ITGAM
MF	GO:0004435	phosphatidylinositol phospholipase C activity	2	0.0266688	PLCB2/CCL5
MF	GO:0004629	phospholipase C activity	2	0.0303759	PLCB2/CCL5
MF	GO:0005086	ARF guanyl-nucleotide exchange factor activity	2	0.0303759	CYTH4/PSD4
MF	GO:0008157	protein phosphatase 1 binding	2	0.0303759	LILRB1/LILRB2
MF	GO:0035091	phosphatidylinositol binding	5	0.0342433	PLEK/ARHGAP9/MYO1G/IQGAP2/FGD2
MF	GO:0051219	phosphoprotein binding	3	0.0424125	FGR/PTPN6/LYN
M19:
BP	GO:0072599	establishment of protein localization to endoplasmic reticulum	10	2.21715e-06	RAB10/RPS16/RPL34/RPL21/RPL23/RPS15A/RPS2/RPS27A/RPL10/RPL12
BP	GO:0006614	SRP-dependent cotranslational protein targeting to membrane	9	3.58013e-06	RPS16/RPL34/RPL21/RPL23/RPS15A/RPS2/RPS27A/RPL10/RPL12
BP	GO:0070972	protein localization to endoplasmic reticulum	10	3.58013e-06	RAB10/RPS16/RPL34/RPL21/RPL23/RPS15A/RPS2/RPS27A/RPL10/RPL12
BP	GO:0006613	cotranslational protein targeting to membrane	9	3.58013e-06	RPS16/RPL34/RPL21/RPL23/RPS15A/RPS2/RPS27A/RPL10/RPL12
BP	GO:0006413	translational initiation	11	3.58013e-06	RPS16/RPL34/RPL21/RPL23/RPS15A/RPS2/RPS27A/RPL10/EIF3H/EIF4EBP1/RPL12
BP	GO:0045047	protein targeting to ER	9	5.06718e-06	RPS16/RPL34/RPL21/RPL23/RPS15A/RPS2/RPS27A/RPL10/RPL12
BP	GO:0000956	nuclear-transcribed mRNA catabolic process	11	6.42e-06	RPS16/LSM5/RPL34/RPL21/RPL23/RPS15A/RPS2/RPS27A/RPL10/RPL12/CNOT7
BP	GO:0000184	nuclear-transcribed mRNA catabolic process, nonsense-mediated decay	9	6.99305e-06	RPS16/RPL34/RPL21/RPL23/RPS15A/RPS2/RPS27A/RPL10/RPL12
BP	GO:0019083	viral transcription	10	1.16597e-05	RPS16/POLR2I/RPL34/RPL21/RPL23/RPS15A/RPS2/RPS27A/RPL10/RPL12
BP	GO:0019080	viral gene expression	10	2.20685e-05	RPS16/POLR2I/RPL34/RPL21/RPL23/RPS15A/RPS2/RPS27A/RPL10/RPL12
BP	GO:0006402	mRNA catabolic process	12	0.000103032	RPS16/LSM5/PSMA2/RPL34/RPL21/RPL23/RPS15A/RPS2/RPS27A/RPL10/RPL12/CNOT7
BP	GO:0006612	protein targeting to membrane	9	0.000159103	RPS16/RPL34/RPL21/RPL23/RPS15A/RPS2/RPS27A/RPL10/RPL12
BP	GO:0006401	RNA catabolic process	12	0.000179829	RPS16/LSM5/PSMA2/RPL34/RPL21/RPL23/RPS15A/RPS2/RPS27A/RPL10/RPL12/CNOT7
BP	GO:0006605	protein targeting	12	0.000382234	RPS16/RPL34/RPL21/RPL23/TIMM17B/VPS13C/RPS15A/RPS2/RPS27A/RPL10/TOMM20/RPL12
BP	GO:0072594	establishment of protein localization to organelle	13	0.000702305	RAB10/RPS16/RPL34/RPL21/RPL23/TIMM17B/VPS13C/RPS15A/RPS2/RPS27A/RPL10/TOMM20/RPL12
BP	GO:0090150	establishment of protein localization to membrane	10	0.00104394	RAB10/RPS16/RPL34/RPL21/RPL23/RPS15A/RPS2/RPS27A/RPL10/RPL12
CC	GO:0022626	cytosolic ribosome	10	2.48942e-07	RPS16/RPL34/RPL21/RPL23/RPS15A/RPS2/RPS27A/RPL10/RPL10L/RPL12
CC	GO:0005840	ribosome	12	1.28395e-06	RPS16/RPL34/RPL21/RPL23/RPS15A/RPS2/RPS27A/RPL10/EIF3H/RPL10L/MRPL30/RPL12
CC	GO:0044391	ribosomal subunit	11	1.28395e-06	RPS16/RPL34/RPL21/RPL23/RPS15A/RPS2/RPS27A/RPL10/RPL10L/MRPL30/RPL12
CC	GO:0044445	cytosolic part	11	5.46662e-06	RPS16/RPL34/RPL21/RPL23/RPS15A/RPS2/RPS27A/RPL10/RPL10L/EIF4EBP1/RPL12
CC	GO:0022625	cytosolic large ribosomal subunit	6	8.98191e-05	RPL34/RPL21/RPL23/RPL10/RPL10L/RPL12
CC	GO:0015934	large ribosomal subunit	7	0.000307743	RPL34/RPL21/RPL23/RPL10/RPL10L/MRPL30/RPL12
CC	GO:0022627	cytosolic small ribosomal subunit	4	0.00414886	RPS16/RPS15A/RPS2/RPS27A
CC	GO:0015935	small ribosomal subunit	4	0.0260813	RPS16/RPS15A/RPS2/RPS27A
MF	GO:0003735	structural constituent of ribosome	11	9.09658e-07	RPS16/RPL34/RPL21/RPL23/RPS15A/RPS2/RPS27A/RPL10/RPL10L/MRPL30/RPL12
M21:
CC	GO:0000790	nuclear chromatin	29	0.00102604	CREBBP/CALCOCO1/ATRX/HIRA/YY1/NFATC2/CBX1/SRF/MEF2D/TCP1/POLR3GL/TRIM24/TAF4/DPF2/MBD2/KLF4/NCOR1/MBD1/ANP32E/SSRP1/YY1AP1/CHAF1A/AR/RUVBL2/H1-2/HMGB1/E2F4/DPF3/H3C6
CC	GO:0000785	chromatin	35	0.00649393	CREBBP/PAF1/CALCOCO1/CSNK2A2/ATRX/HIRA/YY1/NFATC2/CBX1/SRF/MEF2D/TCP1/POLR3GL/TRIM24/ICE2/MBD4/TAF4/DPF2/MBD2/KLF4/NCOR1/MBD1/ANP32E/CHMP7/SSRP1/LRWD1/YY1AP1/CHAF1A/AR/RUVBL2/H1-2/HMGB1/E2F4/DPF3/H3C6
CC	GO:0044454	nuclear chromosome part	34	0.00969693	CREBBP/CALCOCO1/ATRX/AURKA/HIRA/THOC5/YY1/NFATC2/CBX1/SRF/MEF2D/TCP1/POLR3GL/TRIM24/WRNIP1/TAF4/DPF2/MBD2/KLF4/NCOR1/MBD1/ANP32E/SSRP1/LRWD1/YY1AP1/CHAF1A/AR/RUVBL2/H1-2/HMGB1/E2F4/DPF3/REPIN1/H3C6
CC	GO:0031248	protein acetyltransferase complex	12	0.0138803	CREBBP/NAA10/TAF6/KANSL3/TAF4/DPF2/HCFC1/NAA20/SGF29/RUVBL2/WDR5/DPF3
CC	GO:1902493	acetyltransferase complex	12	0.0138803	CREBBP/NAA10/TAF6/KANSL3/TAF4/DPF2/HCFC1/NAA20/SGF29/RUVBL2/WDR5/DPF3
CC	GO:0000228	nuclear chromosome	34	0.0156224	CREBBP/CALCOCO1/ATRX/AURKA/HIRA/THOC5/YY1/NFATC2/CBX1/SRF/MEF2D/TCP1/POLR3GL/TRIM24/WRNIP1/TAF4/DPF2/MBD2/KLF4/NCOR1/MBD1/ANP32E/SSRP1/LRWD1/YY1AP1/CHAF1A/AR/RUVBL2/H1-2/HMGB1/E2F4/DPF3/REPIN1/H3C6
CC	GO:0044665	MLL1/2 complex	6	0.035423	TAF6/TAF4/SENP3/HCFC1/RUVBL2/WDR5
CC	GO:0071339	MLL1 complex	6	0.035423	TAF6/TAF4/SENP3/HCFC1/RUVBL2/WDR5
CC	GO:0034708	methyltransferase complex	12	0.0434194	CLNS1A/TAF6/PHF1/KDM4B/TAF4/N6AMT1/SENP3/SNRPD1/RAMAC/HCFC1/RUVBL2/WDR5
CC	GO:0000123	histone acetyltransferase complex	10	0.0457282	CREBBP/TAF6/KANSL3/TAF4/DPF2/HCFC1/SGF29/RUVBL2/WDR5/DPF3
MF	GO:0003682	chromatin binding	35	0.0102631	CREBBP/PAF1/CALCOCO1/ATRX/HIRA/NFATC2/URI1/CBX1/PHF1/SRF/PCGF1/TRIM24/MBD2/KLF4/GTF2B/HNRNPD/NCOR1/MBD1/SSRP1/MCM3AP/LRWD1/BAP1/CHAF1A/AR/BRD3/HCFC1/STAT5B/RUVBL2/FOXO4/MED12/H1-2/SUPT5H/E2F4/H3C6/MLLT6
MF	GO:0016410	N-acyltransferase activity	13	0.0102631	CREBBP/NAA10/KANSL3/DPF2/GTF2B/TLCD3B/MCM3AP/HCFC1/NAA20/PLAAT3/WDR5/DPF3/GDF1
MF	GO:0042393	histone binding	19	0.0102631	ATRX/PHF1/TRIM24/DEK/DPF2/CARM1/ANP32E/SSRP1/MCM3AP/LRWD1/VPS72/BRD7/BRD3/SGF29/WDR5/PHF2/DAXX/DPF3/MLLT6
MF	GO:0140030	modification-dependent protein binding	15	0.0276753	ATRX/PHF1/TRIM24/OPTN/DPF2/CARM1/TNIP1/UBQLN4/LRWD1/BRD7/BRD3/SGF29/RAD23A/WDR5/PHF2
MF	GO:0034212	peptide N-acetyltransferase activity	10	0.0351278	CREBBP/NAA10/KANSL3/DPF2/GTF2B/MCM3AP/HCFC1/NAA20/WDR5/DPF3
MF	GO:0070577	lysine-acetylated histone binding	5	0.0435361	TRIM24/DPF2/CARM1/BRD7/BRD3
MF	GO:0140033	acetylation-dependent protein binding	5	0.0435361	TRIM24/DPF2/CARM1/BRD7/BRD3
MF	GO:0008080	N-acetyltransferase activity	10	0.0490336	CREBBP/NAA10/KANSL3/DPF2/GTF2B/MCM3AP/HCFC1/NAA20/WDR5/DPF3
M22:
BP	GO:0031145	anaphase-promoting complex-dependent catabolic process	8	1.87342e-06	PSMC5/PSMB5/PSMD3/ANAPC15/PSMB6/PSMD4/PSMC3/CDC26
BP	GO:0006521	regulation of cellular amino acid metabolic process	7	2.93491e-06	PSMC5/PSMB5/PSMD3/PARK7/PSMB6/PSMD4/PSMC3
BP	GO:0033238	regulation of cellular amine metabolic process	7	6.62625e-06	PSMC5/PSMB5/PSMD3/PARK7/PSMB6/PSMD4/PSMC3
BP	GO:0002223	stimulatory C-type lectin receptor signaling pathway	7	2.93418e-05	PSMC5/PSMB5/PSMD3/PSMB6/PSMD4/PSMC3/HRAS
BP	GO:0002220	innate immune response activating cell surface receptor signaling pathway	7	2.93418e-05	PSMC5/PSMB5/PSMD3/PSMB6/PSMD4/PSMC3/HRAS
BP	GO:0044106	cellular amine metabolic process	7	5.28497e-05	PSMC5/PSMB5/PSMD3/PARK7/PSMB6/PSMD4/PSMC3
BP	GO:0009308	amine metabolic process	7	6.44794e-05	PSMC5/PSMB5/PSMD3/PARK7/PSMB6/PSMD4/PSMC3
BP	GO:1902036	regulation of hematopoietic stem cell differentiation	6	8.79462e-05	PSMC5/PSMB5/PSMD3/PSMB6/PSMD4/PSMC3
BP	GO:0002479	antigen processing and presentation of exogenous peptide antigen via MHC class I, TAP-dependent	6	0.000102061	PSMC5/PSMB5/PSMD3/PSMB6/PSMD4/PSMC3
BP	GO:0042590	antigen processing and presentation of exogenous peptide antigen via MHC class I	6	0.000108972	PSMC5/PSMB5/PSMD3/PSMB6/PSMD4/PSMC3
BP	GO:0061418	regulation of transcription from RNA polymerase II promoter in response to hypoxia	6	0.000116926	PSMC5/PSMB5/PSMD3/PSMB6/PSMD4/PSMC3
BP	GO:0060218	hematopoietic stem cell differentiation	6	0.000125729	PSMC5/PSMB5/PSMD3/PSMB6/PSMD4/PSMC3
BP	GO:0010972	negative regulation of G2/M transition of mitotic cell cycle	6	0.000125729	PSMC5/PSMB5/PSMD3/PSMB6/PSMD4/PSMC3
BP	GO:1901532	regulation of hematopoietic progenitor cell differentiation	6	0.000126171	PSMC5/PSMB5/PSMD3/PSMB6/PSMD4/PSMC3
BP	GO:0042180	cellular ketone metabolic process	8	0.000170724	HAGH/PSMC5/PSMB5/PSMD3/PARK7/PSMB6/PSMD4/PSMC3
BP	GO:0031146	SCF-dependent proteasomal ubiquitin-dependent protein catabolic process	6	0.000199635	PSMC5/PSMB5/PSMD3/PSMB6/PSMD4/PSMC3
BP	GO:1902750	negative regulation of cell cycle G2/M phase transition	6	0.000199635	PSMC5/PSMB5/PSMD3/PSMB6/PSMD4/PSMC3
BP	GO:0002474	antigen processing and presentation of peptide antigen via MHC class I	6	0.000215807	PSMC5/PSMB5/PSMD3/PSMB6/PSMD4/PSMC3
BP	GO:0070498	interleukin-1-mediated signaling pathway	6	0.00021846	PSMC5/PSMB5/PSMD3/PSMB6/PSMD4/PSMC3
BP	GO:0010565	regulation of cellular ketone metabolic process	7	0.000230646	PSMC5/PSMB5/PSMD3/PARK7/PSMB6/PSMD4/PSMC3
BP	GO:0006936	muscle contraction	9	0.000244323	TNNC2/TNNT3/TNNI2/BIN1/TPM1/TMOD4/MYLPF/STAC3/ANXA6
BP	GO:0070555	response to interleukin-1	7	0.000269208	PSMC5/PSMB5/TLE5/PSMD3/PSMB6/PSMD4/PSMC3
BP	GO:0090090	negative regulation of canonical Wnt signaling pathway	7	0.000269208	PSMC5/PSMB5/TLE5/PSMD3/PSMB6/PSMD4/PSMC3
BP	GO:0060071	Wnt signaling pathway, planar cell polarity pathway	6	0.000269208	PSMC5/PSMB5/PSMD3/PSMB6/PSMD4/PSMC3
BP	GO:0090175	regulation of establishment of planar polarity	6	0.000274514	PSMC5/PSMB5/PSMD3/PSMB6/PSMD4/PSMC3
BP	GO:2000736	regulation of stem cell differentiation	6	0.000280185	PSMC5/PSMB5/PSMD3/PSMB6/PSMD4/PSMC3
BP	GO:0038095	Fc-epsilon receptor signaling pathway	6	0.00030341	PSMC5/PSMB5/PSMD3/PSMB6/PSMD4/PSMC3
BP	GO:0006520	cellular amino acid metabolic process	9	0.000307602	PSMC5/PSMB5/PSMD3/PARK7/PSMB6/PTS/QDPR/PSMD4/PSMC3
BP	GO:0050852	T cell receptor signaling pathway	7	0.000310745	PSMC5/PSMB5/PSMD3/PSMB6/PSMD4/PSMC3/HRAS
BP	GO:0038093	Fc receptor signaling pathway	7	0.000326673	PSMC5/PSMB5/PSMD3/PSMB6/PSMD4/ARPC2/PSMC3
BP	GO:0043618	regulation of transcription from RNA polymerase II promoter in response to stress	6	0.000412459	PSMC5/PSMB5/PSMD3/PSMB6/PSMD4/PSMC3
BP	GO:0001736	establishment of planar polarity	6	0.000430653	PSMC5/PSMB5/PSMD3/PSMB6/PSMD4/PSMC3
BP	GO:0007164	establishment of tissue polarity	6	0.000430653	PSMC5/PSMB5/PSMD3/PSMB6/PSMD4/PSMC3
BP	GO:0030178	negative regulation of Wnt signaling pathway	7	0.000483915	PSMC5/PSMB5/TLE5/PSMD3/PSMB6/PSMD4/PSMC3
BP	GO:0043620	regulation of DNA-templated transcription in response to stress	6	0.000498537	PSMC5/PSMB5/PSMD3/PSMB6/PSMD4/PSMC3
BP	GO:0006937	regulation of muscle contraction	6	0.000650016	TNNC2/TNNT3/TNNI2/BIN1/TPM1/ANXA6
BP	GO:0050851	antigen receptor-mediated signaling pathway	7	0.000676229	PSMC5/PSMB5/PSMD3/PSMB6/PSMD4/PSMC3/HRAS
BP	GO:0001738	morphogenesis of a polarized epithelium	6	0.000676229	PSMC5/PSMB5/PSMD3/PSMB6/PSMD4/PSMC3
BP	GO:0090263	positive regulation of canonical Wnt signaling pathway	6	0.000676229	PSMC5/PSMB5/PSMD3/PSMB6/PSMD4/PSMC3
BP	GO:0033209	tumor necrosis factor-mediated signaling pathway	6	0.000676229	PSMC5/PSMB5/PSMD3/PSMB6/PSMD4/PSMC3
BP	GO:0030049	muscle filament sliding	4	0.000676229	TNNC2/TNNT3/TNNI2/TPM1
BP	GO:0033275	actin-myosin filament sliding	4	0.000676229	TNNC2/TNNT3/TNNI2/TPM1
BP	GO:0045930	negative regulation of mitotic cell cycle	8	0.000680347	PSMC5/PSMB5/PSMD3/ANAPC15/PSMB6/PSMD4/PSMC3/HRAS
BP	GO:1901991	negative regulation of mitotic cell cycle phase transition	7	0.000691648	PSMC5/PSMB5/PSMD3/ANAPC15/PSMB6/PSMD4/PSMC3
BP	GO:0002429	immune response-activating cell surface receptor signaling pathway	8	0.000706263	PSMC5/PSMB5/PSMD3/PSMB6/PSMD4/ARPC2/PSMC3/HRAS
BP	GO:0048863	stem cell differentiation	7	0.000706981	PSMC5/PSMB5/PSMD3/PSMB6/PSMD4/PSMC3/ANXA6
BP	GO:0003012	muscle system process	9	0.000706981	TNNC2/TNNT3/TNNI2/BIN1/TPM1/TMOD4/MYLPF/STAC3/ANXA6
BP	GO:0038061	NIK/NF-kappaB signaling	6	0.000706981	PSMC5/PSMB5/PSMD3/PSMB6/PSMD4/PSMC3
BP	GO:0071347	cellular response to interleukin-1	6	0.000706981	PSMC5/PSMB5/PSMD3/PSMB6/PSMD4/PSMC3
BP	GO:0003009	skeletal muscle contraction	4	0.000706981	TNNC2/TNNT3/TNNI2/STAC3
BP	GO:0035567	non-canonical Wnt signaling pathway	6	0.000788504	PSMC5/PSMB5/PSMD3/PSMB6/PSMD4/PSMC3
BP	GO:0006941	striated muscle contraction	6	0.000827667	TNNC2/TNNT3/TNNI2/BIN1/TPM1/STAC3
BP	GO:1901988	negative regulation of cell cycle phase transition	7	0.000827667	PSMC5/PSMB5/PSMD3/ANAPC15/PSMB6/PSMD4/PSMC3
BP	GO:0002244	hematopoietic progenitor cell differentiation	6	0.00095691	PSMC5/PSMB5/PSMD3/PSMB6/PSMD4/PSMC3
BP	GO:0000209	protein polyubiquitination	8	0.00105404	PSMC5/PSMB5/PSMD3/PSMB6/PSMD4/PSMC3/UBE2E3/CDC26
BP	GO:0002768	immune response-regulating cell surface receptor signaling pathway	8	0.00106126	PSMC5/PSMB5/PSMD3/PSMB6/PSMD4/ARPC2/PSMC3/HRAS
BP	GO:0030177	positive regulation of Wnt signaling pathway	6	0.00123829	PSMC5/PSMB5/PSMD3/PSMB6/PSMD4/PSMC3
BP	GO:0002758	innate immune response-activating signal transduction	7	0.00123829	PSMC5/PSMB5/PSMD3/PSMB6/PSMD4/PSMC3/HRAS
BP	GO:0002478	antigen processing and presentation of exogenous peptide antigen	6	0.00124822	PSMC5/PSMB5/PSMD3/PSMB6/PSMD4/PSMC3
BP	GO:0043161	proteasome-mediated ubiquitin-dependent protein catabolic process	9	0.00131273	PSMC5/PSMB5/PSMD3/ANAPC15/PARK7/PSMB6/PSMD4/PSMC3/CDC26
BP	GO:0019884	antigen processing and presentation of exogenous antigen	6	0.001342	PSMC5/PSMB5/PSMD3/PSMB6/PSMD4/PSMC3
BP	GO:0070252	actin-mediated cell contraction	5	0.001342	TNNC2/TNNT3/TNNI2/BIN1/TPM1
BP	GO:1905330	regulation of morphogenesis of an epithelium	6	0.0013579	PSMC5/PSMB5/PSMD3/PSMB6/PSMD4/PSMC3
BP	GO:0050879	multicellular organismal movement	4	0.0013856	TNNC2/TNNT3/TNNI2/STAC3
BP	GO:0050881	musculoskeletal movement	4	0.0013856	TNNC2/TNNT3/TNNI2/STAC3
BP	GO:0002218	activation of innate immune response	7	0.00164249	PSMC5/PSMB5/PSMD3/PSMB6/PSMD4/PSMC3/HRAS
BP	GO:0048002	antigen processing and presentation of peptide antigen	6	0.00164249	PSMC5/PSMB5/PSMD3/PSMB6/PSMD4/PSMC3
BP	GO:0043488	regulation of mRNA stability	6	0.00167591	PSMC5/PSMB5/PSMD3/PSMB6/PSMD4/PSMC3
BP	GO:0060828	regulation of canonical Wnt signaling pathway	7	0.00172838	PSMC5/PSMB5/TLE5/PSMD3/PSMB6/PSMD4/PSMC3
BP	GO:0043487	regulation of RNA stability	6	0.00199786	PSMC5/PSMB5/PSMD3/PSMB6/PSMD4/PSMC3
BP	GO:0071456	cellular response to hypoxia	6	0.00203642	PSMC5/PSMB5/PSMD3/PSMB6/PSMD4/PSMC3
BP	GO:0010389	regulation of G2/M transition of mitotic cell cycle	6	0.00207568	PSMC5/PSMB5/PSMD3/PSMB6/PSMD4/PSMC3
BP	GO:0016579	protein deubiquitination	7	0.00212453	PSMC5/PSMB5/PSMD3/PARK7/PSMB6/PSMD4/PSMC3
BP	GO:0031349	positive regulation of defense response	8	0.0022837	PSMC5/PSMB5/PSMD3/PARK7/PSMB6/PSMD4/PSMC3/HRAS
BP	GO:0010498	proteasomal protein catabolic process	9	0.002575	PSMC5/PSMB5/PSMD3/ANAPC15/PARK7/PSMB6/PSMD4/PSMC3/CDC26
BP	GO:0036294	cellular response to decreased oxygen levels	6	0.0026229	PSMC5/PSMB5/PSMD3/PSMB6/PSMD4/PSMC3
BP	GO:0061013	regulation of mRNA catabolic process	6	0.00267028	PSMC5/PSMB5/PSMD3/PSMB6/PSMD4/PSMC3
BP	GO:1901990	regulation of mitotic cell cycle phase transition	8	0.00286768	PSMC5/PSMB5/PSMD3/ANAPC15/PSMB6/PSMD4/PSMC3/CDC26
BP	GO:0030048	actin filament-based movement	5	0.00286768	TNNC2/TNNT3/TNNI2/BIN1/TPM1
BP	GO:0070646	protein modification by small protein removal	7	0.00286768	PSMC5/PSMB5/PSMD3/PARK7/PSMB6/PSMD4/PSMC3
BP	GO:0019882	antigen processing and presentation	6	0.00286768	PSMC5/PSMB5/PSMD3/PSMB6/PSMD4/PSMC3
BP	GO:0045089	positive regulation of innate immune response	7	0.00287632	PSMC5/PSMB5/PSMD3/PSMB6/PSMD4/PSMC3/HRAS
BP	GO:1902749	regulation of cell cycle G2/M phase transition	6	0.00288385	PSMC5/PSMB5/PSMD3/PSMB6/PSMD4/PSMC3
BP	GO:0090257	regulation of muscle system process	6	0.0029358	TNNC2/TNNT3/TNNI2/BIN1/TPM1/ANXA6
BP	GO:0060070	canonical Wnt signaling pathway	7	0.00319313	PSMC5/PSMB5/TLE5/PSMD3/PSMB6/PSMD4/PSMC3
BP	GO:0071453	cellular response to oxygen levels	6	0.00361687	PSMC5/PSMB5/PSMD3/PSMB6/PSMD4/PSMC3
BP	GO:0010948	negative regulation of cell cycle process	7	0.00374092	PSMC5/PSMB5/PSMD3/ANAPC15/PSMB6/PSMD4/PSMC3
BP	GO:0062012	regulation of small molecule metabolic process	8	0.00395932	PSMC5/PSMB5/PSMD3/PARK7/PSMB6/PSMD4/JMJD8/PSMC3
BP	GO:1901987	regulation of cell cycle phase transition	8	0.00406082	PSMC5/PSMB5/PSMD3/ANAPC15/PSMB6/PSMD4/PSMC3/CDC26
BP	GO:2000027	regulation of animal organ morphogenesis	6	0.00443019	PSMC5/PSMB5/PSMD3/PSMB6/PSMD4/PSMC3
BP	GO:0071356	cellular response to tumor necrosis factor	6	0.00450051	PSMC5/PSMB5/PSMD3/PSMB6/PSMD4/PSMC3
BP	GO:0002757	immune response-activating signal transduction	8	0.00486955	PSMC5/PSMB5/PSMD3/PSMB6/PSMD4/ARPC2/PSMC3/HRAS
BP	GO:0030111	regulation of Wnt signaling pathway	7	0.00494235	PSMC5/PSMB5/TLE5/PSMD3/PSMB6/PSMD4/PSMC3
BP	GO:0000086	G2/M transition of mitotic cell cycle	6	0.00550834	PSMC5/PSMB5/PSMD3/PSMB6/PSMD4/PSMC3
BP	GO:0034612	response to tumor necrosis factor	6	0.00617816	PSMC5/PSMB5/PSMD3/PSMB6/PSMD4/PSMC3
BP	GO:0002764	immune response-regulating signaling pathway	8	0.00694162	PSMC5/PSMB5/PSMD3/PSMB6/PSMD4/ARPC2/PSMC3/HRAS
BP	GO:0045088	regulation of innate immune response	7	0.00694162	PSMC5/PSMB5/PSMD3/PSMB6/PSMD4/PSMC3/HRAS
BP	GO:0044839	cell cycle G2/M phase transition	6	0.00798428	PSMC5/PSMB5/PSMD3/PSMB6/PSMD4/PSMC3
BP	GO:0055001	muscle cell development	5	0.00801894	TNNT3/BIN1/TPM1/TMOD4/STAC3
BP	GO:0002253	activation of immune response	8	0.00908584	PSMC5/PSMB5/PSMD3/PSMB6/PSMD4/ARPC2/PSMC3/HRAS
BP	GO:0061577	calcium ion transmembrane transport via high voltage-gated calcium channel	2	0.0148232	CACNB1/BIN1
BP	GO:0044772	mitotic cell cycle phase transition	8	0.0153021	PSMC5/PSMB5/PSMD3/ANAPC15/PSMB6/PSMD4/PSMC3/CDC26
BP	GO:0060048	cardiac muscle contraction	4	0.0158985	TNNT3/TNNI2/BIN1/TPM1
BP	GO:0045898	regulation of RNA polymerase II transcriptional preinitiation complex assembly	2	0.0202955	PSMC5/PSMC3
BP	GO:0044770	cell cycle phase transition	8	0.0224632	PSMC5/PSMB5/PSMD3/ANAPC15/PSMB6/PSMD4/PSMC3/CDC26
BP	GO:0042559	pteridine-containing compound biosynthetic process	2	0.023163	PTS/QDPR
BP	GO:0044057	regulation of system process	7	0.0233751	CACNB1/TNNC2/TNNT3/TNNI2/BIN1/TPM1/ANXA6
BP	GO:0060047	heart contraction	5	0.0233751	CACNB1/TNNT3/TNNI2/BIN1/TPM1
BP	GO:1903311	regulation of mRNA metabolic process	6	0.0236749	PSMC5/PSMB5/PSMD3/PSMB6/PSMD4/PSMC3
BP	GO:0001666	response to hypoxia	6	0.0252203	PSMC5/PSMB5/PSMD3/PSMB6/PSMD4/PSMC3
BP	GO:0006089	lactate metabolic process	2	0.0252203	HAGH/PARK7
BP	GO:0060261	positive regulation of transcription initiation from RNA polymerase II promoter	2	0.0252203	PSMC5/PSMC3
BP	GO:0042692	muscle cell differentiation	6	0.0253563	CACYBP/TNNT3/BIN1/TPM1/TMOD4/STAC3
BP	GO:0003015	heart process	5	0.0264457	CACNB1/TNNT3/TNNI2/BIN1/TPM1
BP	GO:0010155	regulation of proton transport	2	0.0279888	PARK7/COX17
BP	GO:0036293	response to decreased oxygen levels	6	0.0287605	PSMC5/PSMB5/PSMD3/PSMB6/PSMD4/PSMC3
BP	GO:0043687	post-translational protein modification	6	0.028991	PSMC5/PSMB5/PSMD3/PSMB6/PSMD4/PSMC3
BP	GO:0034312	diol biosynthetic process	2	0.0308233	PTS/QDPR
BP	GO:0016055	Wnt signaling pathway	7	0.032093	PSMC5/PSMB5/TLE5/PSMD3/PSMB6/PSMD4/PSMC3
BP	GO:0198738	cell-cell signaling by wnt	7	0.0322537	PSMC5/PSMB5/TLE5/PSMD3/PSMB6/PSMD4/PSMC3
BP	GO:0030239	myofibril assembly	3	0.0334339	TNNT3/TPM1/TMOD4
BP	GO:0034311	diol metabolic process	2	0.0334407	PTS/QDPR
BP	GO:0051146	striated muscle cell differentiation	5	0.0362117	CACYBP/TNNT3/TPM1/TMOD4/STAC3
BP	GO:1904062	regulation of cation transmembrane transport	5	0.0366243	CACNB1/PARK7/BIN1/COX17/STAC3
BP	GO:0070482	response to oxygen levels	6	0.0378622	PSMC5/PSMB5/PSMD3/PSMB6/PSMD4/PSMC3
BP	GO:0055002	striated muscle cell development	4	0.0381562	TNNT3/TPM1/TMOD4/STAC3
BP	GO:2000144	positive regulation of DNA-templated transcription, initiation	2	0.0396587	PSMC5/PSMC3
BP	GO:0010499	proteasomal ubiquitin-independent protein catabolic process	2	0.0433632	PSMB5/PSMB6
BP	GO:0006402	mRNA catabolic process	6	0.0445021	PSMC5/PSMB5/PSMD3/PSMB6/PSMD4/PSMC3
BP	GO:1903706	regulation of hemopoiesis	6	0.0464704	PSMC5/PSMB5/PSMD3/PSMB6/PSMD4/PSMC3
BP	GO:1901385	regulation of voltage-gated calcium channel activity	2	0.0464704	CACNB1/STAC3
CC	GO:0005865	striated muscle thin filament	5	1.26057e-05	TNNC2/TNNT3/TNNI2/TPM1/TMOD4
CC	GO:0036379	myofilament	5	1.26057e-05	TNNC2/TNNT3/TNNI2/TPM1/TMOD4
CC	GO:0000502	proteasome complex	6	1.48792e-05	PSMC5/PSMB5/PSMD3/PSMB6/PSMD4/PSMC3
CC	GO:1905369	endopeptidase complex	6	1.48792e-05	PSMC5/PSMB5/PSMD3/PSMB6/PSMD4/PSMC3
CC	GO:1905368	peptidase complex	6	6.04214e-05	PSMC5/PSMB5/PSMD3/PSMB6/PSMD4/PSMC3
CC	GO:0005838	proteasome regulatory particle	4	6.04214e-05	PSMC5/PSMD3/PSMD4/PSMC3
CC	GO:0044449	contractile fiber part	8	7.69402e-05	TNNC2/TNNT3/TNNI2/BIN1/TPM1/TMOD4/MYLPF/PDLIM7
CC	GO:0022624	proteasome accessory complex	4	7.96235e-05	PSMC5/PSMD3/PSMD4/PSMC3
CC	GO:0043292	contractile fiber	8	8.91441e-05	TNNC2/TNNT3/TNNI2/BIN1/TPM1/TMOD4/MYLPF/PDLIM7
CC	GO:0030017	sarcomere	7	0.000282629	TNNC2/TNNT3/TNNI2/BIN1/TPM1/TMOD4/PDLIM7
CC	GO:0008540	proteasome regulatory particle, base subcomplex	3	0.000282629	PSMC5/PSMD4/PSMC3
CC	GO:0030016	myofibril	7	0.00046972	TNNC2/TNNT3/TNNI2/BIN1/TPM1/TMOD4/PDLIM7
CC	GO:0015629	actin cytoskeleton	9	0.00158606	TNNC2/TNNT3/TNNI2/BIN1/TPM1/TMOD4/ARPC2/MYLPF/PDLIM7
CC	GO:0019774	proteasome core complex, beta-subunit complex	2	0.0101653	PSMB5/PSMB6
CC	GO:0005680	anaphase-promoting complex	2	0.029527	ANAPC15/CDC26
CC	GO:0005839	proteasome core complex	2	0.029527	PSMB5/PSMB6
MF	GO:0003779	actin binding	9	0.00908736	TNNC2/TNNT3/TNNI2/BIN1/TPM1/TMOD4/ARPC2/PDLIM7/ANXA6
MF	GO:0051015	actin filament binding	6	0.014536	TNNC2/BIN1/TPM1/TMOD4/ARPC2/ANXA6
M26:
CC	GO:0016607	nuclear speck	15	0.0144943	BCLAF1/PIAS1/BAZ2A/KAT6A/ZC3H14/ZNF106/HBP1/PRPF4B/SF3B1/HP1BP3/SON/PRKAA2/HIPK1/VIRMA/API5
CC	GO:0120111	neuron projection cytoplasm	6	0.0369867	PAFAH1B1/KIF1B/ZC3H14/ABHD13/UHMK1/DYNC1H1
CC	GO:0042405	nuclear inclusion body	3	0.0428268	NUP98/ATXN1/NUP153
MF	GO:0004674	protein serine/threonine kinase activity	15	0.0110113	WNK1/SLK/MAP3K20/PRPF4B/PIK3CA/DSTYK/CCNH/PDPK1/DCAF1/UHMK1/TNIK/PRKAA2/HIPK1/ERN1/BMPR2
MF	GO:0004672	protein kinase activity	17	0.0110113	WNK1/SLK/MAP3K20/PRPF4B/PIK3CA/DSTYK/CCNH/PDPK1/DCAF1/UHMK1/TNIK/PRKAA2/JAK1/HIPK1/ERBB4/ERN1/BMPR2
MF	GO:0008139	nuclear localization sequence binding	4	0.0110113	TNPO1/NUP98/NUP153/RANBP6
MF	GO:0031624	ubiquitin conjugating enzyme binding	4	0.0368115	ANKIB1/RNF40/MARCHF7/ARIH1
MF	GO:0051427	hormone receptor binding	8	0.0368115	PIAS1/BAZ2A/ARID1A/MED1/FOXP2/RB1/DCAF1/JAK1
MF	GO:0044390	ubiquitin-like protein conjugating enzyme binding	4	0.0424834	ANKIB1/RNF40/MARCHF7/ARIH1
MF	GO:0061659	ubiquitin-like protein ligase activity	9	0.0424834	ANKIB1/PIAS1/ITCH/HUWE1/FBXO30/MED1/RNF111/UBR1/ARIH1
MF	GO:0019783	ubiquitin-like protein-specific protease activity	6	0.0424834	USP13/USP31/SENP6/SENP5/OTUD6B/VCPIP1
MF	GO:0016922	nuclear receptor binding	3	0.0424834	BAZ2A/ARID1A/MED1
MF	GO:0061608	nuclear import signal receptor activity	3	0.0424834	TNPO1/IPO11/RANBP6
MF	GO:0005048	signal sequence binding	4	0.0424834	TNPO1/NUP98/NUP153/RANBP6
MF	GO:0035257	nuclear hormone receptor binding	7	0.0457298	PIAS1/BAZ2A/ARID1A/MED1/FOXP2/RB1/DCAF1
M27:
BP	GO:0048024	regulation of mRNA splicing, via spliceosome	6	2.99718e-06	U2AF2/SRSF4/KHDRBS1/HNRNPA1/RBMX/HNRNPK
BP	GO:0048025	negative regulation of mRNA splicing, via spliceosome	4	5.52611e-06	U2AF2/SRSF4/RBMX/HNRNPK
BP	GO:0043484	regulation of RNA splicing	6	6.75459e-06	U2AF2/SRSF4/KHDRBS1/HNRNPA1/RBMX/HNRNPK
BP	GO:0050684	regulation of mRNA processing	6	6.75459e-06	U2AF2/SRSF4/KHDRBS1/HNRNPA1/RBMX/HNRNPK
BP	GO:0033119	negative regulation of RNA splicing	4	6.75459e-06	U2AF2/SRSF4/RBMX/HNRNPK
BP	GO:0050686	negative regulation of mRNA processing	4	1.14507e-05	U2AF2/SRSF4/RBMX/HNRNPK
BP	GO:1903311	regulation of mRNA metabolic process	7	3.12369e-05	U2AF2/SRSF4/KHDRBS1/HNRNPA1/RBMX/HNRNPK/NPM1
BP	GO:0050657	nucleic acid transport	6	3.12369e-05	U2AF2/SRSF4/KHDRBS1/HNRNPA1/HNRNPA1L2/NPM1
BP	GO:0050658	RNA transport	6	3.12369e-05	U2AF2/SRSF4/KHDRBS1/HNRNPA1/HNRNPA1L2/NPM1
BP	GO:0051236	establishment of RNA localization	6	3.12369e-05	U2AF2/SRSF4/KHDRBS1/HNRNPA1/HNRNPA1L2/NPM1
BP	GO:0006403	RNA localization	6	7.45681e-05	U2AF2/SRSF4/KHDRBS1/HNRNPA1/HNRNPA1L2/NPM1
BP	GO:0015931	nucleobase-containing compound transport	6	7.45681e-05	U2AF2/SRSF4/KHDRBS1/HNRNPA1/HNRNPA1L2/NPM1
BP	GO:0000381	regulation of alternative mRNA splicing, via spliceosome	4	0.000103751	SRSF4/KHDRBS1/HNRNPA1/RBMX
BP	GO:0006405	RNA export from nucleus	5	0.000103751	U2AF2/SRSF4/KHDRBS1/HNRNPA1/NPM1
BP	GO:0008380	RNA splicing	7	0.000185859	U2AF2/SRSF4/KHDRBS1/HNRNPA1/HNRNPA1L2/RBMX/HNRNPK
BP	GO:0000380	alternative mRNA splicing, via spliceosome	4	0.000185859	SRSF4/KHDRBS1/HNRNPA1/RBMX
BP	GO:1903312	negative regulation of mRNA metabolic process	4	0.000185996	U2AF2/SRSF4/RBMX/HNRNPK
BP	GO:0006397	mRNA processing	7	0.000383498	U2AF2/SRSF4/KHDRBS1/HNRNPA1/HNRNPA1L2/RBMX/HNRNPK
BP	GO:0051168	nuclear export	5	0.000415028	U2AF2/SRSF4/KHDRBS1/HNRNPA1/NPM1
BP	GO:0000377	RNA splicing, via transesterification reactions with bulged adenosine as nucleophile	6	0.000486636	U2AF2/SRSF4/KHDRBS1/HNRNPA1/RBMX/HNRNPK
BP	GO:0000398	mRNA splicing, via spliceosome	6	0.000486636	U2AF2/SRSF4/KHDRBS1/HNRNPA1/RBMX/HNRNPK
BP	GO:0000375	RNA splicing, via transesterification reactions	6	0.000489416	U2AF2/SRSF4/KHDRBS1/HNRNPA1/RBMX/HNRNPK
BP	GO:0051028	mRNA transport	4	0.00239754	U2AF2/SRSF4/HNRNPA1/HNRNPA1L2
BP	GO:0006913	nucleocytoplasmic transport	5	0.00416552	U2AF2/SRSF4/KHDRBS1/HNRNPA1/NPM1
BP	GO:0051169	nuclear transport	5	0.00418773	U2AF2/SRSF4/KHDRBS1/HNRNPA1/NPM1
BP	GO:0010984	regulation of lipoprotein particle clearance	2	0.00477225	LRPAP1/HNRNPK
BP	GO:0051259	protein complex oligomerization	5	0.0143244	IKZF5/KHDRBS1/SMAD4/RBMX/NPM1
BP	GO:0033120	positive regulation of RNA splicing	2	0.0245622	U2AF2/RBMX
BP	GO:0071426	ribonucleoprotein complex export from nucleus	3	0.0245622	U2AF2/SRSF4/NPM1
BP	GO:0071166	ribonucleoprotein complex localization	3	0.0245622	U2AF2/SRSF4/NPM1
BP	GO:0034381	plasma lipoprotein particle clearance	2	0.043649	LRPAP1/HNRNPK
CC	GO:0005681	spliceosomal complex	5	0.000730549	U2AF2/HNRNPA1/HNRNPA1L2/RBMX/HNRNPK
CC	GO:0071013	catalytic step 2 spliceosome	3	0.0132137	HNRNPA1/RBMX/HNRNPK
CC	GO:0044454	nuclear chromosome part	5	0.015015	UBE2I/SMAD4/RBMX/HNRNPK/MTA1
CC	GO:0000228	nuclear chromosome	5	0.015015	UBE2I/SMAD4/RBMX/HNRNPK/MTA1
CC	GO:0000790	nuclear chromatin	4	0.0174691	SMAD4/RBMX/HNRNPK/MTA1
MF	GO:0003727	single-stranded RNA binding	4	0.00111608	U2AF2/KHDRBS1/HNRNPA1/RBMX
MF	GO:0003729	mRNA binding	4	0.0356675	SRSF4/HNRNPA1/HNRNPA1L2/RBMX
MF	GO:0008187	poly-pyrimidine tract binding	2	0.0390713	U2AF2/KHDRBS1
M29:
CC	GO:0098803	respiratory chain complex	7	0.0185214	NDUFV3/COX2/CYTB/COX1/ND4/ND1/COX3
CC	GO:0070469	respiratory chain	7	0.0267035	NDUFV3/COX2/CYTB/COX1/ND4/ND1/COX3
CC	GO:0070069	cytochrome complex	4	0.0304981	COX2/CYTB/COX1/COX3
CC	GO:0019866	organelle inner membrane	16	0.0304981	SLC25A40/SIRT4/SLC25A36/MRPS25/MICU3/NDUFV3/COX18/TMEM70/SLC25A18/TMEM201/COX2/CYTB/COX1/ND4/ND1/COX3
CC	GO:0005743	mitochondrial inner membrane	15	0.0304981	SLC25A40/SIRT4/SLC25A36/MRPS25/MICU3/NDUFV3/COX18/TMEM70/SLC25A18/COX2/CYTB/COX1/ND4/ND1/COX3
M31:
BP	GO:0090630	activation of GTPase activity	13	3.78138e-18	TBC1D2/SGSM2/TBC1D3G/TBC1D3K/TBC1D3H/TBC1D3D/TBC1D3/TBC1D3/TBC1D3B/TBC1D3I/TBC1D3F/TBC1D3C/TBC1D3E
BP	GO:0043087	regulation of GTPase activity	15	2.39791e-12	ACAP1/TBC1D2/SGSM2/ARL2/TBC1D3G/TBC1D3K/TBC1D3H/TBC1D3D/TBC1D3/TBC1D3/TBC1D3B/TBC1D3I/TBC1D3F/TBC1D3C/TBC1D3E
BP	GO:0043547	positive regulation of GTPase activity	14	4.12961e-12	ACAP1/TBC1D2/SGSM2/TBC1D3G/TBC1D3K/TBC1D3H/TBC1D3D/TBC1D3/TBC1D3/TBC1D3B/TBC1D3I/TBC1D3F/TBC1D3C/TBC1D3E
MF	GO:0017137	Rab GTPase binding	13	1.84616e-15	TBC1D2/SGSM2/TBC1D3G/TBC1D3K/TBC1D3H/TBC1D3D/TBC1D3/TBC1D3/TBC1D3B/TBC1D3I/TBC1D3F/TBC1D3C/TBC1D3E
MF	GO:0030695	GTPase regulator activity	15	1.84616e-15	ACAP1/TBC1D2/SGSM2/ARL2/TBC1D3G/TBC1D3K/TBC1D3H/TBC1D3D/TBC1D3/TBC1D3/TBC1D3B/TBC1D3I/TBC1D3F/TBC1D3C/TBC1D3E
MF	GO:0060589	nucleoside-triphosphatase regulator activity	15	8.1618e-15	ACAP1/TBC1D2/SGSM2/ARL2/TBC1D3G/TBC1D3K/TBC1D3H/TBC1D3D/TBC1D3/TBC1D3/TBC1D3B/TBC1D3I/TBC1D3F/TBC1D3C/TBC1D3E
MF	GO:0005096	GTPase activator activity	14	8.85229e-15	ACAP1/TBC1D2/SGSM2/TBC1D3G/TBC1D3K/TBC1D3H/TBC1D3D/TBC1D3/TBC1D3/TBC1D3B/TBC1D3I/TBC1D3F/TBC1D3C/TBC1D3E
MF	GO:0008047	enzyme activator activity	14	2.44373e-11	ACAP1/TBC1D2/SGSM2/TBC1D3G/TBC1D3K/TBC1D3H/TBC1D3D/TBC1D3/TBC1D3/TBC1D3B/TBC1D3I/TBC1D3F/TBC1D3C/TBC1D3E
MF	GO:0017016	Ras GTPase binding	13	5.39068e-11	TBC1D2/SGSM2/TBC1D3G/TBC1D3K/TBC1D3H/TBC1D3D/TBC1D3/TBC1D3/TBC1D3B/TBC1D3I/TBC1D3F/TBC1D3C/TBC1D3E
MF	GO:0031267	small GTPase binding	13	7.39488e-11	TBC1D2/SGSM2/TBC1D3G/TBC1D3K/TBC1D3H/TBC1D3D/TBC1D3/TBC1D3/TBC1D3B/TBC1D3I/TBC1D3F/TBC1D3C/TBC1D3E
MF	GO:0051020	GTPase binding	13	8.87576e-10	TBC1D2/SGSM2/TBC1D3G/TBC1D3K/TBC1D3H/TBC1D3D/TBC1D3/TBC1D3/TBC1D3B/TBC1D3I/TBC1D3F/TBC1D3C/TBC1D3E
M35:
BP	GO:0008380	RNA splicing	97	4.61774e-05	LUC7L/SUGP2/YBX1/ELAVL1/FUS/PAPOLA/PDCD7/HNRNPC/HNRNPH3/SF3A1/RTCB/SNW1/SRSF5/PNN/CSTF2/HTATSF1/HNRNPL/CLASRP/DDX5/LUC7L3/DHX15/ZPR1/HSPA8/SRSF3/QKI/IK/PPP2CA/SRSF7/WDR77/SFPQ/IVNS1ABP/BCAS2/HNRNPA2B1/SMU1/ECD/RBM19/SRSF6/SNRNP27/MPHOSPH10/AHNAK/HNRNPR/SCAF1/DNAJC8/MYOD1/LSM7/RBM39/THOC6/KHDRBS3/PRPF38B/PRPF38A/SRPK2/SYNCRIP/DHX9/SRSF1/TRA2B/PRPF4/SCAF11/MFAP1/DHX38/TXNL4B/EIF4A3/SNRPG/WTAP/NONO/…
BP	GO:0006397	mRNA processing	106	7.31433e-05	LUC7L/ZC3H3/SUGP2/YBX1/ELAVL1/NCBP3/FUS/PAPOLA/PDCD7/HNRNPC/HNRNPH3/SF3A1/POLDIP3/RBM23/SNW1/SRSF5/PNN/RPRD1B/CSTF2/HTATSF1/HNRNPL/CLASRP/DDX5/LUC7L3/DHX15/ZPR1/HSPA8/SRSF3/QKI/TENT4A/IK/SRSF7/WDR77/SFPQ/BCAS2/HNRNPA2B1/SMU1/ECD/RBM19/SRSF6/SNRNP27/HNRNPR/SCAF1/DNAJC8/MYOD1/LSM7/RBM39/THOC6/KHDRBS3/PRPF38B/CDC73/PRPF38A/SRPK2/SYNCRIP/DHX9/SRSF1/TRA2B/PRPF4/CNOT6L/SCAF11/MFAP1/DHX38/TXNL4B/EIF4A3/…
BP	GO:0000381	regulation of alternative mRNA splicing, via spliceosome	22	0.000552404	SRSF5/HNRNPL/DDX5/SRSF3/SRSF7/SMU1/RBM19/SRSF6/MYOD1/SRSF1/TRA2B/WTAP/CELF1/HNRNPU/DYRK1A/SRSF2/RBM15/RBM10/SRSF10/RBM15B/SRSF8/RBM8A
BP	GO:0006403	RNA localization	55	0.000552404	UPF1/ZC3H3/NOP58/IGF2BP2/NCBP3/SEH1L/NUP50/NUP188/POLDIP3/SRSF5/NUP93/SRSF3/QKI/CCT4/SRSF7/SFPQ/FYTTD1/HNRNPA2B1/SRSF6/DKC1/THOC6/RAN/EIF5A/NXT1/LTV1/DHX9/SRSF1/FLOT1/SSB/G3BP2/DHX38/WRAP53/EIF4A3/CCT6A/CCT5/EIF4E/HNRNPU/RANBP2/CCT8/SMG1/U2AF1/SRSF2/NXF1/NUP35/CCT3/ABCE1/CCT2/HNRNPA3/AGFG1/CKAP5/RUVBL1/EIF5AL1/RBM15B/RBM8A/POM121C
BP	GO:0006986	response to unfolded protein	45	0.000552404	HSPA5/WIPI1/DERL2/HSP90AA1/DNAJA1/PPP1R15A/HSP90AB1/HSPB1/TBL2/CCL2/HSPA8/PACRG/HSPA9/FAF2/HSPE1/NFE2L2/HSPH1/CHAC1/DNAJB5/THBS1/SEC31A/MBTPS1/PDIA6/UBXN4/HSPD1/BAG3/HSPB8/HSPA13/TATDN2/ATP6V0D1/LMNA/DNAJB4/ATF3/VCP/HSPB3/HSPA4/EIF2AK3/HSPA6/HSPB7/PTPN2/PTPN1/ERO1A/HSPA1B/HSPA1A/HSPA1L
BP	GO:0000375	RNA splicing, via transesterification reactions	76	0.000552404	LUC7L/YBX1/ELAVL1/FUS/PAPOLA/PDCD7/HNRNPC/HNRNPH3/SF3A1/SNW1/SRSF5/PNN/CSTF2/HTATSF1/HNRNPL/DDX5/LUC7L3/DHX15/HSPA8/SRSF3/IK/SRSF7/WDR77/SFPQ/BCAS2/HNRNPA2B1/SMU1/RBM19/SRSF6/SNRNP27/MPHOSPH10/HNRNPR/DNAJC8/MYOD1/LSM7/KHDRBS3/PRPF38A/SRPK2/SYNCRIP/DHX9/SRSF1/TRA2B/PRPF4/SCAF11/MFAP1/DHX38/TXNL4B/EIF4A3/SNRPG/WTAP/CELF1/HNRNPU/DYRK1A/U2AF1/SRSF2/RBM15/SNIP1/TRA2A/SF1/HNRNPH1/HNRNPA3/SMN1/HNRNPA0/P…
BP	GO:0006338	chromatin remodeling	41	0.000552404	PAX7/HDAC4/PSME4/MBD3/SRCAP/HNRNPC/SMARCB1/SMARCA1/RBBP7/KDM4C/GATA3/NPM3/ZMIZ1/HDAC5/KDM5B/SATB2/SOX9/KDM5C/SMARCA4/INO80/CHD1L/KDM6B/NASP/MYC/HMGA1/CENPC/SUV39H2/SMARCA5/CHD1/H3-3A/CENPN/CTNNB1/CHD7/BPTF/RUVBL1/HDAC2/BAZ1A/TOP1/H4C15/H4C14/TADA2A
BP	GO:1904814	regulation of protein localization to chromosome, telomeric region	10	0.000552404	MACROH2A1/CCT4/DKC1/WRAP53/CCT6A/CCT5/CCT8/CCT3/GNL3/CCT2
BP	GO:0009266	response to temperature stimulus	52	0.000552404	GCLC/GLRX2/HSF2/HSPA5/ATP2B1/HSP90AA1/GSK3B/SEH1L/DNAJA1/SLC9A1/NUP50/NUP188/HSP90AB1/SIRT1/RBBP7/NUP93/YWHAE/CRYAB/HSPA8/CHORDC1/EIF2B1/HSPA9/EIF2B4/HSPH1/CDKN1A/PRKAA1/THBS1/DNAJA4/TRPM2/HSPD1/ADM/BAG3/HSPB8/RANBP2/HSPA13/DNAJB4/IER5/NUP35/VCP/TRPV3/ADRB2/FOS/RNF34/EIF2AK3/HSPA6/HDAC2/ERO1A/HSPA1B/HSPA1A/HSPA1L/MICA/POM121C
BP	GO:0000377	RNA splicing, via transesterification reactions with bulged adenosine as nucleophile	75	0.000552404	LUC7L/YBX1/ELAVL1/FUS/PAPOLA/PDCD7/HNRNPC/HNRNPH3/SF3A1/SNW1/SRSF5/PNN/CSTF2/HTATSF1/HNRNPL/DDX5/LUC7L3/DHX15/HSPA8/SRSF3/IK/SRSF7/WDR77/SFPQ/BCAS2/HNRNPA2B1/SMU1/RBM19/SRSF6/SNRNP27/HNRNPR/DNAJC8/MYOD1/LSM7/KHDRBS3/PRPF38A/SRPK2/SYNCRIP/DHX9/SRSF1/TRA2B/PRPF4/SCAF11/MFAP1/DHX38/TXNL4B/EIF4A3/SNRPG/WTAP/CELF1/HNRNPU/DYRK1A/U2AF1/SRSF2/RBM15/SNIP1/TRA2A/SF1/HNRNPH1/HNRNPA3/SMN1/HNRNPA0/PUF60/POLR2…
BP	GO:0000398	mRNA splicing, via spliceosome	75	0.000552404	LUC7L/YBX1/ELAVL1/FUS/PAPOLA/PDCD7/HNRNPC/HNRNPH3/SF3A1/SNW1/SRSF5/PNN/CSTF2/HTATSF1/HNRNPL/DDX5/LUC7L3/DHX15/HSPA8/SRSF3/IK/SRSF7/WDR77/SFPQ/BCAS2/HNRNPA2B1/SMU1/RBM19/SRSF6/SNRNP27/HNRNPR/DNAJC8/MYOD1/LSM7/KHDRBS3/PRPF38A/SRPK2/SYNCRIP/DHX9/SRSF1/TRA2B/PRPF4/SCAF11/MFAP1/DHX38/TXNL4B/EIF4A3/SNRPG/WTAP/CELF1/HNRNPU/DYRK1A/U2AF1/SRSF2/RBM15/SNIP1/TRA2A/SF1/HNRNPH1/HNRNPA3/SMN1/HNRNPA0/PUF60/POLR2…
BP	GO:0035914	skeletal muscle cell differentiation	22	0.000552404	PAX7/GPC1/KLF5/DDX5/MYF6/BCL9/EGR1/MYOG/HIVEP3/MYOD1/ARNTL/NOTCH1/ZNF689/KLHL40/BTG2/ATF3/HEYL/ANKRD2/FOS/AKIRIN1/BCL9L/KLHL41
BP	GO:1903311	regulation of mRNA metabolic process	68	0.000552404	UPF1/PSMB1/ZC3H3/SLC11A1/SAMD4A/YBX1/ELAVL1/PSME4/IGF2BP2/PKP1/PAPOLA/HNRNPC/GTPBP1/RBM23/PSMA3/SNW1/SRSF5/HNRNPL/HSPB1/DDX5/PSMD11/HSPA8/SRSF3/TENT4A/SRSF7/SET/HNRNPA2B1/SMU1/RBM19/SRSF6/HNRNPR/PSMB2/PSMA1/MYOD1/PSME3/KHDRBS3/CDC73/SRPK2/SYNCRIP/DHX9/SRSF1/TRA2B/PSMB7/CNOT6L/WTAP/CELF1/NOCT/HNRNPU/DYRK1A/BTG2/SRSF2/RBM15/TRA2A/YWHAZ/YWHAB/GDNF/PDE12/HNRNPA0/SAMD4B/RBM10/SRPK3/SRSF10/PSMD12/CTR9/…
BP	GO:0016072	rRNA metabolic process	60	0.000561405	UTP18/MRTO4/NOP58/WDR3/DIMT1/DDX18/ESF1/SIRT1/SMARCB1/PES1/NOP56/RBFA/NPM3/GTPBP4/UTP6/GAR1/NOP2/BYSL/MACROH2A1/NCL/EBNA1BP2/RCL1/DDX27/MPHOSPH10/RIOK1/SBDS/IPPK/SMARCA4/NGDN/DKC1/UTP3/WDR74/WDR36/NAT10/POLR1E/UTP4/NOB1/TP53/EIF4A3/URB1/ISG20L2/LYAR/PDCD11/PELO/NIFK/RPL26/WDR43/UTP15/DCAF13/DDX21/NOLC1/CHD7/RSL1D1/RPS17/SIRT7/RRP7A/DDX47/BOP1/LOC102724159/DDX52
BP	GO:0000380	alternative mRNA splicing, via spliceosome	24	0.000561405	SRSF5/HNRNPL/DDX5/SRSF3/SRSF7/SFPQ/SMU1/RBM19/SRSF6/MYOD1/DHX9/SRSF1/TRA2B/WTAP/CELF1/HNRNPU/DYRK1A/SRSF2/RBM15/RBM10/SRSF10/RBM15B/SRSF8/RBM8A
BP	GO:0043484	regulation of RNA splicing	35	0.000561405	FUS/SNW1/SRSF5/HNRNPL/DDX5/ZPR1/SRSF3/SRSF7/HNRNPA2B1/SMU1/RBM19/SRSF6/AHNAK/MYOD1/KHDRBS3/SRPK2/SRSF1/TRA2B/WTAP/CELF1/HNRNPU/DYRK1A/SRSF2/ZNF326/RBM15/TRA2A/CDK12/HNRNPH1/POLR2A/RBM10/SRSF10/HSPA1A/RBM15B/SRSF8/RBM8A
BP	GO:1904816	positive regulation of protein localization to chromosome, telomeric region	9	0.000634045	CCT4/DKC1/WRAP53/CCT6A/CCT5/CCT8/CCT3/GNL3/CCT2
BP	GO:1990173	protein localization to nucleoplasm	9	0.000634045	CCT4/DKC1/WRAP53/CCT6A/CCT5/TBRG1/CCT8/CCT3/CCT2
BP	GO:0031497	chromatin assembly	29	0.00090136	SMARCA1/RBBP7/GRWD1/MACROH2A1/SET/H2BC11/SOX9/NASP/HMGA1/TP53/CENPC/SMARCA5/KAT6B/H2BC5/H3-3A/CENPN/RUVBL1/H2BC21/H1-10/SMYD3/NAP1L2/H2AX/NOC2L/H2BC18/BRD2/SETSIP/H4C15/H4C14/H2BC6
BP	GO:1903405	protein localization to nuclear body	8	0.00090136	CCT4/DKC1/WRAP53/CCT6A/CCT5/CCT8/CCT3/CCT2
BP	GO:1904851	positive regulation of establishment of protein localization to telomere	8	0.00090136	CCT4/DKC1/WRAP53/CCT6A/CCT5/CCT8/CCT3/CCT2
BP	GO:1904867	protein localization to Cajal body	8	0.00090136	CCT4/DKC1/WRAP53/CCT6A/CCT5/CCT8/CCT3/CCT2
BP	GO:0034728	nucleosome organization	32	0.00104028	PSME4/SRCAP/SMARCB1/SMARCA1/RBBP7/GRWD1/MACROH2A1/SET/H2BC11/SOX9/SMARCA4/INO80/NASP/HMGA1/CENPC/SMARCA5/KAT6B/H2BC5/H3-3A/CENPN/RUVBL1/H2BC21/H1-10/SMYD3/NAP1L2/H2AX/H2BC18/BRD2/SETSIP/H4C15/H4C14/H2BC6
BP	GO:0048024	regulation of mRNA splicing, via spliceosome	27	0.00109814	SNW1/SRSF5/HNRNPL/DDX5/SRSF3/SRSF7/HNRNPA2B1/SMU1/RBM19/SRSF6/MYOD1/KHDRBS3/SRPK2/SRSF1/TRA2B/WTAP/CELF1/HNRNPU/DYRK1A/SRSF2/RBM15/TRA2A/RBM10/SRSF10/RBM15B/SRSF8/RBM8A
BP	GO:2000479	regulation of cAMP-dependent protein kinase activity	9	0.00130517	ATP2B4/SIRT1/RAPGEF2/SESN2/PKIG/ADRB2/PKIA/PRKAR1B/HTT
BP	GO:0006611	protein export from nucleus	43	0.00159291	UPF1/SP100/GSK3B/SEH1L/NUP50/NUP188/POLDIP3/SRSF5/NUP93/YWHAE/DUSP16/SRSF3/HSPA9/SRSF7/FYTTD1/HNRNPA2B1/SRSF6/THOC6/RAN/EIF5A/NXT1/LTV1/SRSF1/SSB/DHX38/TP53/EIF4A3/EIF4E/BAG3/PTPN14/RANBP2/SMG1/U2AF1/SRSF2/NXF1/NUP35/ABCE1/AGFG1/CHP1/SMURF1/RBM15B/RBM8A/POM121C
BP	GO:0006458	'de novo' protein folding	16	0.00169858	HSPA5/HSPA8/HSPA9/HSPE1/HSPH1/UGGT1/DNAJB5/HSPD1/HSPA13/DNAJB4/CCT2/HSPA6/ERO1A/HSPA1B/HSPA1A/HSPA1L
BP	GO:0006323	DNA packaging	34	0.00171181	PSME4/SMARCA1/RBBP7/GRWD1/TENT4A/MACROH2A1/SMC4/SET/H2BC11/SOX9/NASP/HMGA1/TP53/CENPC/NCAPG2/SMARCA5/KAT6B/H2BC5/H3-3A/NIPBL/CENPN/RUVBL1/H2BC21/H1-10/SMYD3/NAP1L2/H2AX/NOC2L/H2BC18/BRD2/SETSIP/H4C15/H4C14/H2BC6
BP	GO:0050657	nucleic acid transport	45	0.00176279	UPF1/ZC3H3/IGF2BP2/NCBP3/SEH1L/NUP50/NUP188/POLDIP3/SRSF5/NUP93/SRSF3/QKI/SRSF7/SFPQ/FYTTD1/HNRNPA2B1/SRSF6/THOC6/RAN/EIF5A/NXT1/LTV1/DHX9/SRSF1/FLOT1/SSB/G3BP2/DHX38/EIF4A3/EIF4E/HNRNPU/RANBP2/SMG1/U2AF1/SRSF2/NXF1/NUP35/ABCE1/HNRNPA3/AGFG1/CKAP5/EIF5AL1/RBM15B/RBM8A/POM121C
BP	GO:0050658	RNA transport	45	0.00176279	UPF1/ZC3H3/IGF2BP2/NCBP3/SEH1L/NUP50/NUP188/POLDIP3/SRSF5/NUP93/SRSF3/QKI/SRSF7/SFPQ/FYTTD1/HNRNPA2B1/SRSF6/THOC6/RAN/EIF5A/NXT1/LTV1/DHX9/SRSF1/FLOT1/SSB/G3BP2/DHX38/EIF4A3/EIF4E/HNRNPU/RANBP2/SMG1/U2AF1/SRSF2/NXF1/NUP35/ABCE1/HNRNPA3/AGFG1/CKAP5/EIF5AL1/RBM15B/RBM8A/POM121C
BP	GO:0035966	response to topologically incorrect protein	46	0.00181094	HSPA5/WIPI1/DERL2/HSP90AA1/DNAJA1/PPP1R15A/HSP90AB1/HSPB1/TBL2/CCL2/HSPA8/PACRG/HSPA9/FAF2/HSPE1/NFE2L2/HSPH1/CHAC1/UGGT1/DNAJB5/THBS1/SEC31A/MBTPS1/PDIA6/UBXN4/HSPD1/BAG3/HSPB8/HSPA13/TATDN2/ATP6V0D1/LMNA/DNAJB4/ATF3/VCP/HSPB3/HSPA4/EIF2AK3/HSPA6/HSPB7/PTPN2/PTPN1/ERO1A/HSPA1B/HSPA1A/HSPA1L
BP	GO:0006334	nucleosome assembly	25	0.00181094	RBBP7/GRWD1/MACROH2A1/SET/H2BC11/SOX9/NASP/CENPC/SMARCA5/KAT6B/H2BC5/H3-3A/CENPN/RUVBL1/H2BC21/H1-10/SMYD3/NAP1L2/H2AX/H2BC18/BRD2/SETSIP/H4C15/H4C14/H2BC6
BP	GO:0034504	protein localization to nucleus	55	0.00181094	SP100/BCL3/GSK3B/OSBPL8/NUP50/NUP188/SUN2/FGF9/NUP93/YWHAE/ZPR1/RAB23/BYSL/KPNA1/CBLB/CCT4/CDKN1A/SOX9/SESN2/DKC1/SYNE1/RAN/NXT1/ARNTL/MBTPS1/WRAP53/TP53/TOR1AIP1/CCT6A/CCT5/BAG3/HNRNPU/RANBP2/TBRG1/CCT8/LMNA/GBP2/NUP35/CCT3/DCLK3/NOLC1/CCT2/STAT3/PKIG/TOR1AIP2/PKIA/EIF2AK3/ABRA/KPNA2/CHP1/IPO9/PINX1/OTUD7B/RASSF5/POM121C
BP	GO:0033673	negative regulation of kinase activity	50	0.00181094	IBTK/PPP2R5A/TRIB2/CEACAM1/DNAJA1/SIRT1/ABL1/GADD45B/HSPB1/CHORDC1/HIPK3/CORO1C/DUSP16/DUSP22/PPP2CA/MACROH2A1/CBLB/ERRFI1/GADD45A/TNFAIP3/DUSP1/CDKN1A/LATS1/DUSP5/WARS1/DUSP10/RUBCN/ITPRIP/MBIP/HNRNPU/UBASH3B/SPRY1/CASP3/ILK/MIDN/PKIG/PYDC1/YWHAG/PKIA/PTPN2/PAK2/DUSP8/SOCS3/SMYD3/IRS2/CHP1/SPRY4/PRKAR1B/PTPN1/DUSP14
BP	GO:0070203	regulation of establishment of protein localization to telomere	8	0.00181094	CCT4/DKC1/WRAP53/CCT6A/CCT5/CCT8/CCT3/CCT2
BP	GO:0051084	'de novo' posttranslational protein folding	15	0.00181094	HSPA5/HSPA8/HSPA9/HSPE1/HSPH1/UGGT1/DNAJB5/HSPA13/DNAJB4/CCT2/HSPA6/ERO1A/HSPA1B/HSPA1A/HSPA1L
BP	GO:0022613	ribonucleoprotein complex biogenesis	93	0.00199152	LUC7L/UTP18/MRTO4/NOP58/WDR3/HSP90AA1/DIMT1/OGFOD1/DDX18/ESF1/HSP90AB1/SIRT1/SF3A1/PES1/SRSF5/EIF5/NOP56/RBFA/EIF3J/EIF3B/NPM3/GTPBP4/UTP6/LUC7L3/GAR1/CNOT2/NOP2/PAK1IP1/BYSL/WDR77/EBNA1BP2/FASTKD2/RCL1/SRSF6/DDX27/MPHOSPH10/RIOK1/SBDS/NGDN/DKC1/DHX30/RAN/PRKAA1/UTP3/WDR74/CDC73/GNL2/WDR36/SRPK2/NAT10/LTV1/URB2/DHX9/SRSF1/G3BP2/CNOT6L/SCAF11/UTP4/NOB1/EIF4A3/URB1/ISG20L2/SNRPG/LYAR/NOM1/PDCD11/CE…
BP	GO:0051028	mRNA transport	37	0.00215318	UPF1/ZC3H3/IGF2BP2/NCBP3/SEH1L/NUP50/NUP188/POLDIP3/SRSF5/NUP93/SRSF3/QKI/SRSF7/FYTTD1/HNRNPA2B1/SRSF6/THOC6/EIF5A/NXT1/DHX9/SRSF1/G3BP2/DHX38/EIF4A3/EIF4E/RANBP2/SMG1/U2AF1/SRSF2/NXF1/NUP35/HNRNPA3/AGFG1/EIF5AL1/RBM15B/RBM8A/POM121C
BP	GO:0051236	establishment of RNA localization	45	0.00215318	UPF1/ZC3H3/IGF2BP2/NCBP3/SEH1L/NUP50/NUP188/POLDIP3/SRSF5/NUP93/SRSF3/QKI/SRSF7/SFPQ/FYTTD1/HNRNPA2B1/SRSF6/THOC6/RAN/EIF5A/NXT1/LTV1/DHX9/SRSF1/FLOT1/SSB/G3BP2/DHX38/EIF4A3/EIF4E/HNRNPU/RANBP2/SMG1/U2AF1/SRSF2/NXF1/NUP35/ABCE1/HNRNPA3/AGFG1/CKAP5/EIF5AL1/RBM15B/RBM8A/POM121C
BP	GO:0060537	muscle tissue development	69	0.00215318	IFRD1/LUC7L/PAX7/HDAC9/GPC1/HDAC4/PITX1/SEMA3C/DLG1/ACTN2/FGFR1/ZMPSTE24/SLC9A1/TGFB2/SMAD7/KLF5/FGF9/MTPN/TGFBR1/BMPR1A/DDX5/MYF6/BCL9/EGR1/MYOG/SOX9/HIVEP3/MYOD1/CSRP3/PRKAA1/KDM6B/ARNTL/TBX3/ALPK3/PIM1/FLOT1/METTL21C/SIK1/MYOM3/NOTCH1/ANKRD1/HOMER1/GJA1/HNRNPU/PGM5/ZNF689/KLHL40/ACTC1/BTG2/LMNA/ATF3/XIRP2/PDLIM5/TIPARP/HEYL/CFL2/ANKRD2/GREM1/CTNNB1/VGLL2/FOS/SMAD1/CHD7/AKIRIN1/NDUFV2/SRPK3/BCL…
BP	GO:0051348	negative regulation of transferase activity	54	0.00266116	IBTK/PPP2R5A/TRIB2/CEACAM1/GSK3B/DNAJA1/SIRT1/ABL1/GADD45B/SMAD7/HSPB1/CHORDC1/HIPK3/CORO1C/DUSP16/DUSP22/PPP2CA/MACROH2A1/CBLB/ERRFI1/GADD45A/TNFAIP3/DUSP1/CDKN1A/LATS1/DUSP5/WARS1/TP53/DUSP10/RUBCN/ITPRIP/MBIP/HNRNPU/UBASH3B/SPRY1/CASP3/ILK/MIDN/PKIG/PYDC1/YWHAG/PKIA/PTPN2/PAK2/DUSP8/SOCS3/SMYD3/IRS2/CHP1/SPRY4/PRKAR1B/PTPN1/PINX1/DUSP14
BP	GO:0006364	rRNA processing	50	0.00266116	UTP18/MRTO4/NOP58/WDR3/DIMT1/DDX18/ESF1/SIRT1/PES1/NOP56/RBFA/NPM3/GTPBP4/UTP6/GAR1/NOP2/BYSL/EBNA1BP2/RCL1/DDX27/MPHOSPH10/RIOK1/SBDS/NGDN/DKC1/UTP3/WDR74/WDR36/NAT10/UTP4/NOB1/EIF4A3/URB1/ISG20L2/LYAR/PDCD11/RPL26/WDR43/UTP15/DCAF13/DDX21/NOLC1/CHD7/RSL1D1/RPS17/RRP7A/DDX47/BOP1/LOC102724159/DDX52
BP	GO:2000736	regulation of stem cell differentiation	29	0.00272303	PSMB1/CBFB/PSME4/TEAD2/SEMA3C/PUS7/TGFB2/ABL1/PSMA3/KDM4C/GATA3/PSMD11/HSPA9/HES1/NFE2L2/SOX9/PSMB2/PSMA1/PSME3/PSMB7/TCF12/NOTCH1/HNRNPU/RUNX1/CDK12/STAT3/GDNF/PSMD12/N4BP2L2
BP	GO:0014706	striated muscle tissue development	66	0.00272303	IFRD1/LUC7L/PAX7/HDAC9/GPC1/HDAC4/PITX1/SEMA3C/ACTN2/FGFR1/ZMPSTE24/SLC9A1/TGFB2/SMAD7/KLF5/FGF9/MTPN/TGFBR1/BMPR1A/DDX5/MYF6/BCL9/EGR1/MYOG/HIVEP3/MYOD1/CSRP3/PRKAA1/KDM6B/ARNTL/TBX3/ALPK3/PIM1/FLOT1/METTL21C/SIK1/MYOM3/NOTCH1/ANKRD1/HOMER1/GJA1/HNRNPU/PGM5/ZNF689/KLHL40/ACTC1/BTG2/LMNA/ATF3/XIRP2/PDLIM5/HEYL/CFL2/ANKRD2/GREM1/CTNNB1/VGLL2/FOS/SMAD1/CHD7/AKIRIN1/NDUFV2/SRPK3/BCL9L/NRAP/KLHL41
BP	GO:0071426	ribonucleoprotein complex export from nucleus	33	0.00272303	UPF1/SEH1L/NUP50/NUP188/POLDIP3/SRSF5/NUP93/SRSF3/SRSF7/FYTTD1/HNRNPA2B1/SRSF6/THOC6/RAN/EIF5A/NXT1/LTV1/SRSF1/SSB/DHX38/EIF4A3/EIF4E/RANBP2/SMG1/U2AF1/SRSF2/NXF1/NUP35/ABCE1/AGFG1/RBM15B/RBM8A/POM121C
BP	GO:0045936	negative regulation of phosphate metabolic process	91	0.00272303	IBTK/PPP2R5A/HDAC4/TRIB2/DLG1/CEACAM1/GSK3B/CYLD/DNAJA1/PPP1R15A/TGFB2/SIRT1/ABL1/GADD45B/PDGFB/SMAD7/ELL/HSPB1/PBLD/YWHAE/SNX25/CHORDC1/HIPK3/CORO1C/CSRNP2/DUSP16/ARFGEF3/DUSP22/PPP2CA/MACROH2A1/CBLB/ERRFI1/GADD45A/TNFAIP3/SET/DUSP1/MASTL/MYOG/MPHOSPH10/CDKN1A/ATG14/ARPP19/LATS1/MYC/DUSP5/WARS1/IQGAP1/TP53/PRDM15/DUSP10/RUBCN/ITPRIP/DLG2/MBIP/HNRNPU/UBASH3B/RABGEF1/ATF3/RNF149/SPRY1/CASP3/LMTK2/…
BP	GO:0006333	chromatin assembly or disassembly	32	0.00272303	SMARCB1/SMARCA1/RBBP7/GRWD1/MACROH2A1/SET/H2BC11/SOX9/SMARCA4/NASP/HMGA1/TP53/CENPC/SUV39H2/SMARCA5/KAT6B/H2BC5/H3-3A/CENPN/RUVBL1/H2BC21/H1-10/SMYD3/NAP1L2/H2AX/NOC2L/H2BC18/BRD2/SETSIP/H4C15/H4C14/H2BC6
BP	GO:0010563	negative regulation of phosphorus metabolic process	91	0.00291305	IBTK/PPP2R5A/HDAC4/TRIB2/DLG1/CEACAM1/GSK3B/CYLD/DNAJA1/PPP1R15A/TGFB2/SIRT1/ABL1/GADD45B/PDGFB/SMAD7/ELL/HSPB1/PBLD/YWHAE/SNX25/CHORDC1/HIPK3/CORO1C/CSRNP2/DUSP16/ARFGEF3/DUSP22/PPP2CA/MACROH2A1/CBLB/ERRFI1/GADD45A/TNFAIP3/SET/DUSP1/MASTL/MYOG/MPHOSPH10/CDKN1A/ATG14/ARPP19/LATS1/MYC/DUSP5/WARS1/IQGAP1/TP53/PRDM15/DUSP10/RUBCN/ITPRIP/DLG2/MBIP/HNRNPU/UBASH3B/RABGEF1/ATF3/RNF149/SPRY1/CASP3/LMTK2/…
BP	GO:0009408	response to heat	40	0.00301536	GCLC/HSF2/HSPA5/HSP90AA1/GSK3B/SEH1L/DNAJA1/NUP50/NUP188/HSP90AB1/SIRT1/RBBP7/NUP93/YWHAE/CRYAB/HSPA8/CHORDC1/EIF2B1/HSPA9/EIF2B4/HSPH1/CDKN1A/THBS1/DNAJA4/BAG3/HSPB8/RANBP2/HSPA13/DNAJB4/IER5/NUP35/VCP/TRPV3/HSPA6/HDAC2/HSPA1B/HSPA1A/HSPA1L/MICA/POM121C
BP	GO:0071166	ribonucleoprotein complex localization	33	0.00307882	UPF1/SEH1L/NUP50/NUP188/POLDIP3/SRSF5/NUP93/SRSF3/SRSF7/FYTTD1/HNRNPA2B1/SRSF6/THOC6/RAN/EIF5A/NXT1/LTV1/SRSF1/SSB/DHX38/EIF4A3/EIF4E/RANBP2/SMG1/U2AF1/SRSF2/NXF1/NUP35/ABCE1/AGFG1/RBM15B/RBM8A/POM121C
BP	GO:0051169	nuclear transport	67	0.003122	UPF1/SP100/NEDD4/GSK3B/SEH1L/NUP50/NUP188/ANKRD54/POLDIP3/SRSF5/FGF9/NUP93/YWHAE/ZPR1/DUSP16/SRSF3/BACH2/RAB23/HSPA9/KPNA1/CBLB/SRSF7/FYTTD1/HNRNPA2B1/SRSF6/CDKN1A/THOC6/RAN/EIF5A/NXT1/ARNTL/LTV1/DHX9/SRSF1/HMGA1/SSB/DHX38/MBTPS1/TP53/EIF4A3/SNRPG/EIF4E/BAG3/PTPN14/RANBP2/SMG1/U2AF1/LMNA/SRSF2/NXF1/NUP35/ABCE1/NOLC1/STAT3/PKIG/PKIA/SMN1/AGFG1/ABRA/KPNA2/CHP1/IPO9/SMURF1/SMN1/RBM15B/RBM8A/POM121C
BP	GO:0070202	regulation of establishment of protein localization to chromosome	8	0.00325676	CCT4/DKC1/WRAP53/CCT6A/CCT5/CCT8/CCT3/CCT2
BP	GO:0051168	nuclear export	44	0.00356641	UPF1/SP100/GSK3B/SEH1L/NUP50/NUP188/POLDIP3/SRSF5/NUP93/YWHAE/DUSP16/SRSF3/HSPA9/SRSF7/FYTTD1/HNRNPA2B1/SRSF6/THOC6/RAN/EIF5A/NXT1/LTV1/DHX9/SRSF1/SSB/DHX38/TP53/EIF4A3/EIF4E/BAG3/PTPN14/RANBP2/SMG1/U2AF1/SRSF2/NXF1/NUP35/ABCE1/AGFG1/CHP1/SMURF1/RBM15B/RBM8A/POM121C
BP	GO:0051085	chaperone cofactor-dependent protein refolding	13	0.00374954	HSPA5/HSPA8/HSPA9/HSPE1/HSPH1/DNAJB5/HSPA13/DNAJB4/HSPA6/ERO1A/HSPA1B/HSPA1A/HSPA1L
BP	GO:0006913	nucleocytoplasmic transport	66	0.00387958	UPF1/SP100/NEDD4/GSK3B/SEH1L/NUP50/NUP188/ANKRD54/POLDIP3/SRSF5/FGF9/NUP93/YWHAE/ZPR1/DUSP16/SRSF3/BACH2/RAB23/HSPA9/KPNA1/CBLB/SRSF7/FYTTD1/HNRNPA2B1/SRSF6/CDKN1A/THOC6/RAN/EIF5A/NXT1/ARNTL/LTV1/DHX9/SRSF1/SSB/DHX38/MBTPS1/TP53/EIF4A3/SNRPG/EIF4E/BAG3/PTPN14/RANBP2/SMG1/U2AF1/LMNA/SRSF2/NXF1/NUP35/ABCE1/NOLC1/STAT3/PKIG/PKIA/SMN1/AGFG1/ABRA/KPNA2/CHP1/IPO9/SMURF1/SMN1/RBM15B/RBM8A/POM121C
BP	GO:0006405	RNA export from nucleus	34	0.00387958	UPF1/SEH1L/NUP50/NUP188/POLDIP3/SRSF5/NUP93/SRSF3/SRSF7/FYTTD1/HNRNPA2B1/SRSF6/THOC6/RAN/EIF5A/NXT1/LTV1/DHX9/SRSF1/SSB/DHX38/EIF4A3/EIF4E/RANBP2/SMG1/U2AF1/SRSF2/NXF1/NUP35/ABCE1/AGFG1/RBM15B/RBM8A/POM121C
BP	GO:0050684	regulation of mRNA processing	33	0.00390093	ZC3H3/PAPOLA/SNW1/SRSF5/HNRNPL/DDX5/SRSF3/SRSF7/HNRNPA2B1/SMU1/RBM19/SRSF6/MYOD1/KHDRBS3/CDC73/SRPK2/DHX9/SRSF1/TRA2B/WTAP/CELF1/HNRNPU/DYRK1A/SRSF2/RBM15/TRA2A/RBM10/SRPK3/SRSF10/CTR9/RBM15B/SRSF8/RBM8A
BP	GO:0042692	muscle cell differentiation	64	0.00397502	IFRD1/SPAG9/PLEKHO1/HDAC9/HDAC4/CDC42/WDR1/ACTN2/ZMPSTE24/SLC9A1/SIRT1/ABL1/PDGFB/MYH9/KLF5/FGF9/MTPN/EZH2/HDAC5/MYF6/SOD2/QKI/HES1/BCL9/MYOG/MORF4L2/SOX9/FLNC/MYOD1/CSRP3/SYNE1/ANKRD17/KDM6B/KRAS/SORT1/TBX3/ALPK3/FLOT1/MYPN/SIK1/MYOM3/NOTCH1/ANKRD1/ADM/HOMER1/HNRNPU/PGM5/KLHL40/ACTC1/LMNA/H3-3A/PDLIM5/CASP3/HEY1/CFL2/ANKRD2/SYNPO2L/GREM1/CTNNB1/LMOD2/SMYD3/NRAP/MIR133B/KLHL41
BP	GO:0040029	regulation of gene expression, epigenetic	62	0.00416026	UPF1/MSL3/ELAVL1/HDAC4/MBD3/RIF1/ZMPSTE24/SEH1L/NUP50/NUP188/SIRT1/RBBP7/NUP93/DOT1L/EZH2/ZMIZ1/DDX5/HDAC5/MACROH2A1/TSNAX/LRIF1/ZC3H7A/HNRNPA2B1/MORF4L2/ZNFX1/H19/RAN/DHX9/POLR1E/HMGA1/TP53/CELF1/SMARCA5/HNRNPU/RANBP2/RBM15/NUP35/H3-3A/SNIP1/DDX21/TAF1D/CTNNB1/STAT3/MAP2K1/SMAD1/PPM1D/POLR1C/BEND3/PCGF5/POLR2A/H1-10/MIR22HG/HDAC2/ZNF335/MIR133B/MIR27B/NEAT1/RBM15B/KCNQ1OT1/H4C15/H4C14/POM121C
BP	GO:0016570	histone modification	81	0.00450045	MSL3/KMT2E/PAX7/HDAC9/HDAC4/ING3/MBD3/RIF1/SRCAP/ZMPSTE24/SIRT1/JAK2/SMARCB1/BRD1/SNW1/DOT1L/MIER2/EZH2/KDM4C/GATA3/HDAC5/PHC1/MACROH2A1/POLE4/SFPQ/PRDM2/RLF/KDM5B/SET/KANSL1/NAA50/MORF4L2/USP22/KDM5C/MYOD1/PER2/PRKAA1/KDM6B/CDC73/TAF5L/EPC2/WDR61/TP53/BRD4/OGT/MBIP/SUV39H2/KAT6B/EYA3/AUTS2/LMNA/RYBP/ATXN7/UCN/MEAF6/WDR82/PRMT9/NIPBL/DDB1/CTNNB1/RIOX1/ASXL1/ZNF274/JMJD1C/RUVBL1/UBE2N/BEND3/PCGF5/…
BP	GO:0070198	protein localization to chromosome, telomeric region	12	0.00463996	MACROH2A1/CCT4/DKC1/WRAP53/CCT6A/CCT5/CCT8/CCT3/GNL3/CCT2/TERF2IP/PINX1
BP	GO:0090342	regulation of cell aging	15	0.00516339	NUAK1/ZMPSTE24/SIRT1/ABL1/BMPR1A/KRAS/ARNTL/HMGA1/TP53/PLK2/LMNA/RSL1D1/MARCHF5/MAP3K3/HLA-G
BP	GO:0032200	telomere organization	36	0.00523001	UPF1/SP100/RIF1/HSP90AA1/HNRNPC/HSP90AB1/DOT1L/GAR1/POLE4/CCT4/YLPM1/HNRNPA2B1/TEP1/DKC1/RFC3/NAT10/MYC/WRAP53/CCT6A/TNKS1BP1/CCT5/HNRNPU/CCT8/SMG1/H3-3A/CCT3/GNL3/CCT2/TERF2IP/CTNNB1/XRCC6/SMC5/DCLRE1A/PINX1/H4C15/H4C14
BP	GO:0006406	mRNA export from nucleus	29	0.00523001	UPF1/SEH1L/NUP50/NUP188/POLDIP3/SRSF5/NUP93/SRSF3/SRSF7/FYTTD1/HNRNPA2B1/SRSF6/THOC6/EIF5A/NXT1/SRSF1/DHX38/EIF4A3/EIF4E/RANBP2/SMG1/U2AF1/SRSF2/NXF1/NUP35/AGFG1/RBM15B/RBM8A/POM121C
BP	GO:0071427	mRNA-containing ribonucleoprotein complex export from nucleus	29	0.00523001	UPF1/SEH1L/NUP50/NUP188/POLDIP3/SRSF5/NUP93/SRSF3/SRSF7/FYTTD1/HNRNPA2B1/SRSF6/THOC6/EIF5A/NXT1/SRSF1/DHX38/EIF4A3/EIF4E/RANBP2/SMG1/U2AF1/SRSF2/NXF1/NUP35/AGFG1/RBM15B/RBM8A/POM121C
BP	GO:0007519	skeletal muscle tissue development	35	0.00531577	PAX7/HDAC9/GPC1/HDAC4/PITX1/KLF5/DDX5/MYF6/BCL9/EGR1/MYOG/HIVEP3/MYOD1/CSRP3/PRKAA1/ARNTL/FLOT1/METTL21C/NOTCH1/ANKRD1/HOMER1/ZNF689/KLHL40/BTG2/ATF3/HEYL/CFL2/ANKRD2/CTNNB1/VGLL2/FOS/AKIRIN1/SRPK3/BCL9L/KLHL41
BP	GO:0006469	negative regulation of protein kinase activity	45	0.00534558	IBTK/TRIB2/CEACAM1/DNAJA1/SIRT1/ABL1/GADD45B/HSPB1/CHORDC1/HIPK3/CORO1C/DUSP16/DUSP22/PPP2CA/MACROH2A1/CBLB/ERRFI1/GADD45A/TNFAIP3/DUSP1/CDKN1A/LATS1/DUSP5/WARS1/DUSP10/ITPRIP/MBIP/UBASH3B/SPRY1/CASP3/ILK/PKIG/PYDC1/YWHAG/PKIA/PTPN2/PAK2/DUSP8/SOCS3/SMYD3/CHP1/SPRY4/PRKAR1B/PTPN1/DUSP14
BP	GO:0071103	DNA conformation change	51	0.00563671	RECQL/PSME4/ABL1/SMARCA1/RBBP7/GRWD1/TWNK/ASCC3/TENT4A/MACROH2A1/SMC4/SET/HNRNPA2B1/H2BC11/SOX9/INO80/CHD1L/DHX30/NASP/RFC3/DHX9/HMGA1/TP53/CENPC/NCAPG2/SMARCA5/CHD1/KAT6B/H2BC5/H3-3A/NIPBL/CENPN/DDB1/CHD7/RUVBL1/TOP1MT/H2BC21/H1-10/SMYD3/NAP1L2/H2AX/NOC2L/XRCC6/TOP1/H2BC18/BRD2/DDX3X/SETSIP/H4C15/H4C14/H2BC6
BP	GO:0016569	covalent chromatin modification	82	0.0061208	MSL3/KMT2E/PAX7/HDAC9/HDAC4/ING3/MBD3/RIF1/SRCAP/ZMPSTE24/SIRT1/JAK2/SMARCB1/BRD1/SNW1/DOT1L/MIER2/EZH2/KDM4C/GATA3/HDAC5/PHC1/MACROH2A1/POLE4/SFPQ/PRDM2/RLF/KDM5B/SET/KANSL1/NAA50/MORF4L2/USP22/KDM5C/MYOD1/PER2/PRKAA1/KDM6B/CDC73/TAF5L/EPC2/WDR61/TP53/BRD4/OGT/MBIP/SUV39H2/CHD1/KAT6B/EYA3/AUTS2/LMNA/RYBP/ATXN7/UCN/MEAF6/WDR82/PRMT9/NIPBL/DDB1/CTNNB1/RIOX1/ASXL1/ZNF274/JMJD1C/RUVBL1/UBE2N/BEND3/P…
BP	GO:0016458	gene silencing	51	0.00698661	MSL3/ELAVL1/MBD3/RIF1/SRCAP/ZMPSTE24/SEH1L/NUP50/NUP188/SIRT1/NUP93/DOT1L/EZH2/DDX5/HDAC5/CNOT2/TSNAX/ZC3H7A/HNRNPA2B1/MORF4L2/ZNFX1/H19/RAN/DHX9/HMGA1/CNOT6L/TP53/CNOT9/CELF1/SMARCA5/RANBP2/CNOT11/NUP35/H3-3A/SNIP1/STAT3/MAP2K1/SMAD1/PPM1D/BEND3/POLR2A/H1-10/MIR22HG/HDAC2/MIR133B/MIR27B/NEAT1/KCNQ1OT1/H4C15/H4C14/POM121C
BP	GO:0048511	rhythmic process	49	0.00902788	NFYA/FBXL3/CRY1/USP2/HSPA5/GSK3B/TGFB2/SIRT1/AHCY/EZH2/PLEKHA1/DDX5/MAPK10/FBXW7/SFPQ/KDM5B/EGR1/PSPC1/HS3ST2/HNRNPR/KDM5C/JUND/PER2/PRKAA1/ARNTL/DHX9/ZFHX3/TP53/CSNK1D/SIK1/NONO/OGT/NOCT/SUV39H2/HNRNPU/ADAMTS1/KLF10/DYRK1A/CASP3/NFIL3/DDB1/PPP1CA/CDK5R1/JUN/EGR3/HDAC2/ATG7/ZNF830/TOP1
BP	GO:0034605	cellular response to heat	32	0.00902788	HSF2/HSPA5/HSP90AA1/GSK3B/SEH1L/NUP50/NUP188/HSP90AB1/SIRT1/RBBP7/NUP93/YWHAE/CRYAB/HSPA8/CHORDC1/HSPA9/HSPH1/CDKN1A/THBS1/BAG3/HSPB8/RANBP2/HSPA13/IER5/NUP35/VCP/HSPA6/HDAC2/HSPA1B/HSPA1A/HSPA1L/POM121C
BP	GO:0042254	ribosome biogenesis	61	0.00962086	UTP18/MRTO4/NOP58/WDR3/DIMT1/DDX18/ESF1/SIRT1/PES1/NOP56/RBFA/NPM3/GTPBP4/UTP6/GAR1/NOP2/PAK1IP1/BYSL/EBNA1BP2/FASTKD2/RCL1/DDX27/MPHOSPH10/RIOK1/SBDS/NGDN/DKC1/DHX30/RAN/UTP3/WDR74/GNL2/WDR36/NAT10/LTV1/URB2/UTP4/NOB1/EIF4A3/URB1/ISG20L2/LYAR/NOM1/PDCD11/RPL26/WDR43/ABCE1/UTP15/DCAF13/DDX21/NOLC1/CHD7/RSL1D1/RPS17/NOC2L/RRP7A/DDX47/DDX3X/BOP1/LOC102724159/DDX52
BP	GO:0035970	peptidyl-threonine dephosphorylation	8	0.0102359	PPP2CB/PPP2CA/DUSP1/PPM1B/DUSP5/DUSP10/PPM1D/PPP1CA
BP	GO:0070200	establishment of protein localization to telomere	8	0.0102359	CCT4/DKC1/WRAP53/CCT6A/CCT5/CCT8/CCT3/CCT2
BP	GO:0070885	negative regulation of calcineurin-NFAT signaling cascade	8	0.0102359	ATP2B4/GSK3B/HOMER2/FHL2/RCAN1/MAPK7/PRNP/CHP1
BP	GO:0080182	histone H3-K4 trimethylation	8	0.0102359	KMT2E/WDR61/OGT/WDR82/BEND3/TET3/ZNF335/CTR9
BP	GO:0106057	negative regulation of calcineurin-mediated signaling	8	0.0102359	ATP2B4/GSK3B/HOMER2/FHL2/RCAN1/MAPK7/PRNP/CHP1
BP	GO:0018023	peptidyl-lysine trimethylation	15	0.0111833	KMT2E/SIRT1/SMARCB1/KDM4C/WDR61/BRD4/OGT/SUV39H2/LMNA/WDR82/ZNF274/BEND3/TET3/ZNF335/CTR9
BP	GO:0060538	skeletal muscle organ development	35	0.0112942	PAX7/HDAC9/GPC1/HDAC4/PITX1/KLF5/DDX5/MYF6/BCL9/EGR1/MYOG/HIVEP3/MYOD1/CSRP3/PRKAA1/ARNTL/FLOT1/METTL21C/NOTCH1/ANKRD1/HOMER1/ZNF689/KLHL40/BTG2/ATF3/HEYL/CFL2/ANKRD2/CTNNB1/VGLL2/FOS/AKIRIN1/SRPK3/BCL9L/KLHL41
BP	GO:0000723	telomere maintenance	34	0.0117184	UPF1/SP100/RIF1/HSP90AA1/HNRNPC/HSP90AB1/GAR1/POLE4/CCT4/YLPM1/HNRNPA2B1/TEP1/DKC1/RFC3/NAT10/MYC/WRAP53/CCT6A/TNKS1BP1/CCT5/HNRNPU/CCT8/SMG1/CCT3/GNL3/CCT2/TERF2IP/CTNNB1/XRCC6/SMC5/DCLRE1A/PINX1/H4C15/H4C14
BP	GO:0042110	T cell activation	62	0.0117184	WAS/SLC11A1/RUNX3/CD44/TNFRSF1B/PRDM1/CBFB/BCL3/CDC42/DLG1/CEACAM1/TCF7/CYLD/ABL1/MYH9/SMAD7/PIK3CG/GATA3/MAP3K8/ZMIZ1/CCL2/CD83/DUSP22/HES1/ZAP70/HSPH1/EGR1/SASH3/SDC4/TP53/DUSP10/HSPD1/NFKBIZ/TNFRSF21/MSN/IL18/DLG5/ADAM17/GJA1/FAM49B/SH3RF1/RUNX1/PKNOX1/IL6R/CASP3/CTNNB1/STAT3/SOCS6/CHD7/PTGER4/CTPS1/PRNP/SP3/TRAF6/PTPN2/YES1/EGR3/PAK2/CD55/PELI1/MICA/HLA-G
BP	GO:0009267	cellular response to starvation	33	0.0121363	PDK4/GABARAPL2/HSPA5/WIPI1/SEH1L/SIRT1/TBL2/HSPA8/CPEB4/NFE2L2/CDKN1A/ATG14/MYOD1/SESN2/PRKAA1/SLC38A2/STK26/GABARAPL1/MAP1LC3B/TP53/SIK1/XPR1/KLF10/RRAGA/ATF3/SIK2/PPM1D/EIF2AK3/JUN/AKR1C3/ATG7/MAP1LC3B2/SIK1B
BP	GO:0031060	regulation of histone methylation	18	0.0126257	KMT2E/PAX7/RIF1/SIRT1/SMARCB1/SNW1/KDM4C/GATA3/MACROH2A1/WDR61/BRD4/OGT/AUTS2/LMNA/CTNNB1/ZNF274/ZNF335/CTR9
BP	GO:0034470	ncRNA processing	73	0.0136804	UTP18/METTL1/MRTO4/NOP58/WDR3/TRMT11/DIMT1/DDX18/ESF1/PUS7/OSGEP/SIRT1/PES1/RTCB/NOP56/RBFA/CSTF2/INTS6/NPM3/GTPBP4/UTP6/GAR1/PUS3/NOP2/BYSL/TENT4A/EBNA1BP2/RCL1/HNRNPA2B1/DDX27/MPHOSPH10/RIOK1/SBDS/NGDN/DKC1/UTP3/WDR74/WDR36/NAT10/TRMO/THUMPD2/SSB/UTP4/NOB1/EIF4A3/ELAC1/URB1/ISG20L2/INTS7/LYAR/PDCD11/QTRT2/WDR4/RPL26/WDR43/UTP15/DCAF13/DDX21/NOLC1/SMAD1/CHD7/RSL1D1/TP53RK/CTU2/PUS1/RPS17/INTS5/R…
BP	GO:0007623	circadian rhythm	37	0.0143249	FBXL3/CRY1/USP2/GSK3B/SIRT1/AHCY/EZH2/MAPK10/FBXW7/SFPQ/EGR1/PSPC1/HS3ST2/HNRNPR/JUND/PER2/PRKAA1/ARNTL/ZFHX3/TP53/CSNK1D/SIK1/NONO/OGT/NOCT/SUV39H2/HNRNPU/KLF10/DYRK1A/NFIL3/DDB1/PPP1CA/JUN/EGR3/HDAC2/ATG7/TOP1
BP	GO:0002369	T cell cytokine production	10	0.0158187	SLC11A1/TNFRSF1B/DLG1/SMAD7/GATA3/IL1R1/SASH3/IL18/TRAF6/CD55
BP	GO:0070199	establishment of protein localization to chromosome	10	0.0158187	MACROH2A1/CCT4/DKC1/WRAP53/CCT6A/CCT5/CCT8/CCT3/NIPBL/CCT2
BP	GO:0018205	peptidyl-lysine modification	70	0.0158187	MSL3/KMT2E/HDAC9/METTL22/HDAC4/ING3/MBD3/RIF1/SRCAP/ZMPSTE24/SEH1L/NUP50/NUP188/SIRT1/SMARCB1/BRD1/SNW1/NUP93/DOT1L/EZH2/KDM4C/GATA3/ZMIZ1/MACROH2A1/POLE4/PRDM2/RLF/SET/KANSL1/EGR1/NAA50/RWDD3/MORF4L2/USP22/UBA2/MYOD1/PRKAA1/TAF5L/EPC2/METTL21C/WDR61/BRD4/OGT/MBIP/SUV39H2/RANBP2/KAT6B/AUTS2/LMNA/NUP35/MEAF6/GNL3/WDR82/CTNNB1/KIAA1586/ZNF274/RUVBL1/BEND3/SMYD3/NAP1L2/TET3/NOC2L/TRRAP/HDAC2/ZNF335/…
BP	GO:2000772	regulation of cellular senescence	13	0.0159927	NUAK1/ZMPSTE24/SIRT1/ABL1/BMPR1A/KRAS/ARNTL/HMGA1/TP53/PLK2/RSL1D1/MAP3K3/HLA-G
BP	GO:0007178	transmembrane receptor protein serine/threonine kinase signaling pathway	54	0.0159937	ZC3H3/HSPA5/FERMT2/PXN/GLG1/TGFB2/BAMBI/HSP90AB1/SIRT1/ABL1/SNW1/SMAD7/XIAP/FGF9/NUP93/TGFBR1/BMPR1A/PBLD/DDX5/SMURF2/UBE2D3/SNX25/GCNT2/DUSP22/SUB1/LNPEP/HES1/EGR1/ACVR1C/SDCBP/THBS1/INHBE/FURIN/TP53/CCN1/NOTCH1/ADAM17/PELO/ZYX/CITED2/ILK/GREM1/VASN/PTK2/FOS/SMAD1/LEMD3/JUN/BCL9L/FAM83G/SMURF1/HSPA1A/RBM14/PEG10
BP	GO:1904874	positive regulation of telomerase RNA localization to Cajal body	8	0.0163993	CCT4/DKC1/CCT6A/CCT5/CCT8/CCT3/CCT2/RUVBL1
BP	GO:0050865	regulation of cell activation	71	0.0164277	GCLC/RUNX3/TNFRSF1B/PRDM1/CD84/CBFB/CDC42/DLG1/CEACAM1/RIF1/CYLD/CD200/JAK2/ABL1/PDGFB/SMAD7/GATA3/MAP3K8/ZMIZ1/CCL2/CD83/DUSP22/HES1/ZAP70/TNFAIP3/VAMP8/HSPH1/SASH3/SDC4/CDKN1A/VAV3/TEC/THBS1/DUSP10/HSPD1/NFKBIZ/TNFRSF21/IL18/DLG5/FAM49B/UBASH3B/SH3RF1/RABGEF1/RUNX1/IL6R/PDPN/MNDA/CASP3/IL31RA/CTNNB1/ADORA2B/SOCS6/PRNP/TRAF6/PTPN2/CLCF1/YES1/THBD/EGR3/PAK2/PRKG1/IRS2/CD55/MYO18A/PELI1/PDGFA/ZNF3…
BP	GO:0043543	protein acylation	47	0.0164958	MSL3/HHATL/ING3/MBD3/SRCAP/GSK3B/ZMPSTE24/SIRT1/SMARCB1/BRD1/GATA3/NAT9/NAA25/POLE4/SET/KANSL1/NAA50/MORF4L2/USP22/MYOD1/PRKAA1/ARNTL/TAF5L/EPC2/PPM1B/OGT/GOLGA7/MBIP/KAT6B/AUTS2/MEAF6/NAA15/TERF2IP/ZDHHC14/RUVBL1/BEND3/ZDHHC20/NAP1L2/ZDHHC17/NOC2L/TRRAP/HDAC2/BAZ1A/ZDHHC18/TAF9/NATD1/TADA2A
BP	GO:0034968	histone lysine methylation	26	0.0165838	KMT2E/RIF1/SIRT1/SMARCB1/SNW1/DOT1L/EZH2/KDM4C/GATA3/MACROH2A1/PRDM2/RLF/WDR61/BRD4/OGT/SUV39H2/AUTS2/LMNA/WDR82/CTNNB1/ZNF274/BEND3/SMYD3/TET3/ZNF335/CTR9
BP	GO:0006473	protein acetylation	40	0.0176059	MSL3/ING3/MBD3/SRCAP/GSK3B/ZMPSTE24/SIRT1/SMARCB1/BRD1/GATA3/NAT9/NAA25/POLE4/SET/KANSL1/NAA50/MORF4L2/USP22/MYOD1/PRKAA1/ARNTL/TAF5L/EPC2/OGT/MBIP/KAT6B/AUTS2/MEAF6/NAA15/TERF2IP/RUVBL1/BEND3/NAP1L2/NOC2L/TRRAP/HDAC2/BAZ1A/TAF9/NATD1/TADA2A
BP	GO:0090398	cellular senescence	18	0.0180542	NUAK1/ZMPSTE24/SIRT1/ABL1/BMPR1A/CDKN1A/KRAS/ARNTL/TBX3/HMGA1/TP53/PLK2/MAP2K1/RSL1D1/H2AX/SMC5/MAP3K3/HLA-G
BP	GO:0071900	regulation of protein serine/threonine kinase activity	77	0.0189155	MAP3K14/MAP3K9/DBF4/SPAG9/MAP4K3/MAP2K3/ATP2B4/TRIB2/FGFR1/DNAJA1/HSP90AB1/SIRT1/JAK2/ABL1/GADD45B/PDGFB/STK3/MAP4K1/PIK3CG/HSPB1/EZH2/TGFBR1/CCNJ/GTPBP4/BCCIP/MAP3K8/MAPK10/RAPGEF2/CHORDC1/HIPK3/DUSP16/FZD10/CCNC/PPP2CA/MACROH2A1/EPHA4/GADD45A/TNFAIP3/DUSP1/CKS2/EDN3/CDKN1A/SESN2/LATS1/PRKAA1/KRAS/IRAK2/THBS1/DUSP5/IQGAP1/DUSP10/MBIP/ADAM17/CDC25A/SPRY1/CASP3/ILK/CDK12/PKIG/MAP2K1/ADRB2/YWHAG/AD…
BP	GO:0090670	RNA localization to Cajal body	9	0.0192341	CCT4/DKC1/WRAP53/CCT6A/CCT5/CCT8/CCT3/CCT2/RUVBL1
BP	GO:0090671	telomerase RNA localization to Cajal body	9	0.0192341	CCT4/DKC1/WRAP53/CCT6A/CCT5/CCT8/CCT3/CCT2/RUVBL1
BP	GO:0090672	telomerase RNA localization	9	0.0192341	CCT4/DKC1/WRAP53/CCT6A/CCT5/CCT8/CCT3/CCT2/RUVBL1
BP	GO:0090685	RNA localization to nucleus	9	0.0192341	CCT4/DKC1/WRAP53/CCT6A/CCT5/CCT8/CCT3/CCT2/RUVBL1
BP	GO:0051146	striated muscle cell differentiation	48	0.0212769	SPAG9/PLEKHO1/HDAC9/HDAC4/WDR1/ACTN2/ZMPSTE24/SLC9A1/MYH9/KLF5/MTPN/EZH2/HDAC5/MYF6/BCL9/MYOG/MORF4L2/FLNC/MYOD1/CSRP3/KDM6B/KRAS/SORT1/TBX3/ALPK3/FLOT1/MYPN/SIK1/MYOM3/NOTCH1/ANKRD1/HOMER1/HNRNPU/PGM5/KLHL40/ACTC1/LMNA/PDLIM5/CASP3/CFL2/ANKRD2/SYNPO2L/GREM1/LMOD2/SMYD3/NRAP/MIR133B/KLHL41
BP	GO:0042246	tissue regeneration	18	0.0212769	IFRD1/PAX7/KLF5/MTPN/EZH2/MYF6/BCL9/MYOG/CDKN1A/PTPN12/MYOD1/TEC/DUSP10/NOTCH1/GJA1/AKIRIN1/EPPK1/MUSTN1
BP	GO:1902895	positive regulation of pri-miRNA transcription by RNA polymerase II	11	0.0212769	TGFB2/PDGFB/KLF5/BMPR1A/SMARCA4/TP53/GNL3/STAT3/FOS/SMAD1/JUN
BP	GO:0051347	positive regulation of transferase activity	92	0.0212829	MAP3K14/MAP3K9/DBF4/SPAG9/MAP4K3/SLC11A1/MAP2K3/ATP2B4/DLG1/FGFR1/HSP90AA1/DUSP12/OSBPL8/CD200/TGFB2/HSP90AB1/SIRT1/JAK2/ABL1/GADD45B/PDGFB/AXIN1/STK3/MAP4K1/PIK3CG/EZH2/TGFBR1/MAP3K8/MAPK10/FBXW7/RAPGEF2/FZD10/PPP2CA/CCDC88A/CCT4/EPHA4/GADD45A/MASTL/EGR1/ADCY7/HNRNPA2B1/CKS2/SDC4/EDN3/CDKN1A/ATG14/DKC1/PRKAA1/RFC3/KRAS/IRAK2/VAV3/STK26/ABI1/MYC/THBS1/RAB1A/DUSP5/ARRDC4/IQGAP1/WRAP53/CCN1/NCAPG2/…
BP	GO:0002446	neutrophil mediated immunity	74	0.0227608	KMT2E/PSMB1/MMP25/SLC11A1/CD44/TNFRSF1B/VCL/GDI2/ATP11B/SLC2A3/WDR1/RAB7A/CEACAM1/HSP90AA1/PKP1/CD59/FCN1/B4GALT1/FTL/SNAP23/HSP90AB1/RAB18/VAPA/MAGT1/PDAP1/PSMD11/HSPA8/TMEM30A/FAF2/VAMP8/STBD1/YPEL5/CYSTM1/PLAU/CRACR2A/DIAPH1/AMPD3/PSMB7/SDCBP/ACTR2/ITGAV/ANXA3/IQGAP1/ITGAX/TRPM2/ILF2/DYNLT1/GOLGA7/STOM/ADAM17/CCT8/ATAD3B/S100A9/MNDA/GYG1/CTSB/VCP/CCT2/HSPA6/TBC1D10C/ANO6/ANXA2/TUBB4B/SELL/CD55…
BP	GO:0007517	muscle organ development	64	0.0227608	LUC7L/PAX7/FHL1/USP2/HDAC9/ALX4/GPC1/HDAC4/PITX1/FGFR1/TGFB2/SIRT1/SMAD7/KLF5/FGF9/MTPN/TGFBR1/BMPR1A/DDX5/CRYAB/MYF6/HBEGF/BCL9/EGR1/MYOG/HIVEP3/MYOD1/CSRP3/PRKAA1/ARNTL/ITGA7/CD164/PIM1/FLOT1/METTL21C/TCF12/ZFHX3/MYOM3/NOTCH1/ANKRD1/ARID5B/HOMER1/GJA1/CHODL/ZNF689/KLHL40/ACTC1/BTG2/ATF3/XIRP2/HEYL/SFMBT1/CFL2/ANKRD2/GREM1/CTNNB1/VGLL2/FOS/CHD7/AKIRIN1/EGR3/SRPK3/BCL9L/KLHL41
BP	GO:0042326	negative regulation of phosphorylation	71	0.0232773	IBTK/PPP2R5A/HDAC4/TRIB2/DLG1/CEACAM1/CYLD/DNAJA1/SIRT1/ABL1/GADD45B/SMAD7/HSPB1/PBLD/SNX25/CHORDC1/HIPK3/CORO1C/DUSP16/DUSP22/PPP2CA/MACROH2A1/CBLB/ERRFI1/GADD45A/TNFAIP3/DUSP1/MYOG/CDKN1A/ATG14/LATS1/MYC/DUSP5/WARS1/PRDM15/DUSP10/RUBCN/ITPRIP/MBIP/HNRNPU/UBASH3B/RABGEF1/ATF3/RNF149/SPRY1/CASP3/ILK/TERF2IP/GREM1/MIDN/STAT3/PKIG/PYDC1/YWHAG/PKIA/PRNP/PDE12/PTPN2/JUN/PAK2/DUSP8/SOCS3/SMYD3/IRS2/CH…
BP	GO:0002274	myeloid leukocyte activation	89	0.0234232	KMT2E/PSMB1/MMP25/SLC11A1/CD44/IFNGR1/TNFRSF1B/VCL/GDI2/ATP11B/SLC2A3/SBNO2/CD84/RAB7A/CEACAM1/HSP90AA1/PKP1/CD59/FCN1/B4GALT1/FTL/CD200/SNAP23/HSP90AB1/JAK2/RAB18/VAPA/MAGT1/PIK3CG/PDAP1/PSMD11/HSPA8/TMEM30A/FAF2/VAMP8/STBD1/YPEL5/CYSTM1/PLAU/CRACR2A/DIAPH1/AMPD3/PSMB7/SDCBP/THBS1/ACTR2/ITGAV/ANXA3/IQGAP1/ITGAX/TRPM2/ILF2/HSPD1/DYNLT1/GOLGA7/STOM/IL18/RABGEF1/CCT8/ATAD3B/S100A9/MNDA/GYG1/IL31RA/…
BP	GO:0018022	peptidyl-lysine methylation	28	0.0256656	KMT2E/METTL22/RIF1/SIRT1/SMARCB1/SNW1/DOT1L/EZH2/KDM4C/GATA3/MACROH2A1/PRDM2/RLF/METTL21C/WDR61/BRD4/OGT/SUV39H2/AUTS2/LMNA/WDR82/CTNNB1/ZNF274/BEND3/SMYD3/TET3/ZNF335/CTR9
BP	GO:0022407	regulation of cell-cell adhesion	54	0.0261316	RUNX3/CD44/CBFB/CDC42/DLG1/CEACAM1/CYLD/JAK2/ABL1/SMAD7/NFAT5/GATA3/GTPBP4/MAP3K8/ZMIZ1/CCL2/GCNT2/MDGA1/CD83/DUSP22/HES1/ZAP70/HSPH1/SASH3/SDC4/ADAM19/FLOT1/DUSP10/HSPD1/NFKBIZ/TNFRSF21/IL18/DLG5/FAM49B/UBASH3B/RUNX1/IL6R/PDPN/CASP3/CITED2/MAPK7/PTK2/SOCS6/PRNP/TRAF6/PTPN2/YES1/EGR3/PAK2/PRKG1/CD55/PELI1/HLA-G/TENM3
BP	GO:1900034	regulation of cellular response to heat	22	0.0261316	HSP90AA1/GSK3B/SEH1L/NUP50/NUP188/HSP90AB1/SIRT1/NUP93/YWHAE/CRYAB/HSPA8/CHORDC1/HSPH1/BAG3/HSPB8/RANBP2/IER5/NUP35/HSPA1B/HSPA1A/HSPA1L/POM121C
BP	GO:0034248	regulation of cellular amide metabolic process	71	0.0262133	PDK4/UPF1/SAMD4A/IFNGR1/ELAVL1/BCL3/IGF2BP2/PICALM/PPP1R15A/OGFOD1/PUS7/POLDIP3/RBM23/EIF5/MTPN/HSPB1/EIF3B/EIF4G2/EIF2B1/CNOT2/QKI/CPEB4/NCL/EIF2B4/NFE2L2/EPHA4/FASTKD2/ETF1/ZNF706/HNRNPR/ILF3/NGDN/SESN2/PER2/PRKAA1/EIF5A/DPH6/SYNCRIP/NAT10/DHX9/THBS1/CNOT6L/EIF4A3/CCN1/CNOT9/CELF1/YTHDF1/EIF4E/EIF5B/CNOT11/BTG2/RPL26/KBTBD8/UCN/CASP3/NOLC1/DAPK3/STAT3/CNBP/RNF139/PRNP/EIF2AK3/PPP1CA/SAMD4B/KLHL…
BP	GO:0002053	positive regulation of mesenchymal cell proliferation	9	0.0273253	FGFR1/FGF9/BMPR1A/PRRX1/SOX9/MYC/CTNNB1/IRS2/PDGFA
BP	GO:0097190	apoptotic signaling pathway	91	0.0281437	GCLC/TNFRSF12A/GCLM/CD44/TNFRSF1B/USP28/FNIP2/SP100/BCL3/FGFR1/GSK3B/CYLD/CTTN/DNAJA1/PPP1R15A/TGFB2/SIRT1/JAK2/ABL1/SNW1/STK3/TFPT/GSDME/HSPB1/TGFBR1/DDX5/YWHAE/FBXW7/SOD2/NFE2L2/SFPQ/IVNS1ABP/TNFAIP3/CDKN1A/SGPP1/CHAC1/PSME3/SORT1/YWHAQ/UBQLN1/PPP2R1B/THBS1/ITGAV/METTL21C/TP53/TP53BP2/ZNF385B/ARL6IP5/NONO/ITPRIP/BAG3/NR4A2/SH3RF1/EYA3/IL6R/LMNA/RPL26/ATF3/S100A9/CASP3/YWHAZ/ANKRD2/MOAP1/MAPK7/Y…
BP	GO:0071407	cellular response to organic cyclic compound	80	0.0281437	GCLC/TFPI/ABCB4/CRY1/GCLM/HSPA5/ATP2B4/PLPP1/CBFB/NEDD4/ATP2B1/SSH1/DNAJA1/DDX18/SLC9A1/TMEM38B/HSP90AB1/SIRT1/JAK2/ABL1/PDGFB/SNW1/SLC8A3/KLF5/AXIN1/GDAP1/PIK3CG/EZH2/DDX5/CCL2/RAPGEF2/CNOT2/FHL2/ERRFI1/EGR1/MYOG/SMARCA4/MYOD1/LATS1/DIAPH1/RAN/ARNTL/DHX9/PIM1/FLOT1/ACTR2/METTL21C/ABHD2/NPC1/TRPM2/CNOT9/MSN/ANKRD1/IL18/EIF4E/HNRNPU/NR4A2/RUNX1/TIPARP/HEYL/CASP3/HCN1/CASP7/NKX3-1/CTNNB1/KCTD6/STAT…
BP	GO:1901214	regulation of neuron death	50	0.029521	GCLC/GCLM/TNFRSF1B/HDAC4/PICALM/GSK3B/SSH1/CD200/TGFB2/HSP90AB1/SIRT1/JAK2/ABL1/CHMP4B/GATA3/CCL2/FBXW7/ZPR1/SOD2/CPEB4/DHCR24/SET/EGR1/EGLN3/KRAS/RRAS2/SRPK2/TP53/TP53BP2/NONO/BTBD10/NR4A2/BTG2/PRKCI/UCN/CASP3/ILK/CTNNB1/STAT3/GDNF/FOS/PRNP/NDNF/CLCF1/CDK5R1/JUN/ZNF746/CSF1/CHP1/ATG7
BP	GO:0006278	RNA-dependent DNA biosynthetic process	19	0.0301927	HSP90AA1/HNRNPC/HSP90AB1/GAR1/CCT4/TEP1/DKC1/NAT10/WRAP53/CCT6A/TNKS1BP1/CCT5/HNRNPU/CCT8/CCT3/CCT2/TERF2IP/CTNNB1/PINX1
BP	GO:0031047	gene silencing by RNA	35	0.0302172	ELAVL1/ZMPSTE24/SEH1L/NUP50/NUP188/NUP93/DDX5/CNOT2/TSNAX/ZC3H7A/HNRNPA2B1/ZNFX1/H19/RAN/DHX9/CNOT6L/TP53/CNOT9/CELF1/RANBP2/CNOT11/NUP35/H3-3A/SNIP1/STAT3/MAP2K1/SMAD1/POLR2A/MIR22HG/MIR133B/MIR27B/NEAT1/H4C15/H4C14/POM121C
BP	GO:0015931	nucleobase-containing compound transport	46	0.0302172	UPF1/ZC3H3/IGF2BP2/NCBP3/SEH1L/NUP50/NUP188/POLDIP3/SRSF5/NUP93/SRSF3/QKI/SRSF7/SFPQ/FYTTD1/HNRNPA2B1/SRSF6/THOC6/RAN/EIF5A/NXT1/LTV1/DHX9/SRSF1/FLOT1/SSB/G3BP2/DHX38/EIF4A3/EIF4E/GJA1/HNRNPU/RANBP2/SMG1/U2AF1/SRSF2/NXF1/NUP35/ABCE1/HNRNPA3/AGFG1/CKAP5/EIF5AL1/RBM15B/RBM8A/POM121C
BP	GO:0042119	neutrophil activation	73	0.0302172	KMT2E/PSMB1/MMP25/SLC11A1/CD44/TNFRSF1B/VCL/GDI2/ATP11B/SLC2A3/RAB7A/CEACAM1/HSP90AA1/PKP1/CD59/FCN1/B4GALT1/FTL/SNAP23/HSP90AB1/RAB18/VAPA/MAGT1/PDAP1/PSMD11/HSPA8/TMEM30A/FAF2/VAMP8/STBD1/YPEL5/CYSTM1/PLAU/CRACR2A/DIAPH1/AMPD3/PSMB7/SDCBP/ACTR2/ITGAV/ANXA3/IQGAP1/ITGAX/TRPM2/ILF2/DYNLT1/GOLGA7/STOM/IL18/CCT8/ATAD3B/S100A9/MNDA/GYG1/CTSB/VCP/CCT2/HSPA6/TBC1D10C/ANO6/ANXA2/TUBB4B/SELL/CD55/XRCC6/…
BP	GO:1902893	regulation of pri-miRNA transcription by RNA polymerase II	13	0.0302172	HDAC4/TGFB2/PDGFB/KLF5/BMPR1A/SOX9/SMARCA4/TP53/GNL3/STAT3/FOS/SMAD1/JUN
BP	GO:0031400	negative regulation of protein modification process	91	0.0302172	GCLC/IBTK/CRY1/HHATL/ATP2B4/TRIB2/DLG1/CEACAM1/GSK3B/CYLD/DNAJA1/PPP1R15A/SIRT1/ABL1/GADD45B/SMARCB1/SMAD7/HSPB1/KDM4C/GTPBP4/PBLD/YWHAE/SNX25/CHORDC1/HIPK3/CORO1C/DUSP16/DUSP22/PPP2CA/MACROH2A1/CBLB/ERRFI1/IVNS1ABP/GADD45A/TNFAIP3/SET/DUSP1/MASTL/CDKN1A/ATG14/ARPP19/LATS1/PER2/PRKAA1/MYC/DUSP5/WARS1/PRDM15/DUSP10/OGT/ITPRIP/MBIP/UBASH3B/RABGEF1/KLHL40/ATF3/RNF149/UCN/SPRY1/CASP3/LMTK2/ILK/TERF2I…
BP	GO:2000278	regulation of DNA biosynthetic process	25	0.0308656	HSP90AA1/HNRNPC/HSP90AB1/PDGFB/CCT4/DUSP1/HNRNPA2B1/CDKN1A/DKC1/RFC3/NAT10/MYC/WRAP53/TP53/CCT6A/ANKRD1/CCT5/GJA1/HNRNPU/CCT8/CCT3/CCT2/GREM1/CTNNB1/PINX1
BP	GO:0002444	myeloid leukocyte mediated immunity	79	0.0308656	KMT2E/PSMB1/MMP25/SLC11A1/CD44/TNFRSF1B/VCL/GDI2/ATP11B/SLC2A3/CD84/WDR1/RAB7A/CEACAM1/HSP90AA1/PKP1/CD59/FCN1/B4GALT1/FTL/SNAP23/HSP90AB1/RAB18/VAPA/MAGT1/PIK3CG/PDAP1/PSMD11/HSPA8/TMEM30A/FAF2/VAMP8/STBD1/YPEL5/CYSTM1/PLAU/CRACR2A/DIAPH1/AMPD3/PSMB7/SDCBP/ACTR2/ITGAV/ANXA3/IQGAP1/ITGAX/TRPM2/ILF2/DYNLT1/GOLGA7/STOM/ADAM17/RABGEF1/CCT8/ATAD3B/S100A9/MNDA/GYG1/CTSB/VCP/DDX21/CCT2/ADORA2B/HSPA6/TB…
BP	GO:1903706	regulation of hemopoiesis	67	0.0312965	KMT2E/PSMB1/RUNX3/PRDM1/CBFB/TFE3/PSME4/PDCD2/CEACAM1/CYLD/PUS7/ABL1/ANKRD54/PSMA3/SMAD7/GATA3/ZMIZ1/PSMD11/FBXW7/CD83/HSPA9/HES1/ZAP70/NFE2L2/CSF3R/SASH3/PSMB2/PSMA1/ZBTB46/PSME3/CDC73/PSMB7/MYC/PIM1/THBS1/TCF12/WDR61/DUSP10/NFKBIZ/PURB/NCAPG2/NOTCH1/IL18/UBASH3B/SH3RF1/KLF10/RUNX1/RBM15/H3-3A/CTNNB1/STAT3/FOS/TRAF6/PTPN2/JUN/EGR3/CSF1/PSMD12/CTR9/HSPA1B/HSPA1A/LILRB3/HLA-G/ATXN1L/N4BP2L2/H4C15/…
BP	GO:0048008	platelet-derived growth factor receptor signaling pathway	16	0.0312965	BCAR1/JAK2/ABL1/PDGFB/PLEKHA1/CBLB/PTPN12/IQGAP1/CSRNP1/ARID5B/MYO1E/PTGIR/TIPARP/PTPN2/PTPN1/PDGFA
BP	GO:0007569	cell aging	23	0.0320139	NUAK1/ZMPSTE24/SIRT1/ABL1/BMPR1A/ZMIZ1/CDKN1A/KRAS/ARNTL/TBX3/HMGA1/TP53/PLK2/LMNA/ILK/MAP2K1/LIMS1/RSL1D1/H2AX/MARCHF5/SMC5/MAP3K3/HLA-G
BP	GO:0031062	positive regulation of histone methylation	12	0.0320139	KMT2E/PAX7/RIF1/SIRT1/SNW1/WDR61/BRD4/OGT/AUTS2/LMNA/CTNNB1/CTR9
BP	GO:0006417	regulation of translation	62	0.0320139	UPF1/SAMD4A/ELAVL1/BCL3/IGF2BP2/PPP1R15A/OGFOD1/PUS7/POLDIP3/RBM23/EIF5/MTPN/HSPB1/EIF3B/EIF4G2/EIF2B1/CNOT2/QKI/CPEB4/NCL/EIF2B4/FASTKD2/ETF1/ZNF706/HNRNPR/ILF3/NGDN/SESN2/PER2/EIF5A/DPH6/SYNCRIP/NAT10/DHX9/THBS1/CNOT6L/EIF4A3/CNOT9/CELF1/YTHDF1/EIF4E/EIF5B/CNOT11/BTG2/RPL26/KBTBD8/UCN/NOLC1/DAPK3/STAT3/CNBP/RNF139/EIF2AK3/PPP1CA/SAMD4B/KLHL25/MIR133B/MIR27B/DDX3X/DHFR/EIF5AL1/RBM8A
BP	GO:0061614	pri-miRNA transcription by RNA polymerase II	14	0.0326167	HDAC4/TGFB2/PDGFB/KLF5/BMPR1A/DDX5/SOX9/SMARCA4/TP53/GNL3/STAT3/FOS/SMAD1/JUN
BP	GO:0002456	T cell mediated immunity	19	0.0326167	WAS/SLC11A1/TNFRSF1B/PVR/DLG1/CEACAM1/SMAD7/GATA3/DUSP22/IL1R1/SASH3/HSPD1/IL18/FAM49B/TRAF6/PRF1/CD55/MICA/HLA-G
BP	GO:1903312	negative regulation of mRNA metabolic process	19	0.0326167	SLC11A1/YBX1/ELAVL1/PKP1/HNRNPC/TENT4A/SRSF7/HNRNPA2B1/SRSF6/SYNCRIP/DHX9/NOCT/HNRNPU/DYRK1A/GDNF/HNRNPA0/RBM10/SRSF10/CTR9
BP	GO:0036499	PERK-mediated unfolded protein response	8	0.0326167	HSPA5/PPP1R15A/CCL2/NFE2L2/ATF3/EIF2AK3/PTPN2/PTPN1
BP	GO:2000737	negative regulation of stem cell differentiation	8	0.0326167	HSPA9/HES1/NFE2L2/NOTCH1/HNRNPU/CDK12/STAT3/N4BP2L2
BP	GO:0070884	regulation of calcineurin-NFAT signaling cascade	11	0.0331173	ATP2B4/LMCD1/GSK3B/SLC9A1/NFAT5/HOMER2/FHL2/RCAN1/MAPK7/PRNP/CHP1
BP	GO:0106056	regulation of calcineurin-mediated signaling	11	0.0331173	ATP2B4/LMCD1/GSK3B/SLC9A1/NFAT5/HOMER2/FHL2/RCAN1/MAPK7/PRNP/CHP1
BP	GO:0060249	anatomical structure homeostasis	61	0.0331173	PDK4/UPF1/SP100/ATP2B1/TP53INP2/RIF1/HSP90AA1/HNRNPC/HSP90AB1/CHMP4B/HOMER2/HSPB1/PBLD/GAR1/GCNT2/POLE4/CCT4/TNFAIP3/YLPM1/SASH3/HNRNPA2B1/SOX9/TEP1/DKC1/PRKAA1/RFC3/KRAS/WDR36/NAT10/MYC/WRAP53/ILDR2/VPS54/CCT6A/NOTCH1/TNKS1BP1/CCT5/BAG3/HOMER1/HNRNPU/UBASH3B/CCT8/SMG1/CCT3/GNL3/CFL2/CCT2/TERF2IP/CTNNB1/ADRB2/IQCB1/TRAF6/CSF1/XRCC6/ZNF830/SMC5/DCLRE1A/PLEKHM1/PINX1/H4C15/H4C14
BP	GO:0036230	granulocyte activation	73	0.0332448	KMT2E/PSMB1/MMP25/SLC11A1/CD44/TNFRSF1B/VCL/GDI2/ATP11B/SLC2A3/RAB7A/CEACAM1/HSP90AA1/PKP1/CD59/FCN1/B4GALT1/FTL/SNAP23/HSP90AB1/RAB18/VAPA/MAGT1/PDAP1/PSMD11/HSPA8/TMEM30A/FAF2/VAMP8/STBD1/YPEL5/CYSTM1/PLAU/CRACR2A/DIAPH1/AMPD3/PSMB7/SDCBP/ACTR2/ITGAV/ANXA3/IQGAP1/ITGAX/TRPM2/ILF2/DYNLT1/GOLGA7/STOM/IL18/CCT8/ATAD3B/S100A9/MNDA/GYG1/CTSB/VCP/CCT2/HSPA6/TBC1D10C/ANO6/ANXA2/TUBB4B/SELL/CD55/XRCC6/…
BP	GO:0050863	regulation of T cell activation	43	0.0335971	RUNX3/TNFRSF1B/PRDM1/CBFB/CDC42/DLG1/CEACAM1/CYLD/ABL1/SMAD7/GATA3/MAP3K8/ZMIZ1/CCL2/CD83/DUSP22/HES1/ZAP70/HSPH1/SASH3/SDC4/DUSP10/HSPD1/NFKBIZ/TNFRSF21/IL18/DLG5/FAM49B/SH3RF1/RUNX1/IL6R/CASP3/CTNNB1/SOCS6/PRNP/TRAF6/PTPN2/YES1/EGR3/PAK2/CD55/PELI1/HLA-G
BP	GO:0043618	regulation of transcription from RNA polymerase II promoter in response to stress	27	0.0335971	PSMB1/HSF2/HSPA5/PSME4/NEDD4/PSMA3/PSMD11/NFE2L2/EGR1/PSMB2/INO80/PSMA1/EGLN3/SESN2/PSME3/EGLN1/PSMB7/TP53/NOTCH1/BAG3/ATF3/CITED2/ANKRD2/MAPK7/JUN/PSMD12/HSPA1A
BP	GO:0030155	regulation of cell adhesion	89	0.0335971	RUNX3/CD44/LIMCH1/CBFB/TFE3/CDC42/NUAK1/DLG1/CEACAM1/GSK3B/CYLD/SLC9A1/TGFB2/JAK2/ABL1/SMAD7/NFAT5/PIK3CG/GATA3/SPOCK2/GTPBP4/MAP3K8/ZMIZ1/CCL2/CORO1C/GCNT2/MDGA1/CD83/DUSP22/PPP2CA/HES1/PLXNA1/ZAP70/DUSP1/HSPH1/SASH3/PLAU/SDC4/SOX9/VAV3/ADAM19/CD164/FLOT1/THBS1/ITGAV/IQGAP1/ZFHX3/CDH13/CCN1/DUSP10/HSPD1/NFKBIZ/TNFRSF21/CASK/NOTCH1/IL18/DLG5/FAM49B/UBASH3B/RUNX1/IL6R/PDPN/CASP3/CITED2/ILK/MAPK7/S…
BP	GO:0042752	regulation of circadian rhythm	23	0.0343564	FBXL3/CRY1/USP2/GSK3B/EZH2/MAPK10/FBXW7/SFPQ/PSPC1/PER2/PRKAA1/ARNTL/ZFHX3/TP53/CSNK1D/SIK1/NONO/NOCT/SUV39H2/KLF10/DDB1/PPP1CA/ATG7
BP	GO:1901532	regulation of hematopoietic progenitor cell differentiation	21	0.0362578	PSMB1/CBFB/PSME4/PDCD2/PUS7/ABL1/PSMA3/GATA3/PSMD11/HSPA9/HES1/NFE2L2/PSMB2/PSMA1/PSME3/PSMB7/TCF12/NOTCH1/RUNX1/PSMD12/N4BP2L2
BP	GO:0043312	neutrophil degranulation	71	0.0381904	PSMB1/MMP25/SLC11A1/CD44/TNFRSF1B/VCL/GDI2/ATP11B/SLC2A3/RAB7A/CEACAM1/HSP90AA1/PKP1/CD59/FCN1/B4GALT1/FTL/SNAP23/HSP90AB1/RAB18/VAPA/MAGT1/PDAP1/PSMD11/HSPA8/TMEM30A/FAF2/VAMP8/STBD1/YPEL5/CYSTM1/PLAU/CRACR2A/DIAPH1/AMPD3/PSMB7/SDCBP/ACTR2/ITGAV/ANXA3/IQGAP1/ITGAX/TRPM2/ILF2/DYNLT1/GOLGA7/STOM/CCT8/ATAD3B/S100A9/MNDA/GYG1/CTSB/VCP/CCT2/HSPA6/TBC1D10C/ANO6/ANXA2/TUBB4B/SELL/CD55/XRCC6/PSMD12/ATG7…
BP	GO:0002709	regulation of T cell mediated immunity	14	0.0381904	WAS/TNFRSF1B/PVR/CEACAM1/SMAD7/GATA3/DUSP22/IL1R1/SASH3/HSPD1/IL18/FAM49B/TRAF6/HLA-G
BP	GO:0031647	regulation of protein stability	51	0.0384644	FBXL3/ZNF207/USP2/USP28/PFN2/HSP90AA1/HSP90AB1/SIRT1/SMAD7/STK3/MTMR9/CDC37L1/GTPBP4/FBXW7/CRYAB/HSPA8/CCT4/AAK1/EPHA4/CDKN1A/RNF128/KRAS/CDC73/PIM1/FLOT1/TP53/ATP1B1/HSPD1/CCT6A/GOLGA7/CCT5/BAG3/TBRG1/CCT8/B4GALT5/LMNA/RNF149/CCT3/NAA15/CASP3/CCT2/USP47/RNF139/PRNP/CHP1/SIAH1/HTT/HSPA1B/HSPA1A/PINX1/TAF9
BP	GO:0043487	regulation of RNA stability	37	0.0384644	UPF1/PSMB1/SLC11A1/SAMD4A/TNFRSF1B/YBX1/ELAVL1/PSME4/IGF2BP2/HNRNPC/RBM23/PSMA3/HSPB1/PSMD11/HSPA8/TENT4A/SET/HNRNPR/PSMB2/PSMA1/DKC1/PSME3/SYNCRIP/DHX9/PSMB7/CNOT6L/NOCT/HNRNPU/YWHAZ/YWHAB/GDNF/PDE12/HNRNPA0/SAMD4B/RBM10/PSMD12/HSPA1A
BP	GO:0071559	response to transforming growth factor beta	43	0.0392278	RUNX3/HSPA5/FERMT2/PXN/GLG1/TGFB2/BAMBI/HSP90AB1/SIRT1/SNW1/SMAD7/TGFBR1/BMPR1A/PBLD/SMURF2/SNX25/GCNT2/DUSP22/ACVR1C/SOX9/SDCBP/THBS1/FURIN/ZFHX3/TP53/ANKRD1/ADAM17/ZYX/CITED2/MAPK7/VASN/PTK2/LIMS1/FOS/SMAD1/LEMD3/YES1/JUN/BCL9L/HDAC2/SMURF1/HSPA1A/PEG10
BP	GO:0043299	leukocyte degranulation	76	0.0392278	PSMB1/MMP25/SLC11A1/CD44/TNFRSF1B/VCL/GDI2/ATP11B/SLC2A3/CD84/RAB7A/CEACAM1/HSP90AA1/PKP1/CD59/FCN1/B4GALT1/FTL/SNAP23/HSP90AB1/RAB18/HCK/VAPA/MAGT1/PIK3CG/PDAP1/PSMD11/HSPA8/TMEM30A/FAF2/VAMP8/STBD1/YPEL5/CYSTM1/PLAU/CRACR2A/DIAPH1/AMPD3/PSMB7/SDCBP/ACTR2/ITGAV/ANXA3/IQGAP1/ITGAX/TRPM2/ILF2/DYNLT1/GOLGA7/STOM/RABGEF1/CCT8/ATAD3B/S100A9/MNDA/GYG1/CTSB/VCP/CCT2/ADORA2B/HSPA6/TBC1D10C/ANO6/ANXA2/TU…
BP	GO:0050731	positive regulation of peptidyl-tyrosine phosphorylation	28	0.0392278	CD44/JAK2/ABL1/PDGFB/FBXW7/HBEGF/HES1/EPHA4/LRP4/TEC/ABI1/IQGAP1/TP53/NCAPG2/IL18/ADAM17/IL6R/RICTOR/IL31RA/GREM1/STAT3/PRNP/CLCF1/YES1/PAK2/SOCS3/PTPN1/HDAC2
BP	GO:1903034	regulation of response to wounding	30	0.0392278	TFPI/TNFRSF12A/CEACAM1/PDGFB/MYH9/HBEGF/NFE2L2/EPHA4/TNFAIP3/PLAU/SRSF6/CDKN1A/MYOD1/TEC/THBS1/CERS2/DUSP10/CASK/GJA1/UBASH3B/PDPN/NDEL1/MAP2K1/ANO6/THBD/ANXA2/PRKG1/PDGFA/INPP5F/EPPK1
BP	GO:0002283	neutrophil activation involved in immune response	71	0.0392278	PSMB1/MMP25/SLC11A1/CD44/TNFRSF1B/VCL/GDI2/ATP11B/SLC2A3/RAB7A/CEACAM1/HSP90AA1/PKP1/CD59/FCN1/B4GALT1/FTL/SNAP23/HSP90AB1/RAB18/VAPA/MAGT1/PDAP1/PSMD11/HSPA8/TMEM30A/FAF2/VAMP8/STBD1/YPEL5/CYSTM1/PLAU/CRACR2A/DIAPH1/AMPD3/PSMB7/SDCBP/ACTR2/ITGAV/ANXA3/IQGAP1/ITGAX/TRPM2/ILF2/DYNLT1/GOLGA7/STOM/CCT8/ATAD3B/S100A9/MNDA/GYG1/CTSB/VCP/CCT2/HSPA6/TBC1D10C/ANO6/ANXA2/TUBB4B/SELL/CD55/XRCC6/PSMD12/ATG7…
BP	GO:0001832	blastocyst growth	7	0.0392388	ZPR1/SBDS/NCAPG2/PELO/NDEL1/CTR9/ZNF830
BP	GO:0042060	wound healing	74	0.0393	TFPI/TNFRSF12A/IFRD1/PAX7/WAS/SLC11A1/CD44/VCL/CDC42/DGKD/CEACAM1/P2RX5/CD59/B4GALT1/TGFB2/ITPR3/JAK2/PDGFB/MYH9/MYL12A/KLF5/PIK3CG/MTPN/HSPB1/EZH2/TGFBR1/GATA3/MYF6/HBEGF/NFE2L2/BCL9/TNFAIP3/MYOG/PLAU/SDC4/SRSF6/CDKN1A/PTPN12/MYOD1/VAV3/TEC/THBS1/CCN1/DUSP10/CASK/NOTCH1/ADAM17/GJA1/UBASH3B/VAV2/PDPN/H3-3A/CASP3/YWHAZ/ILK/JMJD1C/NDNF/AKIRIN1/ANO6/PLEC/THBD/ANXA2/PRKG1/BLOC1S4/PRKAR1B/HDAC2/MAFG/P…
BP	GO:0048514	blood vessel morphogenesis	84	0.0393	TNFRSF12A/HDAC9/PRDM1/SP100/TEAD2/FGFR1/CEACAM1/B4GALT1/TGFB2/SIRT1/ABL1/MYH9/SMAD7/KLF5/FGF9/PIK3CG/HSPB1/TGFBR1/BMPR1A/ZMIZ1/CCL2/HDAC5/FBXW7/RAPGEF2/QKI/HES1/NCL/NFE2L2/PRRX1/WARS2/PIK3R3/TNFAIP3/ADGRB2/AMOT/SAT1/VAV3/CEMIP2/SRPK2/EGLN1/THBS1/ITGAV/ARHGAP24/ANXA3/ENPEP/WARS1/MFGE8/ITGAX/CDH13/CCN1/PLK2/RSPO3/NOTCH1/ADM/IL18/GJA1/DDAH1/NUS1/OTULIN/MYO1E/RUNX1/PKNOX1/VAV2/RBM15/TIPARP/NAA15/HEY1…
BP	GO:0007004	telomere maintenance via telomerase	18	0.0414916	HSP90AA1/HNRNPC/HSP90AB1/GAR1/CCT4/DKC1/NAT10/WRAP53/CCT6A/TNKS1BP1/CCT5/HNRNPU/CCT8/CCT3/CCT2/TERF2IP/CTNNB1/PINX1
BP	GO:1903035	negative regulation of response to wounding	18	0.0414916	TFPI/CEACAM1/PDGFB/EPHA4/PLAU/CDKN1A/THBS1/CERS2/DUSP10/CASK/GJA1/UBASH3B/THBD/ANXA2/PRKG1/PDGFA/INPP5F/EPPK1
BP	GO:0001837	epithelial to mesenchymal transition	26	0.0428423	GSK3B/TGFB2/BAMBI/SMAD7/EZH2/TGFBR1/PBLD/DDX5/GCNT2/PPP2CA/SOX9/SDCBP/NOTCH1/DLG5/PDPN/KBTBD8/HEYL/SPRY1/HEY1/NOLC1/GREM1/CTNNB1/VASN/BCL9L/HDAC2/HNRNPAB
BP	GO:0016571	histone methylation	28	0.0428951	KMT2E/PAX7/RIF1/SIRT1/SMARCB1/SNW1/DOT1L/EZH2/KDM4C/GATA3/MACROH2A1/PRDM2/RLF/WDR61/BRD4/OGT/SUV39H2/AUTS2/LMNA/WDR82/PRMT9/CTNNB1/ZNF274/BEND3/SMYD3/TET3/ZNF335/CTR9
BP	GO:0090288	negative regulation of cellular response to growth factor stimulus	28	0.0428951	HSPA5/GPC1/NEDD4/GLG1/BAMBI/SIRT1/ABL1/SMAD7/TGFBR1/GATA3/PBLD/SMURF2/SNX25/THBS1/TP53/CASK/NOTCH1/ADAM17/SPRY1/GREM1/VASN/LEMD3/BCL9L/SPRY4/PTPN1/SMURF1/HSPA1A/PEG10
BP	GO:1904872	regulation of telomerase RNA localization to Cajal body	8	0.0432312	CCT4/DKC1/CCT6A/CCT5/CCT8/CCT3/CCT2/RUVBL1
BP	GO:0001817	regulation of cytokine production	85	0.044905	DHX33/SLC11A1/BIRC3/IFNGR1/TNFRSF1B/MAP2K3/TBC1D23/HDAC9/CD84/OTUD5/BCL3/ATP2B1/TRIB2/IGF2BP2/FGFR1/CEACAM1/IL12RB2/CYLD/FCN1/CD200/TGFB2/HSP90AB1/JAK2/ABL1/SMAD7/HOMER2/LAPTM4B/HSPB1/GATA3/DTX4/PANX1/CD83/TRIM38/IL1R1/ERRFI1/TNFAIP3/ELF1/EGR1/ADCY7/SASH3/ANKRD17/RNF128/AKIRIN2/DHX9/FLOT1/THBS1/PPM1B/ITGAV/FURIN/IQGAP1/HSPD1/TNFRSF21/IL18/ADAM17/FAM49B/RABGEF1/RUNX1/IL6R/MNDA/UCN/DDX21/ANKRD2/CTN…
BP	GO:0070997	neuron death	54	0.045058	GCLC/GCLM/TNFRSF1B/HSPA5/HDAC4/PICALM/GSK3B/SSH1/SLC9A1/CD200/TGFB2/HSP90AB1/SIRT1/JAK2/ABL1/CHMP4B/GATA3/CCL2/FBXW7/ZPR1/SOD2/CPEB4/DHCR24/SET/EGR1/EGLN3/KRAS/RRAS2/SRPK2/TP53/TP53BP2/TNFRSF21/NONO/BTBD10/NR4A2/BTG2/PRKCI/UCN/CASP3/ILK/CTNNB1/STAT3/GDNF/FOS/PRNP/NDNF/CLCF1/CDK5R1/JUN/ZNF746/CSF1/CHP1/SIAH1/ATG7
BP	GO:0048255	mRNA stabilization	12	0.0454117	SLC11A1/YBX1/ELAVL1/HNRNPC/TENT4A/SYNCRIP/DHX9/NOCT/HNRNPU/GDNF/HNRNPA0/RBM10
BP	GO:2000351	regulation of endothelial cell apoptotic process	12	0.0454117	ABL1/GATA3/CCL2/NFE2L2/TNFAIP3/THBS1/PRKCI/MAPK7/NDNF/ANO6/AKR1C3/HLA-G
BP	GO:0007179	transforming growth factor beta receptor signaling pathway	35	0.0454117	HSPA5/FERMT2/PXN/GLG1/TGFB2/BAMBI/HSP90AB1/SIRT1/SNW1/SMAD7/TGFBR1/BMPR1A/PBLD/SMURF2/SNX25/GCNT2/DUSP22/ACVR1C/SDCBP/THBS1/FURIN/TP53/ADAM17/ZYX/CITED2/VASN/PTK2/FOS/SMAD1/LEMD3/JUN/BCL9L/SMURF1/HSPA1A/PEG10
BP	GO:0097191	extrinsic apoptotic signaling pathway	40	0.0457127	GCLC/TNFRSF12A/GCLM/TNFRSF1B/SP100/FGFR1/GSK3B/CYLD/CTTN/TGFB2/JAK2/STK3/TGFBR1/TNFAIP3/SGPP1/PSME3/SORT1/PPP2R1B/THBS1/ITGAV/ITPRIP/BAG3/SH3RF1/EYA3/IL6R/LMNA/ATF3/CASP3/MOAP1/MAPK7/DAPK3/GDNF/RNF34/PPP1CA/PAK2/HTT/HSPA1B/HSPA1A/DDX47/DDX3X
BP	GO:0002275	myeloid cell activation involved in immune response	76	0.0458916	PSMB1/MMP25/SLC11A1/CD44/TNFRSF1B/VCL/GDI2/ATP11B/SLC2A3/SBNO2/CD84/RAB7A/CEACAM1/HSP90AA1/PKP1/CD59/FCN1/B4GALT1/FTL/SNAP23/HSP90AB1/RAB18/VAPA/MAGT1/PIK3CG/PDAP1/PSMD11/HSPA8/TMEM30A/FAF2/VAMP8/STBD1/YPEL5/CYSTM1/PLAU/CRACR2A/DIAPH1/AMPD3/PSMB7/SDCBP/ACTR2/ITGAV/ANXA3/IQGAP1/ITGAX/TRPM2/ILF2/DYNLT1/GOLGA7/STOM/RABGEF1/CCT8/ATAD3B/S100A9/MNDA/GYG1/CTSB/VCP/CCT2/ADORA2B/HSPA6/TBC1D10C/ANO6/ANXA2/…
BP	GO:0042448	progesterone metabolic process	6	0.0458916	EGR1/ADM/AKR1C2/AKR1C1/AKR1C3/AKR1C4
BP	GO:0090343	positive regulation of cell aging	6	0.0458916	SIRT1/KRAS/HMGA1/TP53/LMNA/HLA-G
BP	GO:0061077	chaperone-mediated protein folding	16	0.0458916	HSPA5/HSPB1/HSPA8/CHORDC1/HSPA9/HSPE1/HSPH1/DNAJB5/HSPA13/DNAJB4/CCT2/HSPA6/ERO1A/HSPA1B/HSPA1A/HSPA1L
BP	GO:0031330	negative regulation of cellular catabolic process	46	0.0469921	SLC11A1/GABARAPL2/ATP2B4/YBX1/ELAVL1/HDAC4/DERL2/PKP1/SCFD1/HNRNPC/HSP90AB1/CHMP4B/LAPTM4B/MTMR9/PIK3CG/MET/EIF4G2/TENT4A/EPHA4/MYOG/DKC1/UBAC2/SYNCRIP/DHX9/SDCBP/FURIN/NPC1/TP53/RUBCN/OGT/NOCT/HNRNPU/RRAGA/KLHL40/RYBP/STAT3/GDNF/PTK2/HNRNPA0/ANXA2/RBM10/ATG7/UBE2J1/PAM16/SEC22B/TAF9
BP	GO:0045860	positive regulation of protein kinase activity	74	0.0469921	MAP3K14/MAP3K9/DBF4/SPAG9/MAP4K3/SLC11A1/MAP2K3/ATP2B4/DLG1/FGFR1/HSP90AA1/OSBPL8/TGFB2/HSP90AB1/SIRT1/JAK2/ABL1/GADD45B/PDGFB/AXIN1/STK3/MAP4K1/PIK3CG/EZH2/TGFBR1/MAP3K8/MAPK10/FBXW7/RAPGEF2/FZD10/PPP2CA/CCDC88A/EPHA4/GADD45A/EGR1/ADCY7/CKS2/SDC4/EDN3/CDKN1A/PRKAA1/KRAS/IRAK2/STK26/ABI1/THBS1/DUSP5/IQGAP1/CCN1/NCAPG2/IL18/ADAM17/IL6R/UCN/RICTOR/ILK/GREM1/MAP2K1/ADRB2/PTK2/ADORA2B/PRNP/ADCY6/TRAF…
BP	GO:0033674	positive regulation of kinase activity	79	0.048149	MAP3K14/MAP3K9/DBF4/SPAG9/MAP4K3/SLC11A1/MAP2K3/ATP2B4/DLG1/FGFR1/HSP90AA1/DUSP12/OSBPL8/TGFB2/HSP90AB1/SIRT1/JAK2/ABL1/GADD45B/PDGFB/AXIN1/STK3/MAP4K1/PIK3CG/EZH2/TGFBR1/MAP3K8/MAPK10/FBXW7/RAPGEF2/FZD10/PPP2CA/CCDC88A/EPHA4/GADD45A/EGR1/ADCY7/CKS2/SDC4/EDN3/CDKN1A/ATG14/PRKAA1/KRAS/IRAK2/VAV3/STK26/ABI1/THBS1/DUSP5/IQGAP1/CCN1/NCAPG2/IL18/ADAM17/RANBP2/VAV2/IL6R/UCN/RICTOR/ILK/GREM1/MAP2K1/ADRB…
BP	GO:0043489	RNA stabilization	13	0.0483101	SLC11A1/YBX1/ELAVL1/HNRNPC/TENT4A/DKC1/SYNCRIP/DHX9/NOCT/HNRNPU/GDNF/HNRNPA0/RBM10
BP	GO:0001503	ossification	57	0.0483785	CHRDL2/SBNO2/CBFB/HDAC4/ATP2B1/BCAP29/TP53INP2/ZMPSTE24/TXLNG/HNRNPC/TGFB2/TMEM38B/FGF9/XYLT1/BMPR1A/GTPBP4/DDX5/HSPE1/SATB2/MYOG/SOX9/SBDS/JUND/RRAS2/SORT1/LRP4/SYNCRIP/DHX9/BMP2K/CCN1/NOTCH1/NOCT/GJA1/HNRNPU/KLF10/IL6R/H3-3A/NIPBL/DDX21/ILK/GREM1/CTNNB1/ADRB2/PTK2/SMAD1/RIOX1/RSL1D1/PTGER4/EIF2AK3/SP3/TRAF6/ANO6/CSF1/IARS1/SMURF1/PAM16/CEBPD
BP	GO:0034329	cell junction assembly	42	0.0492651	VCL/LIMCH1/CBFB/CDC42/WDR1/FERMT2/DLG1/ACTN2/PKP1/CTTN/SLC9A1/SORBS1/ABL1/ARVCF/SMAD7/TJP1/RAPGEF2/CORO1C/DUSP22/STRN/SDC4/FLNC/LAMC1/FLOT1/THBS1/IQGAP1/CDH13/PIP5K1A/DLG5/GJA1/WHAMM/RUNX1/PRKCI/MICALL2/ILK/DAPK3/CTNNB1/PTK2/LIMS1/PDCD6IP/PLEC/RCC2
BP	GO:0018394	peptidyl-lysine acetylation	33	0.049561	MSL3/ING3/MBD3/SRCAP/ZMPSTE24/SIRT1/SMARCB1/BRD1/GATA3/POLE4/SET/KANSL1/NAA50/MORF4L2/USP22/MYOD1/PRKAA1/TAF5L/EPC2/OGT/MBIP/KAT6B/AUTS2/MEAF6/RUVBL1/BEND3/NAP1L2/NOC2L/TRRAP/HDAC2/BAZ1A/TAF9/TADA2A
BP	GO:0018108	peptidyl-tyrosine phosphorylation	50	0.049561	IBTK/CD44/MAP2K3/FGFR1/IL12RB2/JAK2/ABL1/PDGFB/HCK/MET/FBXW7/DUSP22/HBEGF/PPP2CA/HES1/CBLB/ZAP70/EPHA4/ERRFI1/LRP4/TEC/ABI1/ABI2/IQGAP1/TP53/NCAPG2/IL18/ADAM17/SLA/DYRK1A/IL6R/RICTOR/IL31RA/LMTK2/WEE1/GREM1/STAT3/MAP2K1/PTK2/PRNP/PTPN2/CLCF1/YES1/PAK2/SOCS3/PTPN1/HDAC2/PDGFA/INPP5F/DDR1
BP	GO:0097193	intrinsic apoptotic signaling pathway	49	0.049561	CD44/TNFRSF1B/USP28/FNIP2/BCL3/CYLD/DNAJA1/PPP1R15A/SIRT1/JAK2/ABL1/SNW1/GSDME/HSPB1/DDX5/FBXW7/SOD2/NFE2L2/SFPQ/IVNS1ABP/CDKN1A/SGPP1/CHAC1/UBQLN1/TP53/TP53BP2/ZNF385B/ARL6IP5/NONO/RPL26/S100A9/CASP3/ANKRD2/MOAP1/MAPK7/NKX3-1/USP47/EIF2AK3/PHLDA3/PTPN2/HIC1/AEN/NOC2L/PTPN1/SIAH1/ERO1A/HSPA1A/DDX3X/TAF9
BP	GO:0034330	cell junction organization	48	0.049561	VCL/LIMCH1/CBFB/CDC42/WDR1/PVR/FERMT2/DLG1/ACTN2/PKP1/CTTN/SLC9A1/TGFB2/SORBS1/ABL1/ARVCF/SMAD7/TJP1/TGFBR1/RAPGEF2/CORO1C/DUSP22/STRN/RASSF8/SDC4/FLNC/LAMC1/FLOT1/THBS1/IQGAP1/CDH13/PIP5K1A/DLG5/GJA1/WHAMM/RUNX1/XIRP2/PRKCI/MICALL2/ILK/MAPRE2/DAPK3/CTNNB1/PTK2/LIMS1/PDCD6IP/PLEC/RCC2
CC	GO:0070161	anchoring junction	106	0.000103813	ABCB4/FHL1/CD44/VCL/HSPA5/BCAR1/GDI2/CDC42/PVR/FERMT2/DLG1/REXO2/ACTN2/CEACAM1/RAB21/PKP1/CD59/CTTN/B4GALT1/PXN/SLC9A1/SNAP23/SORBS1/JAK2/ARVCF/MYH9/PNN/HCK/MAPRE1/SMAD7/TJP1/HSPB1/YWHAE/HSPA8/EIF4G2/CORO1C/HSPA9/FHL2/RND3/EPHA4/TJP2/PLAU/SDC4/AHNAK/FLRT3/PTPN12/FLNC/PALLD/STARD8/MPRIP/KRAS/RRAS2/YWHAQ/HMGA1/FLOT1/SDCBP/ACTR2/ABI2/ITGAV/ARHGAP24/IQGAP1/CDH13/PIP5K1A/CASK/MSN/NOTCH1/TNKS1BP1/DLG5/…
CC	GO:0005912	adherens junction	104	0.000103813	ABCB4/FHL1/CD44/VCL/HSPA5/BCAR1/GDI2/CDC42/PVR/FERMT2/DLG1/REXO2/ACTN2/CEACAM1/RAB21/PKP1/CD59/CTTN/PXN/SLC9A1/SNAP23/SORBS1/JAK2/ARVCF/MYH9/HCK/MAPRE1/SMAD7/TJP1/HSPB1/YWHAE/HSPA8/EIF4G2/CORO1C/HSPA9/FHL2/RND3/EPHA4/TJP2/PLAU/SDC4/AHNAK/FLRT3/PTPN12/FLNC/PALLD/STARD8/MPRIP/KRAS/RRAS2/YWHAQ/HMGA1/FLOT1/SDCBP/ACTR2/ABI2/ITGAV/ARHGAP24/IQGAP1/CDH13/PIP5K1A/CASK/MSN/NOTCH1/TNKS1BP1/DLG5/MAGI1/ADAM17…
CC	GO:0030055	cell-substrate junction	86	0.000104448	ABCB4/FHL1/CD44/VCL/HSPA5/BCAR1/GDI2/CDC42/PVR/FERMT2/REXO2/ACTN2/RAB21/CD59/CTTN/PXN/SLC9A1/SNAP23/SORBS1/JAK2/MYH9/HCK/MAPRE1/HSPB1/YWHAE/HSPA8/CORO1C/HSPA9/FHL2/RND3/PLAU/SDC4/AHNAK/FLRT3/PTPN12/FLNC/PALLD/STARD8/MPRIP/KRAS/RRAS2/YWHAQ/HMGA1/FLOT1/SDCBP/ACTR2/ITGAV/ARHGAP24/IQGAP1/CDH13/PIP5K1A/CASK/MSN/ADAM17/GJA1/PGM5/ENAH/ACTC1/ZYX/NEXN/XIRP2/YWHAZ/ILK/YWHAB/MAPRE2/CTNNB1/XIRP1/MAP2K1/PTK2/…
CC	GO:0016607	nuclear speck	82	0.000104448	KMT2E/PSME4/NCBP3/OSGEP/SF3A1/POLDIP3/BRD1/SNW1/SRSF5/PNN/AAGAB/ELL/ZMIZ1/HDAC5/LUC7L3/SMURF2/DHX15/SRSF3/ASCC3/IK/CSNK1A1/SMC4/SRSF7/SFPQ/GADD45A/BCAS2/SGK1/YLPM1/PSPC1/FYTTD1/SMU1/RBM19/SRSF6/USP22/RBM39/THOC6/PRKAA1/NXT1/TAF5L/SRSF1/PRPF4/BMP2K/TCF12/EIF4A3/PIP5K1A/DUSP10/EAF1/NFKBIZ/WTAP/NCAPG2/NONO/HNRNPU/NR4A2/TATDN2/DYRK1A/U2AF1/LMNA/SRSF2/NXF1/RBM15/STK17A/SYNPO2L/CDK12/GATAD2A/RNF34/NOC3…
CC	GO:0005924	cell-substrate adherens junction	85	0.000104448	ABCB4/FHL1/CD44/VCL/HSPA5/BCAR1/GDI2/CDC42/PVR/FERMT2/REXO2/ACTN2/RAB21/CD59/CTTN/PXN/SLC9A1/SNAP23/SORBS1/JAK2/MYH9/HCK/MAPRE1/HSPB1/YWHAE/HSPA8/CORO1C/HSPA9/FHL2/RND3/PLAU/SDC4/AHNAK/FLRT3/PTPN12/FLNC/PALLD/STARD8/MPRIP/KRAS/RRAS2/YWHAQ/HMGA1/FLOT1/SDCBP/ACTR2/ITGAV/ARHGAP24/IQGAP1/CDH13/PIP5K1A/CASK/MSN/ADAM17/GJA1/PGM5/ENAH/ACTC1/ZYX/NEXN/XIRP2/YWHAZ/ILK/YWHAB/MAPRE2/CTNNB1/XIRP1/MAP2K1/PTK2/…
CC	GO:0030684	preribosome	26	0.000104448	UTP18/MRTO4/NOP58/WDR3/PES1/NOP56/UTP6/BYSL/EBNA1BP2/MPHOSPH10/RIOK1/NGDN/UTP3/WDR74/WDR36/LTV1/UTP4/NOB1/PDCD11/DCAF13/RSL1D1/NOC2L/RRP7A/MAK16/BOP1/LOC102724159
CC	GO:0005925	focal adhesion	84	0.000104448	ABCB4/FHL1/CD44/VCL/HSPA5/BCAR1/GDI2/CDC42/PVR/FERMT2/REXO2/ACTN2/RAB21/CD59/CTTN/PXN/SLC9A1/SNAP23/SORBS1/JAK2/MYH9/HCK/MAPRE1/HSPB1/YWHAE/HSPA8/CORO1C/HSPA9/FHL2/RND3/PLAU/SDC4/AHNAK/FLRT3/PTPN12/FLNC/PALLD/STARD8/MPRIP/KRAS/RRAS2/YWHAQ/HMGA1/FLOT1/SDCBP/ACTR2/ITGAV/ARHGAP24/IQGAP1/CDH13/PIP5K1A/CASK/MSN/ADAM17/GJA1/PGM5/ENAH/ACTC1/ZYX/NEXN/XIRP2/YWHAZ/ILK/YWHAB/MAPRE2/CTNNB1/XIRP1/MAP2K1/PTK2/…
CC	GO:0043292	contractile fiber	53	0.000161283	VCL/ATP2B4/PPP2R5A/HDAC4/FERMT2/ACTN2/HSPB1/GLRX3/CRYAB/CORO1C/FHL2/MYOT/SDC4/AHNAK/FLNC/PALLD/MYOD1/CSRP3/SYNE1/TRIM54/MYPN/MYOM3/ANKRD1/BAG3/HOMER1/GJA1/PGM5/PDLIM3/KLHL40/ACTC1/SQSTM1/NEXN/XIRP2/PDLIM5/CFL2/ANKRD2/SCN3B/SYNPO2L/ILK/CTNNB1/KCTD6/MYL1/LMOD2/SMN1/SYNPO2/ABRA/CDK5R1/PLEC/PDE4B/NRAP/DUSP27/SMN1/KLHL41
CC	GO:0030016	myofibril	51	0.000161283	VCL/ATP2B4/PPP2R5A/HDAC4/FERMT2/ACTN2/HSPB1/GLRX3/CRYAB/CORO1C/FHL2/MYOT/SDC4/AHNAK/FLNC/PALLD/MYOD1/CSRP3/SYNE1/TRIM54/MYPN/MYOM3/ANKRD1/BAG3/HOMER1/PGM5/PDLIM3/KLHL40/ACTC1/SQSTM1/NEXN/XIRP2/PDLIM5/CFL2/ANKRD2/SCN3B/SYNPO2L/ILK/CTNNB1/KCTD6/MYL1/LMOD2/SMN1/SYNPO2/ABRA/PLEC/PDE4B/NRAP/DUSP27/SMN1/KLHL41
CC	GO:0044449	contractile fiber part	50	0.000263073	VCL/ATP2B4/PPP2R5A/HDAC4/FERMT2/ACTN2/HSPB1/GLRX3/CRYAB/CORO1C/FHL2/MYOT/SDC4/AHNAK/FLNC/PALLD/CSRP3/SYNE1/TRIM54/MYPN/MYOM3/ANKRD1/BAG3/HOMER1/PGM5/PDLIM3/KLHL40/ACTC1/SQSTM1/NEXN/XIRP2/PDLIM5/CFL2/ANKRD2/SCN3B/SYNPO2L/ILK/CTNNB1/KCTD6/MYL1/LMOD2/SMN1/SYNPO2/ABRA/PLEC/PDE4B/NRAP/DUSP27/SMN1/KLHL41
CC	GO:0031674	I band	36	0.000263073	ATP2B4/PPP2R5A/HDAC4/FERMT2/ACTN2/HSPB1/GLRX3/CRYAB/FHL2/MYOT/FLNC/PALLD/CSRP3/TRIM54/MYPN/MYOM3/ANKRD1/BAG3/HOMER1/PGM5/PDLIM3/KLHL40/ACTC1/NEXN/XIRP2/PDLIM5/CFL2/ANKRD2/SCN3B/SYNPO2L/CTNNB1/SMN1/SYNPO2/PDE4B/NRAP/SMN1
CC	GO:0030017	sarcomere	46	0.000483453	ATP2B4/PPP2R5A/HDAC4/FERMT2/ACTN2/HSPB1/GLRX3/CRYAB/CORO1C/FHL2/MYOT/FLNC/PALLD/CSRP3/SYNE1/TRIM54/MYPN/MYOM3/ANKRD1/BAG3/HOMER1/PGM5/PDLIM3/KLHL40/ACTC1/SQSTM1/NEXN/XIRP2/PDLIM5/CFL2/ANKRD2/SCN3B/SYNPO2L/ILK/CTNNB1/KCTD6/MYL1/LMOD2/SMN1/SYNPO2/ABRA/PDE4B/NRAP/DUSP27/SMN1/KLHL41
CC	GO:0101031	chaperone complex	11	0.000596176	HSP90AB1/HSPA8/CCT4/CCT6A/CCT5/BAG3/HSPB8/CCT8/CCT3/CCT2/STIP1
CC	GO:0044452	nucleolar part	41	0.00164946	MAP3K14/UTP18/SAMD4A/NOP58/WDR3/KLF6/NUAK1/SMARCB1/PES1/NOP56/SMAD7/UTP6/GAR1/PSPC1/MPHOSPH10/DKC1/WDR36/POLR1E/UTP4/URB1/ZNF385B/HERC4/ANKRD1/BTBD10/SMARCA5/CHD1/WDR43/UTP15/TAF1D/NOLC1/CDK12/POLR1C/DEAF1/UBE2N/SIRT7/RRP7A/TOP1/DCLRE1A/RPP21/BOP1/LOC102724159
CC	GO:0098687	chromosomal region	59	0.00240995	UPF1/ZNF207/PPP2R5A/SP100/SMC1A/RIF1/SEH1L/SUN2/DCTN6/PPP2CB/DOT1L/EZH2/KDM4C/GAR1/PPP2CA/MACROH2A1/CSNK1A1/KANSL1/LRIF1/HNRNPA2B1/ZNFX1/NGDN/TEP1/CLIP1/THOC6/CDC73/NAT10/SSB/WRAP53/CENPC/SUV39H2/HNRNPU/CFDP1/H3-3A/MEAF6/WDR82/DYNLT3/CENPN/NDEL1/DCTN5/TERF2IP/MIS12/DDB1/SEPTIN2/PPP1CA/NABP1/CKAP5/RCC2/SKA2/SS18L1/NSMCE3/SIRT7/H2AX/XRCC6/SMC5/DCLRE1A/PINX1/H4C15/H4C14
CC	GO:0030018	Z disc	31	0.00281163	ATP2B4/PPP2R5A/HDAC4/ACTN2/HSPB1/GLRX3/CRYAB/FHL2/MYOT/FLNC/PALLD/CSRP3/TRIM54/MYPN/MYOM3/BAG3/HOMER1/PGM5/PDLIM3/NEXN/XIRP2/PDLIM5/CFL2/SCN3B/SYNPO2L/CTNNB1/SMN1/SYNPO2/PDE4B/NRAP/SMN1
CC	GO:0005681	spliceosomal complex	43	0.00314916	UPF1/LUC7L/YBX1/PDCD7/HNRNPC/HNRNPH3/SF3A1/SNW1/PNN/HTATSF1/DDX5/LUC7L3/DHX15/HSPA8/IK/IVNS1ABP/BCAS2/HNRNPA2B1/SMU1/HNRNPR/LSM7/PRPF38B/PRPF38A/SYNCRIP/SRSF1/TRA2B/PRPF4/MFAP1/DHX38/EIF4A3/SNRPG/HNRNPU/U2AF1/SRSF2/SNIP1/SF1/HNRNPH1/HNRNPA3/SF3B3/ZNF830/SCAF8/RBM8A/U2AF1L5
CC	GO:0042470	melanosome	26	0.00314916	HSPA5/RAB7A/HSP90AA1/HSP90AB1/AHCY/TYRP1/YWHAE/HSPA8/CCT4/CALU/RAN/FLOT1/SDCBP/RAB1A/PDIA6/ATP6V1B2/STOM/CTSB/YWHAZ/STX3/YWHAB/MYRIP/PDCD6IP/ANXA2/ATP6V1G2/SEC22B
CC	GO:0048770	pigment granule	26	0.00314916	HSPA5/RAB7A/HSP90AA1/HSP90AB1/AHCY/TYRP1/YWHAE/HSPA8/CCT4/CALU/RAN/FLOT1/SDCBP/RAB1A/PDIA6/ATP6V1B2/STOM/CTSB/YWHAZ/STX3/YWHAB/MYRIP/PDCD6IP/ANXA2/ATP6V1G2/SEC22B
CC	GO:0042641	actomyosin	22	0.00540741	LIMCH1/HDAC4/WDR1/FERMT2/PXN/SORBS1/MYH9/BAG3/PGM5/PDLIM3/ACTC1/ZYX/XIRP2/PDLIM5/MICALL2/ILK/XIRP1/PTK2/PDCD6IP/SYNPO2/MYO18A/CDC42BPB
CC	GO:0101002	ficolin-1-rich granule	37	0.00822793	PSMB1/SLC11A1/VCL/SLC2A3/HSP90AA1/PKP1/FCN1/HSP90AB1/PDAP1/PSMD11/HSPA8/STBD1/YPEL5/DIAPH1/AMPD3/PSMB7/ACTR2/ITGAX/TRPM2/ILF2/DYNLT1/CCT8/ATAD3B/MNDA/GYG1/CTSB/VCP/HSPA6/TBC1D10C/CD55/XRCC6/PSMD12/ATG7/HSPA1B/HSPA1A/DDX3X/HBB
CC	GO:0030686	90S preribosome	12	0.0107409	UTP18/WDR3/PES1/UTP6/MPHOSPH10/WDR36/UTP4/RSL1D1/NOC2L/RRP7A/BOP1/LOC102724159
CC	GO:0032040	small-subunit processome	13	0.0126565	UTP18/NOP58/WDR3/NOP56/UTP6/MPHOSPH10/NGDN/UTP3/WDR36/UTP4/PDCD11/DCAF13/LOC102724159
CC	GO:0044815	DNA packaging complex	15	0.0126565	MACROH2A1/SMC4/H2BC11/NCAPG2/KAT6B/H2BC5/H3-3A/H2BC21/H1-10/H2AX/H2BC18/H2AJ/H4C15/H4C14/H2BC6
CC	GO:0000781	chromosome, telomeric region	31	0.0166361	UPF1/SP100/RIF1/SUN2/DOT1L/EZH2/GAR1/MACROH2A1/LRIF1/HNRNPA2B1/TEP1/THOC6/CDC73/NAT10/SSB/WRAP53/H3-3A/WDR82/TERF2IP/DDB1/PPP1CA/NABP1/NSMCE3/SIRT7/H2AX/XRCC6/SMC5/DCLRE1A/PINX1/H4C15/H4C14
CC	GO:0043034	costamere	8	0.0194446	VCL/SDC4/AHNAK/FLNC/HOMER1/PGM5/ILK/PLEC
CC	GO:0015629	actin cytoskeleton	79	0.0231914	ABCB4/WAS/VCL/BCAR1/LIMCH1/HDAC4/WDR1/FERMT2/ADD2/ACTN2/STK17B/CTTN/PXN/HNRNPC/SORBS1/ABL1/MYH9/HCK/MYL12A/INTS6/TJP1/DCTN6/MTPN/ACTR3C/NPM3/CRYAB/CORO1C/DUSP22/FILIP1/MYL12B/MYOT/WIPF3/NCOA5/AHNAK/AMOT/PTPN12/SPECC1/PALLD/LANCL2/MPRIP/ACTR3B/DHX9/TMEM63B/FLOT1/ACTR2/IQGAP1/MYOM3/CASK/ADAM17/BAG3/PGM5/PDLIM3/MYO1E/AUTS2/ACTC1/ZYX/KALRN/GBP2/XIRP2/PDLIM5/CDC42EP3/MICALL2/CFL2/SYNPO2L/ILK/DAPK3/XIR…
CC	GO:0000777	condensed chromosome kinetochore	20	0.0231914	ZNF207/SMC1A/SEH1L/DCTN6/CSNK1A1/KANSL1/CENPC/HNRNPU/CFDP1/MEAF6/DYNLT3/CENPN/NDEL1/DCTN5/MIS12/SEPTIN2/CKAP5/SKA2/SS18L1/PINX1
CC	GO:0015030	Cajal body	16	0.0231914	NOP58/ELL/GAR1/ZPR1/HNRNPA2B1/DKC1/PRPF4/WRAP53/ZNF473/EAF1/U2AF1/NOLC1/SMN1/HSPB7/DDX42/SMN1
CC	GO:0005913	cell-cell adherens junction	23	0.0231914	VCL/PVR/PKP1/SNAP23/SORBS1/ARVCF/MYH9/SMAD7/TJP1/EIF4G2/FLOT1/CDH13/TNKS1BP1/DLG5/GJA1/PGM5/PDLIM3/ZYX/PDLIM5/CTNNB1/PPP1CA/ANXA2/NRAP
CC	GO:0000786	nucleosome	13	0.0231914	MACROH2A1/H2BC11/KAT6B/H2BC5/H3-3A/H2BC21/H1-10/H2AX/H2BC18/H2AJ/H4C15/H4C14/H2BC6
CC	GO:0005911	cell-cell junction	63	0.0266801	ABCB4/WAS/VCL/WDR1/PVR/DLG1/CEACAM1/PKP1/B4GALT1/SLC9A1/SNAP23/SORBS1/ARVCF/MYH9/PNN/VAPA/SMAD7/TJP1/TGFBR1/DNMBP/RAPGEF2/PANX1/EIF4G2/ZAP70/STRN/TJP2/AHNAK/FLRT3/AMOT/FLOT1/FRMD6/IQGAP1/ARHGAP17/CDH13/CNKSR1/ATP1B1/CASK/TNKS1BP1/DLG5/MAGI1/ADAM17/GJA1/PGM5/PDLIM3/MYO1E/ZYX/PDLIM5/PRKCI/MICALL2/TMEM65/ILK/STX3/CTNNB1/LIMS1/PDCD6IP/PPP1CA/ANXA2/PCDH9/FLRT2/NRAP/CDC42BPB/PCDHGA12/EPPK1
CC	GO:0005667	transcription factor complex	57	0.0266801	NFYA/RUNX3/HDAC9/ALX4/CBFB/PITX1/TEAD2/TCF7/HSP90AB1/SMAD7/KLF5/NFAT5/TLE4/MYF6/SUB1/BCL9/SFPQ/IVNS1ABP/SATB2/MYOG/ATF1/SOX9/MYOD1/JUND/ARNTL/MED6/TAF5L/MED4/HMGA1/TCF12/ZFHX3/TP53/BDP1/NONO/HNRNPU/NR4A2/EYA3/RUNX1/MED8/PKNOX1/MED27/NAA15/TAF1D/CTNNB1/STAT3/E2F6/FOS/SMAD1/DEAF1/JUN/POU3F1/BCL9L/TRRAP/XRCC6/HNRNPAB/RBM14/TAF9
CC	GO:0000793	condensed chromosome	34	0.0266801	ZNF207/SMC1A/RIF1/SEH1L/PES1/SUN2/DCTN6/STAG3L4/RAD1/MACROH2A1/CSNK1A1/SMC4/KANSL1/BRD4/CENPC/NCAPG2/SMARCA5/HNRNPU/CFDP1/NIFK/MEAF6/DYNLT3/CENPN/NDEL1/DCTN5/MIS12/SEPTIN2/CKAP5/SKA2/SS18L1/NSMCE3/H2AX/SMC5/PINX1
CC	GO:1904813	ficolin-1-rich granule lumen	27	0.0283155	PSMB1/VCL/HSP90AA1/FCN1/HSP90AB1/PDAP1/PSMD11/HSPA8/YPEL5/AMPD3/PSMB7/ACTR2/ILF2/DYNLT1/CCT8/MNDA/GYG1/CTSB/VCP/HSPA6/XRCC6/PSMD12/ATG7/HSPA1B/HSPA1A/DDX3X/HBB
CC	GO:0001650	fibrillar center	28	0.0291391	MAP3K14/SAMD4A/NOP58/KLF6/NUAK1/SMARCB1/NOP56/SMAD7/GAR1/PSPC1/DKC1/POLR1E/UTP4/URB1/ZNF385B/HERC4/ANKRD1/BTBD10/SMARCA5/CHD1/WDR43/UTP15/NOLC1/CDK12/DEAF1/UBE2N/TOP1/DCLRE1A
CC	GO:0031965	nuclear membrane	50	0.0483811	UTP18/RRP12/ATP11B/WDR3/YBX1/RIF1/P2RX5/ZMPSTE24/TXLNG/SMOX/OSBPL8/NUP50/TMEM38B/ITPR3/SIRT1/ABL1/SUN2/VAPA/NUP93/TFPT/GTPBP4/TENT4A/SYNE1/ANKRD17/SORT1/IL15RA/PRPF38A/TRA2B/SDCBP/TOR1AIP1/CERS2/LBR/WTAP/RANBP2/LMNA/RBM15/NUP35/WDFY3/QSOX2/DCTN5/TOR1AIP2/SMAD1/TMEM43/PRNP/CERS6/LEMD3/AKIRIN1/AEN/INTS5/POM121C
CC	GO:0035770	ribonucleoprotein granule	39	0.0483811	UPF1/SAMD4A/EDC4/YBX1/ELAVL1/DDX3Y/CDC42/OGFOD1/POLDIP3/RBM23/GABPB1/HNRNPL/CNOT2/NCL/FASTKD2/STAU1/SYNE1/DHX30/ARNTL/TAF5L/DHX9/G3BP2/IQGAP1/SNRPG/CNOT9/NFKBIZ/NOCT/EIF4E/HNRNPU/SQSTM1/VCP/HNRNPA3/SMN1/SAMD4B/PNRC2/TDRD7/TOP1/SMN1/DDX3X
MF	GO:0003729	mRNA binding	53	0.00452846	DHX33/LUC7L/SAMD4A/ELAVL1/IGF2BP2/NCBP3/HNRNPC/RBM23/CSTF2/DDX5/LUC7L3/EIF4G2/SRSF3/QKI/CPEB4/NCL/ETF1/FYTTD1/HNRNPA2B1/HNRNPR/ILF3/SYNCRIP/DHX9/SRSF1/TRA2B/SSB/G3BP2/TP53/EIF4A3/PURB/CELF1/CCT5/NOCT/HNRNPU/EIF4A1/RPL26/NXF1/RBM15/SNIP1/GNL3/CNBP/HNRNPA3/RSL1D1/HNRNPA0/SAMD4B/TDRD7/HNRNPAB/MIR133B/MIR27B/SCAF8/DDX3X/DHFR/RBM8A
MF	GO:0045296	cadherin binding	62	0.0290863	VCL/HSPA5/ZC3H15/PICALM/DLG1/PKP1/BZW1/ERC1/CTTN/HSP90AB1/ARVCF/MYH9/AHSA1/EIF5/NOP56/MAPRE1/CHMP4B/VAPA/TJP1/LRRC59/YWHAE/HSPA8/EIF4G2/TJP2/CTNNAL1/AHNAK/PAICS/RAN/MPRIP/CEMIP2/ABI1/RAB1A/ATIC/IQGAP1/CDH13/CSNK1D/TNKS1BP1/BAG3/CAST/CCT8/FMNL2/PDLIM5/CIP2A/YWHAZ/YWHAB/CTNNB1/VASN/SEPTIN2/RSL1D1/PPP1CA/CKAP5/RUVBL1/CDK5R1/PLEC/PUF60/PAK2/ANXA2/H1-10/PTPN1/HSPA1A/PPME1/DDX3X
MF	GO:0044183	protein binding involved in protein folding	10	0.0290863	HSPA5/HSPB1/HSPA8/HSPA9/HSPA13/CCT2/HSPA6/HSPA1B/HSPA1A/HSPA1L
MF	GO:0000978	RNA polymerase II proximal promoter sequence-specific DNA binding	76	0.0290863	NFYA/CRY1/HSF2/PRDM1/MXD1/YBX1/KLF6/HDAC4/TFE3/PITX1/MBD3/FOSL2/TCF7/HNRNPC/SMARCB1/GMEB2/KLF5/NFAT5/EZH2/FUBP3/GATA3/HDAC5/MYF6/HES1/PRRX1/SFPQ/SATB2/ELF1/PSPC1/ZNF639/MYOG/SOX9/SMARCA4/MYOD1/JUND/KDM6B/ARNTL/TBX3/DMTF1/DHX9/MYC/TCF12/ZFHX3/TP53/PRDM15/SSBP2/NONO/NOTCH1/HNRNPU/NR4A2/KLF10/RUNX1/MED8/ZNF281/ATF3/HEYL/NFIL3/ZNF202/NKX3-1/STAT3/FOS/SMAD1/CHD7/SP3/JUN/ZNF746/DDN/ZBTB2/MAFA/SMYD3/HDA…
MF	GO:0046982	protein heterodimerization activity	70	0.0290863	GCLC/GCLM/ALX4/MAPK6/SMC1A/TEAD2/ADD2/DGKD/TXLNG/TGFB2/PDGFB/VAPA/HOMER2/GABPB1/TYRP1/YWHAE/PANX1/MYF6/SIM1/PPP2CA/MACROH2A1/SMC4/POLE4/GADD45A/MYOG/ATF1/H2BC11/SOX9/UBA2/MYOD1/RAN/ARNTL/IRAK2/FLOT1/SDCBP/TCF12/ITGAX/TP53/NOTCH1/QTRT2/NR4A2/RRAGA/H2BC5/PKNOX1/ATF3/H3-3A/HEYL/NOLC1/CTNNB1/TAS1R3/FOS/SMAD1/TMCC1/RALGAPA1/CLCF1/JUN/MAFA/H2BC21/KATNA1/H2AX/MAFG/PDGFA/H2BC18/TENM3/CEBPD/H2AJ/H4C15/H4C…
MF	GO:0000987	proximal promoter sequence-specific DNA binding	76	0.0434228	NFYA/CRY1/HSF2/PRDM1/MXD1/YBX1/KLF6/HDAC4/TFE3/PITX1/MBD3/FOSL2/TCF7/HNRNPC/SMARCB1/GMEB2/KLF5/NFAT5/EZH2/FUBP3/GATA3/HDAC5/MYF6/HES1/PRRX1/SFPQ/SATB2/ELF1/PSPC1/ZNF639/MYOG/SOX9/SMARCA4/MYOD1/JUND/KDM6B/ARNTL/TBX3/DMTF1/DHX9/MYC/TCF12/ZFHX3/TP53/PRDM15/SSBP2/NONO/NOTCH1/HNRNPU/NR4A2/KLF10/RUNX1/MED8/ZNF281/ATF3/HEYL/NFIL3/ZNF202/NKX3-1/STAT3/FOS/SMAD1/CHD7/SP3/JUN/ZNF746/DDN/ZBTB2/MAFA/SMYD3/HDA…

## Sheet: DE module hubs
Module Code	Ensembl ID	Symbol	Scaled kIM
M1	ENSG00000134250	NOTCH2	1
M1	ENSG00000185022	MAFF	0.936055
M1	ENSG00000185864	NPIPB4	0.930006
M1	ENSG00000169246	NPIPB3	0.927637
M1	ENSG00000243716	NPIPB5	0.917431
M1	ENSG00000198064	NPIPB13	0.890514
M1	ENSG00000169203	NPIPB12	0.880177
M1	ENSG00000269713	NBPF9	0.848622
M1	ENSG00000162825	NBPF20	0.847461
M1	ENSG00000072364	AFF4	0.844109
M1	ENSG00000270629	NBPF14	0.838509
M1	ENSG00000273136	NBPF26	0.820638
M1	ENSG00000266338	NBPF15	0.811067
M1	ENSG00000254206	NPIPB11	0.80548
M1	ENSG00000198156	NPIPB6	0.803166
M1	ENSG00000271425	NBPF10	0.801932
M1	ENSG00000131759	RARA	0.80097
M1	ENSG00000255524	NPIPB8	0.800067
M1	ENSG00000139370	SLC15A4	0.790916
M1	ENSG00000169018	FEM1B	0.786768
M1	ENSG00000157557	ETS2	0.774238
M1	ENSG00000180747	SMG1P3	0.771361
M1	ENSG00000100221	JOSD1	0.750303
M1	ENSG00000257513	NPIPB1P	0.749745
M1	ENSG00000136859	ANGPTL2	0.744394
M1	ENSG00000234719	NPIPB2	0.742037
M1	ENSG00000163874	ZC3H12A	0.722004
M1	ENSG00000270231	NBPF8	0.72035
M1	ENSG00000185710	SMG1P4	0.719827
M1	ENSG00000263956	NBPF11	0.71045
M1	ENSG00000272150	NBPF25P	0.707456
M2	ENSG00000148303	RPL7A	1
M2	ENSG00000115268	RPS15	0.983174
M2	ENSG00000136942	RPL35	0.975169
M2	ENSG00000108298	RPL19	0.968638
M2	ENSG00000142541	RPL13A	0.966541
M2	ENSG00000162244	RPL29	0.964384
M2	ENSG00000213442	RPL18AP3	0.95333
M2	ENSG00000230979	AC079250.1	0.950162
M2	ENSG00000105640	RPL18A	0.949527
M2	ENSG00000114391	RPL24	0.91459
M2	ENSG00000142534	RPS11	0.890413
M2	ENSG00000242071	RPL7AP6	0.886759
M2	ENSG00000198755	RPL10A	0.885046
M2	ENSG00000224858	RPL29P11	0.882254
M2	ENSG00000227081	AC005912.1	0.877916
M2	ENSG00000166441	RPL27A	0.871099
M2	ENSG00000236552	RPL13AP5	0.86953
M2	ENSG00000008988	RPS20	0.84142
M2	ENSG00000238103	RPL9P7	0.839203
M2	ENSG00000236439	AC099336.2	0.837485
M2	ENSG00000147604	RPL7	0.825225
M2	ENSG00000215030	RPL13P12	0.816978
M2	ENSG00000241556	AC018475.1	0.803498
M2	ENSG00000177954	RPS27	0.803376
M2	ENSG00000218426	AL590867.2	0.798934
M2	ENSG00000214485	RPL7P1	0.796192
M2	ENSG00000229117	RPL41	0.795632
M2	ENSG00000221983	UBA52	0.789255
M2	ENSG00000213862	AC044787.1	0.785223
M2	ENSG00000242445	RPL7AP11	0.78434
M2	ENSG00000174444	RPL4	0.784294
M2	ENSG00000230202	AL450405.1	0.776357
M2	ENSG00000156482	RPL30	0.774312
M2	ENSG00000256338	RPL41P2	0.773853
M2	ENSG00000229638	RPL4P4	0.773107
M2	ENSG00000257074	RPL29P33	0.77007
M2	ENSG00000175886	RPL7AP66	0.769524
M2	ENSG00000188846	RPL14	0.768541
M2	ENSG00000237991	RPL35P1	0.768411
M2	ENSG00000237550	AC243919.1	0.767493
M2	ENSG00000241741	RPL7AP30	0.766941
M2	ENSG00000083845	RPS5	0.760849
M2	ENSG00000137154	RPS6	0.757216
M2	ENSG00000234981	AC244034.1	0.755756
M2	ENSG00000144713	RPL32	0.753826
M2	ENSG00000105372	RPS19	0.747982
M2	ENSG00000178429	RPS3AP5	0.747832
M2	ENSG00000063177	RPL18	0.745934
M2	ENSG00000145592	RPL37	0.744026
M2	ENSG00000181524	RPL24P4	0.737371
M2	ENSG00000240231	RPS27P29	0.737067
M2	ENSG00000226360	RPL10AP6	0.72161
M2	ENSG00000137818	RPLP1	0.718888
M2	ENSG00000244363	RPL7P23	0.717379
M2	ENSG00000110700	RPS13	0.714332
M2	ENSG00000234797	RPS3AP6	0.710407
M2	ENSG00000108107	RPL28	0.708646
M2	ENSG00000172809	RPL38	0.707409
M2	ENSG00000089009	RPL6	0.700453
M3	ENSG00000264112	AC015813.1	1
M3	ENSG00000147130	ZMYM3	0.949637
M3	ENSG00000188993	LRRC66	0.944243
M3	ENSG00000126778	SIX1	0.914627
M3	ENSG00000163848	ZNF148	0.90461
M3	ENSG00000198728	LDB1	0.89295
M3	ENSG00000130304	SLC27A1	0.891621
M3	ENSG00000228801	AC064807.1	0.875136
M3	ENSG00000078399	HOXA9	0.866972
M3	ENSG00000227128	LBX1-AS1	0.862815
M3	ENSG00000126464	PRR12	0.860031
M3	ENSG00000100324	TAB1	0.844526
M3	ENSG00000143995	MEIS1	0.844245
M3	ENSG00000224660	SH3BP5-AS1	0.841716
M3	ENSG00000185513	L3MBTL1	0.821056
M3	ENSG00000164815	ORC5	0.807236
M3	ENSG00000188177	ZC3H6	0.803903
M3	ENSG00000183864	TOB2	0.797866
M3	ENSG00000244055	AC007566.1	0.796107
M3	ENSG00000166289	PLEKHF1	0.795188
M3	ENSG00000138136	LBX1	0.791629
M3	ENSG00000232593	KANTR	0.774133
M3	ENSG00000166783	MARF1	0.773396
M3	ENSG00000163516	ANKZF1	0.760808
M3	ENSG00000272316	AL021368.2	0.759345
M3	ENSG00000253636	AC022893.1	0.754303
M3	ENSG00000248019	FAM13A-AS1	0.751374
M3	ENSG00000081177	EXD2	0.750199
M3	ENSG00000099954	CECR2	0.749421
M3	ENSG00000092068	SLC7A8	0.748692
M3	ENSG00000171681	ATF7IP	0.74118
M3	ENSG00000101040	ZMYND8	0.737723
M3	ENSG00000091656	ZFHX4	0.730874
M3	ENSG00000117625	RCOR3	0.727134
M3	ENSG00000130695	CEP85	0.725751
M3	ENSG00000278156	TSC22D1-AS1	0.724801
M3	ENSG00000170873	MTSS1	0.719124
M3	ENSG00000101079	NDRG3	0.717922
M3	ENSG00000118412	CASP8AP2	0.714402
M3	ENSG00000146463	ZMYM4	0.714399
M3	ENSG00000166987	MBD6	0.711985
M3	ENSG00000171241	SHCBP1	0.711532
M3	ENSG00000078403	MLLT10	0.70943
M3	ENSG00000286658	AC005153.1	0.70646
M3	ENSG00000261799	AC007406.5	0.705334
M3	ENSG00000157600	TMEM164	0.705141
M3	ENSG00000170271	FAXDC2	0.703936
M3	ENSG00000185722	ANKFY1	0.702756
M4	ENSG00000142173	COL6A2	1
M4	ENSG00000142156	COL6A1	0.985301
M4	ENSG00000164692	COL1A2	0.950035
M4	ENSG00000163359	COL6A3	0.922086
M4	ENSG00000140931	CMTM3	0.875386
M4	ENSG00000154175	ABI3BP	0.870338
M4	ENSG00000139329	LUM	0.852056
M4	ENSG00000163430	FSTL1	0.84245
M4	ENSG00000141756	FKBP10	0.823217
M4	ENSG00000087116	ADAMTS2	0.810647
M4	ENSG00000154096	THY1	0.79921
M4	ENSG00000122694	GLIPR2	0.795249
M4	ENSG00000153071	DAB2	0.792426
M4	ENSG00000150961	SEC24D	0.781935
M4	ENSG00000011028	MRC2	0.768498
M4	ENSG00000130635	COL5A1	0.765364
M4	ENSG00000168542	COL3A1	0.762453
M4	ENSG00000170004	CHD3	0.762197
M4	ENSG00000138615	CILP	0.754301
M4	ENSG00000204262	COL5A2	0.754205
M4	ENSG00000111799	COL12A1	0.749769
M4	ENSG00000106333	PCOLCE	0.74241
M4	ENSG00000134247	PTGFRN	0.741793
M4	ENSG00000166033	HTRA1	0.736327
M4	ENSG00000129009	ISLR	0.734358
M4	ENSG00000113296	THBS4	0.733304
M4	ENSG00000159674	SPON2	0.716458
M4	ENSG00000142552	RCN3	0.714602
M4	ENSG00000159335	PTMS	0.703985
M4	ENSG00000087245	MMP2	0.702022
M4	ENSG00000130592	LSP1	0.700557
M6	ENSG00000117013	KCNQ4	1
M6	ENSG00000100033	PRODH	0.984717
M6	ENSG00000106617	PRKAG2	0.982536
M6	ENSG00000104142	VPS18	0.973234
M6	ENSG00000092439	TRPM7	0.969079
M6	ENSG00000160299	PCNT	0.953169
M6	ENSG00000277196	AC007325.2	0.910065
M6	ENSG00000121060	TRIM25	0.909198
M6	ENSG00000011021	CLCN6	0.903406
M6	ENSG00000113552	GNPDA1	0.901232
M6	ENSG00000167716	WDR81	0.871981
M6	ENSG00000197971	MBP	0.820801
M6	ENSG00000204634	TBC1D8	0.815889
M6	ENSG00000102580	DNAJC3	0.795706
M6	ENSG00000124615	MOCS1	0.792557
M6	ENSG00000112715	VEGFA	0.792356
M6	ENSG00000109819	PPARGC1A	0.787791
M6	ENSG00000104763	ASAH1	0.787284
M6	ENSG00000180758	GPR157	0.782676
M6	ENSG00000158014	SLC30A2	0.769879
M6	ENSG00000101290	CDS2	0.7667
M6	ENSG00000109099	PMP22	0.757554
M6	ENSG00000183597	TANGO2	0.745157
M6	ENSG00000226419	SLC16A1-AS1	0.726733
M6	ENSG00000197355	UAP1L1	0.725137
M6	ENSG00000161132	AC007663.1	0.72164
M6	ENSG00000143365	RORC	0.717912
M6	ENSG00000280332	AC020917.4	0.717585
M6	ENSG00000082898	XPO1	0.713214
M6	ENSG00000169967	MAP3K2	0.710883
M8	ENSG00000125871	MGME1	1
M8	ENSG00000204178	MACO1	0.97298
M8	ENSG00000072422	RHOBTB1	0.949944
M8	ENSG00000132716	DCAF8	0.924443
M8	ENSG00000177728	TMEM94	0.886791
M8	ENSG00000102974	CTCF	0.850791
M8	ENSG00000143457	GOLPH3L	0.836103
M8	ENSG00000137497	NUMA1	0.831688
M8	ENSG00000076984	MAP2K7	0.821048
M8	ENSG00000157514	TSC22D3	0.805034
M8	ENSG00000231628	AL133406.2	0.779331
M8	ENSG00000174136	RGMB	0.746519
M8	ENSG00000090238	YPEL3	0.738578
M8	ENSG00000120733	KDM3B	0.717198
M8	ENSG00000172086	KRCC1	0.713366
M8	ENSG00000149150	SLC43A1	0.709074
M9	ENSG00000129749	CHRNA10	1
M9	ENSG00000186951	PPARA	0.967631
M9	ENSG00000206559	ZCWPW2	0.887003
M9	ENSG00000129744	ART1	0.832227
M9	ENSG00000164751	PEX2	0.824634
M9	ENSG00000200201	AC060812.1	0.806983
M9	ENSG00000102763	VWA8	0.800759
M9	ENSG00000163820	FYCO1	0.787651
M9	ENSG00000065675	PRKCQ	0.752446
M9	ENSG00000138095	LRPPRC	0.743944
M9	ENSG00000119048	UBE2B	0.713264
M11	ENSG00000204172	AGAP9	1
M11	ENSG00000188234	AGAP4	0.960483
M11	ENSG00000179163	FUCA1	0.959844
M11	ENSG00000279058	AGAP14P	0.934543
M11	ENSG00000141622	RNF165	0.910251
M11	ENSG00000128833	MYO5C	0.90328
M11	ENSG00000100360	IFT27	0.888492
M11	ENSG00000246922	UBAP1L	0.869962
M11	ENSG00000185024	BRF1	0.852913
M11	ENSG00000107719	PALD1	0.852639
M11	ENSG00000186300	ZNF555	0.848388
M11	ENSG00000112599	GUCA1B	0.845189
M11	ENSG00000162650	ATXN7L2	0.843903
M11	ENSG00000265018	AGAP12P	0.842796
M11	ENSG00000230869	AGAP10P	0.838856
M11	ENSG00000196220	SRGAP3	0.836913
M11	ENSG00000250571	GLI4	0.822702
M11	ENSG00000232653	GOLGA8N	0.821298
M11	ENSG00000177595	PIDD1	0.80236
M11	ENSG00000243498	UBA52P5	0.80118
M11	ENSG00000136040	PLXNC1	0.800912
M11	ENSG00000206127	GOLGA8O	0.796177
M11	ENSG00000283294	AP005212.4	0.795802
M11	ENSG00000264204	AGAP7P	0.791284
M11	ENSG00000248538	AC022784.1	0.791195
M11	ENSG00000127511	SIN3B	0.782023
M11	ENSG00000172175	MALT1	0.772168
M11	ENSG00000134291	TMEM106C	0.770371
M11	ENSG00000171824	EXOSC10	0.768823
M11	ENSG00000228314	CYP4F29P	0.767497
M11	ENSG00000100105	PATZ1	0.760548
M11	ENSG00000164398	ACSL6	0.755396
M11	ENSG00000158715	SLC45A3	0.740914
M11	ENSG00000103510	KAT8	0.733609
M11	ENSG00000235954	TTC28-AS1	0.728332
M12	ENSG00000189180	ZNF33A	1
M12	ENSG00000179454	KLHL28	0.995701
M12	ENSG00000106031	HOXA13	0.976525
M12	ENSG00000288065	AC007881.4	0.939706
M12	ENSG00000274349	ZNF658	0.9348
M12	ENSG00000198416	ZNF658B	0.932734
M12	ENSG00000173875	ZNF791	0.921802
M12	ENSG00000196652	ZKSCAN5	0.902724
M12	ENSG00000256087	ZNF432	0.892489
M12	ENSG00000196967	ZNF585A	0.892146
M12	ENSG00000197044	ZNF441	0.887643
M12	ENSG00000062725	APPBP2	0.885583
M12	ENSG00000188338	SLC38A3	0.871776
M12	ENSG00000112624	BICRAL	0.853207
M12	ENSG00000186017	ZNF566	0.844169
M12	ENSG00000100888	CHD8	0.841041
M12	ENSG00000177311	ZBTB38	0.837121
M12	ENSG00000256771	ZNF253	0.836404
M12	ENSG00000175946	KLHL38	0.835922
M12	ENSG00000135837	CEP350	0.829154
M12	ENSG00000181827	RFX7	0.824483
M12	ENSG00000156804	FBXO32	0.824328
M12	ENSG00000198040	ZNF84	0.817303
M12	ENSG00000168612	ZSWIM1	0.817243
M12	ENSG00000169184	MN1	0.811804
M12	ENSG00000267002	AC060780.1	0.810994
M12	ENSG00000198799	LRIG2	0.807868
M12	ENSG00000120696	KBTBD7	0.796859
M12	ENSG00000215271	HOMEZ	0.793492
M12	ENSG00000083093	PALB2	0.790173
M12	ENSG00000177873	ZNF619	0.789253
M12	ENSG00000155744	FAM126B	0.788
M12	ENSG00000113761	ZNF346	0.78781
M12	ENSG00000111276	CDKN1B	0.787498
M12	ENSG00000256223	ZNF10	0.784449
M12	ENSG00000146587	RBAK	0.781803
M12	ENSG00000177932	ZNF354C	0.780377
M12	ENSG00000197050	ZNF420	0.779119
M12	ENSG00000090905	TNRC6A	0.766392
M12	ENSG00000180787	ZFP3	0.763603
M12	ENSG00000165832	TRUB1	0.758427
M12	ENSG00000106392	C1GALT1	0.75217
M12	ENSG00000183475	ASB7	0.751672
M12	ENSG00000105497	ZNF175	0.751038
M12	ENSG00000177853	ZNF518A	0.748721
M12	ENSG00000050130	JKAMP	0.744996
M12	ENSG00000221909	FAM200A	0.743566
M12	ENSG00000174282	ZBTB4	0.736917
M12	ENSG00000102870	ZNF629	0.733577
M12	ENSG00000124279	FASTKD3	0.720711
M12	ENSG00000158480	SPATA2	0.719787
M12	ENSG00000005801	ZNF195	0.718101
M12	ENSG00000258890	CEP95	0.715368
M12	ENSG00000279278	AC245060.6	0.70648
M12	ENSG00000108733	PEX12	0.705588
M12	ENSG00000167487	KLHL26	0.704717
M12	ENSG00000149308	NPAT	0.703167
M13	ENSG00000145623	OSMR	1
M13	ENSG00000179431	FJX1	0.971757
M13	ENSG00000163565	IFI16	0.942441
M13	ENSG00000136830	NIBAN2	0.931636
M13	ENSG00000105245	NUMBL	0.930008
M13	ENSG00000222041	CYTOR	0.913252
M13	ENSG00000163399	ATP1A1	0.912678
M13	ENSG00000099814	CEP170B	0.876318
M13	ENSG00000105088	OLFM2	0.865365
M13	ENSG00000167695	TLCD3A	0.8641
M13	ENSG00000124766	SOX4	0.863485
M13	ENSG00000138061	CYP1B1	0.856646
M13	ENSG00000074800	ENO1	0.853418
M13	ENSG00000131873	CHSY1	0.849588
M13	ENSG00000170439	METTL7B	0.834195
M13	ENSG00000126391	FRMD8	0.827766
M13	ENSG00000172965	MIR4435-2HG	0.825964
M13	ENSG00000167460	TPM4	0.800609
M13	ENSG00000100644	HIF1A	0.783613
M13	ENSG00000221968	FADS3	0.782152
M13	ENSG00000090924	PLEKHG2	0.780875
M13	ENSG00000164038	SLC9B2	0.779336
M13	ENSG00000254332	AF201337.1	0.778901
M13	ENSG00000166401	SERPINB8	0.776918
M13	ENSG00000062716	VMP1	0.770314
M13	ENSG00000198435	NRARP	0.769567
M13	ENSG00000064300	NGFR	0.767231
M13	ENSG00000128641	MYO1B	0.762859
M13	ENSG00000198805	PNP	0.760075
M13	ENSG00000188042	ARL4C	0.758316
M13	ENSG00000188483	IER5L	0.754603
M13	ENSG00000104723	TUSC3	0.749337
M13	ENSG00000161638	ITGA5	0.745231
M13	ENSG00000271943	AC098614.2	0.734796
M13	ENSG00000107338	SHB	0.731487
M13	ENSG00000161091	MFSD12	0.730765
M13	ENSG00000180957	PITPNB	0.725556
M13	ENSG00000172936	MYD88	0.720186
M13	ENSG00000176170	SPHK1	0.710902
M17	ENSG00000102879	CORO1A	1
M17	ENSG00000160255	ITGB2	0.975993
M17	ENSG00000136167	LCP1	0.963979
M17	ENSG00000162511	LAPTM5	0.879374
M17	ENSG00000081237	PTPRC	0.835468
M17	ENSG00000128340	RAC2	0.805422
M17	ENSG00000140968	IRF8	0.784973
M17	ENSG00000143119	CD53	0.774269
M17	ENSG00000111679	PTPN6	0.773768
M17	ENSG00000082074	FYB1	0.755942
M17	ENSG00000186517	ARHGAP30	0.740383
M17	ENSG00000090382	LYZ	0.712725
M17	ENSG00000110876	SELPLG	0.710215
M17	ENSG00000138964	PARVG	0.703067
M17	ENSG00000066336	SPI1	0.701281
M19	ENSG00000220842	RPL21P16	1
M19	ENSG00000220749	RPL21P28	0.947514
M19	ENSG00000243071	AC107032.1	0.946559
M19	ENSG00000239470	AC011979.1	0.938172
M19	ENSG00000122026	RPL21	0.916735
M19	ENSG00000244582	RPL21P120	0.911933
M19	ENSG00000240674	AC106872.2	0.902713
M19	ENSG00000213860	RPL21P75	0.861274
M19	ENSG00000220793	RPL21P119	0.848689
M19	ENSG00000242571	RPL21P11	0.820107
M19	ENSG00000244021	AC093591.1	0.812372
M19	ENSG00000147403	RPL10	0.785072
M19	ENSG00000228929	RPS13P2	0.778919
M19	ENSG00000178464	RPL10P16	0.770345
M19	ENSG00000243181	AC087343.1	0.770316
M19	ENSG00000233254	RPL21P134	0.761674
M19	ENSG00000229605	RPL21P93	0.740199
M19	ENSG00000109475	RPL34	0.737153
M19	ENSG00000219133	AL592114.1	0.731803
M19	ENSG00000240898	AC132942.1	0.730525
M19	ENSG00000232037	AL590556.1	0.701423
M21	ENSG00000141034	GID4	1
M21	ENSG00000212789	ST13P5	0.97511
M21	ENSG00000114416	FXR1	0.958781
M21	ENSG00000180891	CUEDC1	0.958437
M21	ENSG00000182923	CEP63	0.943883
M21	ENSG00000257773	ST13P3	0.943108
M21	ENSG00000142453	CARM1	0.915751
M21	ENSG00000232150	ST13P4	0.905651
M21	ENSG00000079999	KEAP1	0.894048
M21	ENSG00000112320	SOBP	0.888489
M21	ENSG00000078618	NRDC	0.888016
M21	ENSG00000136238	RAC1	0.884772
M21	ENSG00000243759	ST13P15	0.870599
M21	ENSG00000100380	ST13	0.866007
M21	ENSG00000180818	HOXC10	0.852927
M21	ENSG00000237821	AC083873.1	0.852557
M21	ENSG00000176407	KCMF1	0.851984
M21	ENSG00000234322	ST13P18	0.842968
M21	ENSG00000229256	ST13P13	0.841047
M21	ENSG00000184481	FOXO4	0.839786
M21	ENSG00000036257	CUL3	0.836933
M21	ENSG00000102181	CD99L2	0.814765
M21	ENSG00000132429	POPDC3	0.807631
M21	ENSG00000129250	KIF1C	0.8048
M21	ENSG00000163431	LMOD1	0.790432
M21	ENSG00000196296	ATP2A1	0.782743
M21	ENSG00000274070	CASTOR2	0.780661
M21	ENSG00000225259	ST13P6	0.77045
M21	ENSG00000154945	ANKRD40	0.756626
M21	ENSG00000079805	DNM2	0.747421
M21	ENSG00000148337	CIZ1	0.742506
M21	ENSG00000179262	RAD23A	0.728512
M21	ENSG00000228110	ST13P19	0.726293
M21	ENSG00000172239	PAIP1	0.721383
M21	ENSG00000107829	FBXW4	0.720764
M21	ENSG00000101306	MYLK2	0.705812
M22	ENSG00000101084	RAB5IF	1
M22	ENSG00000163157	TMOD4	0.902372
M22	ENSG00000138495	COX17	0.874101
M22	ENSG00000140416	TPM1	0.856196
M22	ENSG00000165916	PSMC3	0.836181
M22	ENSG00000175550	DRAP1	0.83571
M22	ENSG00000128692	EIF2S2P4	0.831866
M22	ENSG00000136717	BIN1	0.816922
M22	ENSG00000142507	PSMB6	0.808816
M22	ENSG00000147996	CBWD5	0.786028
M22	ENSG00000125977	EIF2S2	0.766246
M22	ENSG00000159352	PSMD4	0.764608
M22	ENSG00000228818	AL359918.2	0.762137
M22	ENSG00000259781	HMGB1P6	0.75356
M22	ENSG00000196873	CBWD3	0.744501
M22	ENSG00000213707	HMGB1P10	0.737022
M22	ENSG00000136682	CBWD2	0.729033
M22	ENSG00000160075	SSU72	0.727542
M22	ENSG00000180209	MYLPF	0.722502
M22	ENSG00000063854	HAGH	0.716831
M26	ENSG00000124789	NUP153	1
M26	ENSG00000152601	MBNL1	0.852155
M26	ENSG00000078747	ITCH	0.84938
M26	ENSG00000110713	NUP98	0.744139
M26	ENSG00000279800	BCLAF1P2	0.719915
M26	ENSG00000162923	WDR26	0.714049
M26	ENSG00000033800	PIAS1	0.711684
M26	ENSG00000062650	WAPL	0.710139
M27	ENSG00000214223	HNRNPA1P10	1
M27	ENSG00000135486	HNRNPA1	0.950834
M27	ENSG00000139675	HNRNPA1L2	0.950781
M27	ENSG00000215492	HNRNPA1P7	0.93373
M27	ENSG00000224578	HNRNPA1P48	0.921354
M27	ENSG00000225695	HNRNPA1P35	0.795011
M27	ENSG00000229251	HNRNPA1P8	0.783379
M29	ENSG00000144827	ABHD10	1
M29	ENSG00000152782	PANK1	0.985442
M29	ENSG00000267541	MTCO2P2	0.925414
M29	ENSG00000181856	SLC2A4	0.915031
M29	ENSG00000185028	LRRC14B	0.910936
M29	ENSG00000198744	MTCO3P12	0.904961
M29	ENSG00000205208	C4orf46	0.876457
M29	ENSG00000112759	SLC29A1	0.871989
M29	ENSG00000128000	ZNF780B	0.865276
M29	ENSG00000174502	SLC26A9	0.847032
M29	ENSG00000248092	NNT-AS1	0.846445
M29	ENSG00000280486	AC005329.3	0.836317
M29	ENSG00000186628	FSD2	0.835562
M29	ENSG00000128923	MINDY2	0.83469
M29	ENSG00000105649	RAB3A	0.831989
M29	ENSG00000229344	MTCO2P12	0.824725
M29	ENSG00000123836	PFKFB2	0.814197
M29	ENSG00000133065	SLC41A1	0.812783
M29	ENSG00000196268	ZNF493	0.812038
M29	ENSG00000198938	MT-CO3	0.808791
M29	ENSG00000198712	MT-CO2	0.792069
M29	ENSG00000074660	SCARF1	0.788225
M29	ENSG00000170954	ZNF415	0.757171
M29	ENSG00000185245	GP1BA	0.749251
M29	ENSG00000106771	TMEM245	0.744846
M29	ENSG00000166133	RPUSD2	0.742789
M29	ENSG00000131368	MRPS25	0.738932
M29	ENSG00000142599	RERE	0.737562
M29	ENSG00000286952	AC093928.1	0.732437
M29	ENSG00000109084	TMEM97	0.726537
M29	ENSG00000164951	PDP1	0.716227
M29	ENSG00000181666	ZNF875	0.71205
M31	ENSG00000274226	TBC1D3H	1
M31	ENSG00000274512	TBC1D3L	0.999079
M31	ENSG00000274933	TBC1D3I	0.998656
M31	ENSG00000274611	TBC1D3	0.990044
M31	ENSG00000278599	TBC1D3E	0.983554
M31	ENSG00000273513	TBC1D3K	0.957743
M31	ENSG00000278299	TBC1D3C	0.941388
M31	ENSG00000274808	TBC1D3B	0.921393
M31	ENSG00000274419	TBC1D3D	0.905687
M31	ENSG00000275954	TBC1D3F	0.886588
M31	ENSG00000260287	TBC1D3G	0.881168
M35	ENSG00000116285	ERRFI1	1
M35	ENSG00000196428	TSC22D2	0.987593
M35	ENSG00000276023	DUSP14	0.981704
M35	ENSG00000152137	HSPB8	0.981211
M35	ENSG00000162616	DNAJB4	0.979175
M35	ENSG00000128594	LRRC4	0.977771
M35	ENSG00000168334	XIRP1	0.973371
M35	ENSG00000091039	OSBPL8	0.966709
M35	ENSG00000235927	NEXN-AS1	0.962528
M35	ENSG00000265491	RNF115	0.958434
M35	ENSG00000092969	TGFB2	0.950191
M35	ENSG00000048028	USP28	0.946923
M35	ENSG00000197147	LRRC8B	0.943179
M35	ENSG00000104695	PPP2CB	0.941968
M35	ENSG00000271121	NUDT4P2	0.939569
M35	ENSG00000173598	NUDT4	0.928914
M35	ENSG00000177144	NUDT4B	0.927671
M35	ENSG00000154380	ENAH	0.921599
M35	ENSG00000196391	ZNF774	0.913364
M35	ENSG00000181026	AEN	0.912727
M35	ENSG00000229944	EIF4EP2	0.912217
M35	ENSG00000166483	WEE1	0.908754
M35	ENSG00000153531	ADPRHL1	0.908306
M35	ENSG00000100647	SUSD6	0.908091
M35	ENSG00000128591	FLNC	0.90526
M35	ENSG00000143514	TP53BP2	0.905246
M35	ENSG00000170677	SOCS6	0.904857
M35	ENSG00000135241	PNPLA8	0.901949
M35	ENSG00000197930	ERO1A	0.901754
M35	ENSG00000151929	BAG3	0.901419
M35	ENSG00000113070	HBEGF	0.899106
M35	ENSG00000133818	RRAS2	0.897219
M35	ENSG00000164122	ASB5	0.896854
M35	ENSG00000069020	MAST4	0.893873
M35	ENSG00000157119	KLHL40	0.893093
M35	ENSG00000151247	EIF4E	0.89255
M35	ENSG00000135250	SRPK2	0.892204
M35	ENSG00000164023	SGMS2	0.889136
M35	ENSG00000082153	BZW1	0.886728
M35	ENSG00000100345	MYH9	0.886084
M35	ENSG00000117859	OSBPL9	0.883862
M35	ENSG00000116731	PRDM2	0.87913
M35	ENSG00000077044	DGKD	0.872483
M35	ENSG00000135148	TRAFD1	0.864079
M35	ENSG00000146426	TIAM2	0.863774
M35	ENSG00000142871	CCN1	0.862569
M35	ENSG00000136754	ABI1	0.862309
M35	ENSG00000136997	MYC	0.861379
M35	ENSG00000198406	BZW1P2	0.858661
M35	ENSG00000006327	TNFRSF12A	0.852182
M35	ENSG00000186352	ANKRD37	0.852108
M35	ENSG00000113712	CSNK1A1	0.851153
M35	ENSG00000172071	EIF2AK3	0.847713
M35	ENSG00000255874	LINC00346	0.845274
M35	ENSG00000173276	ZBTB21	0.843504
M35	ENSG00000108691	CCL2	0.841976
M35	ENSG00000139289	PHLDA1	0.837988
M35	ENSG00000141441	GAREM1	0.836397
M35	ENSG00000131504	DIAPH1	0.835594
M35	ENSG00000224163	AC025594.1	0.832557
M35	ENSG00000214013	GANC	0.831336
M35	ENSG00000106993	CDC37L1	0.831152
M35	ENSG00000140526	ABHD2	0.829134
M35	ENSG00000164877	MICALL2	0.828502
M35	ENSG00000123505	AMD1	0.826356
M35	ENSG00000204388	HSPA1B	0.824402
M35	ENSG00000148840	PPRC1	0.823719
M35	ENSG00000214366	EIF4EP5	0.823013
M35	ENSG00000071127	WDR1	0.815251
M35	ENSG00000140403	DNAJA4	0.812889
M35	ENSG00000058063	ATP11B	0.810824
M35	ENSG00000081320	STK17B	0.809653
M35	ENSG00000146592	CREB5	0.808735
M35	ENSG00000144655	CSRNP1	0.807036
M35	ENSG00000075391	RASAL2	0.806253
M35	ENSG00000204390	HSPA1L	0.804132
M35	ENSG00000172403	SYNPO2	0.799804
M35	ENSG00000242902	FLNC-AS1	0.798603
M35	ENSG00000130449	ZSWIM6	0.798394
M35	ENSG00000108654	DDX5	0.797785
M35	ENSG00000130522	JUND	0.797458
M35	ENSG00000162772	ATF3	0.792582
M35	ENSG00000106638	TBL2	0.790024
M35	ENSG00000204389	HSPA1A	0.788413
M35	ENSG00000073008	PVR	0.787497
M35	ENSG00000140450	ARRDC4	0.787361
M35	ENSG00000110321	EIF4G2	0.785922
M35	ENSG00000166579	NDEL1	0.785096
M35	ENSG00000143393	PI4KB	0.781557
M35	ENSG00000101367	MAPRE1	0.779716
M35	ENSG00000178726	THBD	0.779147
M35	ENSG00000164327	RICTOR	0.779068
M35	ENSG00000065526	SPEN	0.775803
M35	ENSG00000174429	ABRA	0.775598
M35	ENSG00000130066	SAT1	0.773628
M35	ENSG00000006652	IFRD1	0.773502
M35	ENSG00000122180	MYOG	0.772001
M35	ENSG00000008405	CRY1	0.771784
M35	ENSG00000150782	IL18	0.771243
M35	ENSG00000107554	DNMBP	0.768959
M35	ENSG00000196843	ARID5A	0.767861
M35	ENSG00000104885	DOT1L	0.76706
M35	ENSG00000115594	IL1R1	0.764273
M35	ENSG00000135862	LAMC1	0.762941
M35	ENSG00000235001	EIF4A1P2	0.762606
M35	ENSG00000256977	LIMS3	0.762601
M35	ENSG00000133657	ATP13A3	0.759135
M35	ENSG00000221995	TIAF1	0.758416
M35	ENSG00000198517	MAFK	0.756648
M35	ENSG00000163681	SLMAP	0.75599
M35	ENSG00000213144	AC084880.1	0.755347
M35	ENSG00000176597	B3GNT5	0.750832
M35	ENSG00000256671	LIMS4	0.750718
M35	ENSG00000124145	SDC4	0.750563
M35	ENSG00000138678	GPAT3	0.747616
M35	ENSG00000169756	LIMS1	0.745844
M35	ENSG00000133805	AMPD3	0.743854
M35	ENSG00000138756	BMP2K	0.741509
M35	ENSG00000196396	PTPN1	0.739284
M35	ENSG00000148677	ANKRD1	0.738308
M35	ENSG00000261457	AC002519.2	0.735715
M35	ENSG00000113575	PPP2CA	0.735606
M35	ENSG00000086061	DNAJA1	0.735226
M35	ENSG00000120690	ELF1	0.734831
M35	ENSG00000142178	SIK1	0.734162
M35	ENSG00000155975	VPS37A	0.727922
M35	ENSG00000230551	AC021078.1	0.72351
M35	ENSG00000140750	ARHGAP17	0.723413
M35	ENSG00000102908	NFAT5	0.722553
M35	ENSG00000198060	MARCHF5	0.719943
M35	ENSG00000153187	HNRNPU	0.718023
M35	ENSG00000275993	SIK1B	0.717753
M35	ENSG00000123268	ATF1	0.717229
M35	ENSG00000170836	PPM1D	0.716732
M35	ENSG00000058262	SEC61A1	0.716668
M35	ENSG00000122863	CHST3	0.715293
M35	ENSG00000170345	FOS	0.714812
M35	ENSG00000198900	TOP1	0.714616
M35	ENSG00000134308	YWHAQ	0.71441
M35	ENSG00000128989	ARPP19	0.713325
M35	ENSG00000188522	FAM83G	0.711082
M35	ENSG00000104164	BLOC1S6	0.709496
M35	ENSG00000144331	ZNF385B	0.709177
M35	ENSG00000167491	GATAD2A	0.708489
M35	ENSG00000136527	TRA2B	0.706895
M35	ENSG00000152484	USP12	0.706153
M35	ENSG00000182481	KPNA2	0.703621
M35	ENSG00000080371	RAB21	0.701814
M35	ENSG00000077782	FGFR1	0.701442
