# Supplementary material for: Transcriptomic adaptation during skeletal muscle habituation to eccentric or concentric exercise training
Source: Sci Rep. 2021 Dec 14;11:23930. doi: 10.1038/s41598-021-03393-7 (PMC8671437; doi:10.1038/s41598-021-03393-7)
Supplement: Supplementary file 4 — Supplementary Information 4. [file 41598_2021_3393_MOESM4_ESM.xlsx]

## Sheet: File Info
Title:	Transcriptomic adaptation during skeletal muscle habituation to eccentric or concentric exercise training
Authors:	Craig R. G. Willis1,2,3, Colleen S. Deane1,4, Ryan M. Ames5, Joseph J. Bass6, Daniel J. Wilkinson6, Kenneth Smith6, Bethan E. Phillips6, Nathaniel J. Szewczyk2,3,6, Philip J. Atherton6, Timothy Etheridge1,*
	1Department of Sport and Health Sciences, College of Life and Environmental Sciences, University of Exeter, Exeter, EX1 2LU, UK.
	2Department of Biomedical Sciences, Heritage College of Osteopathic Medicine, Ohio University, Athens, Ohio, 45701, USA.
	3Ohio Musculoskeletal and Neurological Institute, Ohio University, Athens, Ohio, 45701, USA.
	4Living Systems Institute, University of Exeter, Stocker Road, Exeter, EX4 4QD, UK.
	5Department of Biosciences, University of Exeter, Stocker Road, Exeter, EX4 4QD, UK.
	6MRC-Versus Arthritis Centre for Musculoskeletal Ageing Research and National Institute of Health Research, Nottingham Biomedical Research Centre, Royal Derby Hospital Centre, School of Medicine, University of Nottingham, Derby, DE22 3DT, UK.
	*Correspondence: t.etheridge@exeter.ac.uk
File Info:	Supplementary File 3: Network-driven secretome analysis.

## Sheet: HPA secretome
Ensembl ID	Symbol	Evidence
ENSG00000000971	CFH	Evidence at protein level
ENSG00000001036	FUCA2	Evidence at protein level
ENSG00000001617	SEMA3F	Evidence at protein level
ENSG00000002726	AOC1	Evidence at protein level
ENSG00000002745	WNT16	Evidence at protein level
ENSG00000003436	TFPI	Evidence at protein level
ENSG00000005001	PRSS22	Evidence at protein level
ENSG00000005108	THSD7A	Evidence at protein level
ENSG00000005421	PON1	Evidence at protein level
ENSG00000006016	CRLF1	Evidence at protein level
ENSG00000006128	TAC1	Evidence at protein level
ENSG00000006210	CX3CL1	Evidence at protein level
ENSG00000006282	SPATA20	Evidence at protein level
ENSG00000006606	CCL26	Evidence at protein level
ENSG00000007202	KIAA0100	Evidence at protein level
ENSG00000008438	PGLYRP1	Evidence at protein level
ENSG00000008516	MMP25	Evidence at protein level
ENSG00000008517	IL32	Evidence at protein level
ENSG00000009724	MASP2	Evidence at protein level
ENSG00000010319	SEMA3G	Evidence at protein level
ENSG00000010438	PRSS3	Evidence at protein level
ENSG00000011201	ANOS1	Evidence at protein level
ENSG00000011465	DCN	Evidence at protein level
ENSG00000012171	SEMA3B	Evidence at protein level
ENSG00000012223	LTF	Evidence at protein level
ENSG00000013288	MAN2B2	Evidence at protein level
ENSG00000013725	CD6	Evidence at protein level
ENSG00000014257	ACPP	Evidence at protein level
ENSG00000015532	XYLT2	Evidence at protein level
ENSG00000016490	CLCA1	Evidence at protein level
ENSG00000017427	IGF1	Evidence at protein level
ENSG00000019991	HGF	Evidence at protein level
ENSG00000021852	C8B	Evidence at protein level
ENSG00000026103	FAS	Evidence at protein level
ENSG00000026297	RNASET2	Evidence at protein level
ENSG00000026508	CD44	Evidence at protein level
ENSG00000028137	TNFRSF1B	Evidence at protein level
ENSG00000029559	IBSP	Evidence at protein level
ENSG00000030582	GRN	Evidence at protein level
ENSG00000034971	MYOC	Evidence at protein level
ENSG00000035862	TIMP2	Evidence at protein level
ENSG00000037280	FLT4	Evidence at protein level
ENSG00000038295	TLL1	Evidence at protein level
ENSG00000038427	VCAN	Evidence at protein level
ENSG00000039537	C6	Evidence at protein level
ENSG00000041982	TNC	Evidence at protein level
ENSG00000042813	ZPBP	Evidence at protein level
ENSG00000042832	TG	Evidence at protein level
ENSG00000042980	ADAM28	Evidence at protein level
ENSG00000044012	GUCA2B	Evidence at protein level
ENSG00000047457	CP	Evidence at protein level
ENSG00000049089	COL9A2	Evidence at protein level
ENSG00000049192	ADAMTS6	Evidence at protein level
ENSG00000049247	UTS2	Evidence at protein level
ENSG00000049323	LTBP1	Evidence at protein level
ENSG00000049540	ELN	Evidence at protein level
ENSG00000050165	DKK3	Evidence at protein level
ENSG00000050555	LAMC3	Evidence at protein level
ENSG00000052344	PRSS8	Evidence at protein level
ENSG00000053108	FSTL4	Evidence at protein level
ENSG00000053328	METTL24	Evidence at transcript level
ENSG00000053747	LAMA3	Evidence at protein level
ENSG00000054803	CBLN4	Evidence at protein level
ENSG00000054938	CHRDL2	Evidence at protein level
ENSG00000055955	ITIH4	Evidence at protein level
ENSG00000055957	ITIH1	Evidence at protein level
ENSG00000057593	F7	Evidence at protein level
ENSG00000058085	LAMC2	Evidence at protein level
ENSG00000060718	COL11A1	Evidence at protein level
ENSG00000061492	WNT8A	Evidence at protein level
ENSG00000062096	ARSF	Evidence at protein level
ENSG00000063180	CA11	Evidence at protein level
ENSG00000063761	ADCK1	Evidence at protein level
ENSG00000064205	WISP2	Evidence at protein level
ENSG00000064886	CHI3L2	Evidence at protein level
ENSG00000065320	NTN1	Evidence at protein level
ENSG00000065361	ERBB3	Evidence at protein level
ENSG00000065618	COL17A1	Evidence at protein level
ENSG00000066468	FGFR2	Evidence at protein level
ENSG00000067182	TNFRSF1A	Evidence at protein level
ENSG00000069482	GAL	Evidence at protein level
ENSG00000069702	TGFBR3	Evidence at protein level
ENSG00000069764	PLA2G10	Evidence at protein level
ENSG00000070031	SCT	Evidence at protein level
ENSG00000070081	NUCB2	Evidence at protein level
ENSG00000070193	FGF10	Evidence at protein level
ENSG00000070388	FGF22	Evidence at protein level
ENSG00000070404	FSTL3	Evidence at protein level
ENSG00000071073	MGAT4A	Evidence at protein level
ENSG00000071246	VASH1	Evidence at protein level
ENSG00000071677	PRLH	Evidence at protein level
ENSG00000071889	FAM3A	Evidence at protein level
ENSG00000072080	SPP2	Evidence at protein level
ENSG00000072274	TFRC	Evidence at protein level
ENSG00000073008	PVR	Evidence at protein level
ENSG00000073754	CD5L	Evidence at protein level
ENSG00000073849	ST6GAL1	Evidence at protein level
ENSG00000074527	NTN4	Evidence at protein level
ENSG00000074842	MYDGF	Evidence at protein level
ENSG00000075213	SEMA3A	Evidence at protein level
ENSG00000075223	SEMA3C	Evidence at protein level
ENSG00000075290	WNT8B	Evidence at transcript level
ENSG00000075388	FGF4	Evidence at protein level
ENSG00000077238	IL4R	Evidence at protein level
ENSG00000077942	FBLN1	Evidence at protein level
ENSG00000077984	CST7	Evidence at protein level
ENSG00000078098	FAP	Evidence at protein level
ENSG00000078246	TULP3	Evidence at protein level
ENSG00000078401	EDN1	Evidence at protein level
ENSG00000078579	FGF20	Evidence at protein level
ENSG00000079101	CLUL1	Evidence at protein level
ENSG00000079557	AFM	Evidence at protein level
ENSG00000080573	COL5A3	Evidence at protein level
ENSG00000080618	CPB2	Evidence at protein level
ENSG00000080910	CFHR2	Evidence at protein level
ENSG00000081041	CXCL2	Evidence at protein level
ENSG00000081051	AFP	Evidence at protein level
ENSG00000081052	COL4A4	Evidence at protein level
ENSG00000082196	C1QTNF3	Evidence at protein level
ENSG00000082293	COL19A1	Evidence at protein level
ENSG00000083535	PIBF1	Evidence at protein level
ENSG00000083782	EPYC	Evidence at protein level
ENSG00000084636	COL16A1	Evidence at protein level
ENSG00000084674	APOB	Evidence at protein level
ENSG00000085265	FCN1	Evidence at protein level
ENSG00000085514	PILRA	Evidence at protein level
ENSG00000085741	WNT11	Evidence at protein level
ENSG00000087116	ADAMTS2	Evidence at protein level
ENSG00000087237	CETP	Evidence at protein level
ENSG00000087245	MMP2	Evidence at protein level
ENSG00000087301	TXNDC16	Evidence at protein level
ENSG00000087303	NID2	Evidence at protein level
ENSG00000087494	PTHLH	Evidence at protein level
ENSG00000088782	DEFB127	Evidence at protein level
ENSG00000088812	ATRN	Evidence at protein level
ENSG00000088882	CPXM1	Evidence at protein level
ENSG00000088926	F11	Evidence at protein level
ENSG00000089692	LAG3	Evidence at protein level
ENSG00000090006	LTBP4	Evidence at protein level
ENSG00000090382	LYZ	Evidence at protein level
ENSG00000090512	FETUB	Evidence at protein level
ENSG00000090534	THPO	Evidence at protein level
ENSG00000090539	CHRD	Evidence at protein level
ENSG00000091128	LAMB4	Evidence at protein level
ENSG00000091136	LAMB1	Evidence at protein level
ENSG00000091513	TF	Evidence at protein level
ENSG00000091583	APOH	Evidence at protein level
ENSG00000091704	CPA1	Evidence at protein level
ENSG00000091879	ANGPT2	Evidence at protein level
ENSG00000091986	CCDC80	Evidence at protein level
ENSG00000092009	CMA1	Evidence at protein level
ENSG00000092758	COL9A3	Evidence at protein level
ENSG00000092969	TGFB2	Evidence at protein level
ENSG00000093072	ADA2	Evidence at protein level
ENSG00000093134	VNN3	Evidence at transcript level
ENSG00000095587	TLL2	Evidence at protein level
ENSG00000095713	CRTAC1	Evidence at protein level
ENSG00000095752	IL11	Evidence at protein level
ENSG00000096006	CRISP3	Evidence at protein level
ENSG00000096088	PGC	Evidence at protein level
ENSG00000096395	MLN	Evidence at protein level
ENSG00000099139	PCSK5	Evidence at protein level
ENSG00000099250	NRP1	Evidence at protein level
ENSG00000099338	CATSPERG	Evidence at protein level
ENSG00000099721	AMELY	Evidence at transcript level
ENSG00000099769	IGFALS	Evidence at protein level
ENSG00000099840	IZUMO4	Evidence at protein level
ENSG00000099937	SERPIND1	Evidence at protein level
ENSG00000099953	MMP11	Evidence at protein level
ENSG00000099985	OSM	Evidence at protein level
ENSG00000100078	PLA2G3	Evidence at protein level
ENSG00000100097	LGALS1	Evidence at protein level
ENSG00000100147	CCDC134	Evidence at protein level
ENSG00000100234	TIMP3	Evidence at protein level
ENSG00000100311	PDGFB	Evidence at protein level
ENSG00000100312	ACR	Evidence at protein level
ENSG00000100336	APOL4	Evidence at protein level
ENSG00000100342	APOL1	Evidence at protein level
ENSG00000100399	CHADL	Evidence at protein level
ENSG00000100450	GZMH	Evidence at protein level
ENSG00000100453	GZMB	Evidence at protein level
ENSG00000100473	COCH	Evidence at protein level
ENSG00000100593	ISM2	Evidence at protein level
ENSG00000100665	SERPINA4	Evidence at protein level
ENSG00000100767	PAPLN	Evidence at protein level
ENSG00000100802	C14orf93	Evidence at protein level
ENSG00000100979	PLTP	Evidence at protein level
ENSG00000100985	MMP9	Evidence at protein level
ENSG00000101017	CD40	Evidence at protein level
ENSG00000101074	R3HDML	Evidence at protein level
ENSG00000101144	BMP7	Evidence at protein level
ENSG00000101200	AVP	Evidence at protein level
ENSG00000101203	COL20A1	Evidence at protein level
ENSG00000101230	ISM1	Evidence at protein level
ENSG00000101280	ANGPT4	Evidence at protein level
ENSG00000101282	RSPO4	Evidence at protein level
ENSG00000101327	PDYN	Evidence at protein level
ENSG00000101405	OXT	Evidence at protein level
ENSG00000101425	BPI	Evidence at protein level
ENSG00000101435	CST9L	Evidence at protein level
ENSG00000101439	CST3	Evidence at protein level
ENSG00000101440	ASIP	Evidence at protein level
ENSG00000101441	CST4	Evidence at protein level
ENSG00000101443	WFDC2	Evidence at protein level
ENSG00000101446	SPINT3	Evidence at protein level
ENSG00000101448	EPPIN	Evidence at protein level
ENSG00000101670	LIPG	Evidence at protein level
ENSG00000101680	LAMA1	Evidence at protein level
ENSG00000101825	MXRA5	Evidence at protein level
ENSG00000101938	CHRDL1	Evidence at protein level
ENSG00000101955	SRPX	Evidence at protein level
ENSG00000101981	F9	Evidence at protein level
ENSG00000102104	RS1	Evidence at protein level
ENSG00000102109	PCSK1N	Evidence at protein level
ENSG00000102245	CD40LG	Evidence at protein level
ENSG00000102265	TIMP1	Evidence at protein level
ENSG00000102313	ITIH6	Evidence at protein level
ENSG00000102359	SRPX2	Evidence at protein level
ENSG00000102524	TNFSF13B	Evidence at protein level
ENSG00000102678	FGF9	Evidence at protein level
ENSG00000102755	FLT1	Evidence at protein level
ENSG00000102837	OLFM4	Evidence at protein level
ENSG00000102924	CBLN1	Evidence at protein level
ENSG00000102962	CCL22	Evidence at protein level
ENSG00000102970	CCL17	Evidence at protein level
ENSG00000103023	PRSS54	Evidence at protein level
ENSG00000103175	WFDC1	Evidence at protein level
ENSG00000103196	CRISPLD2	Evidence at protein level
ENSG00000103260	METRN	Evidence at protein level
ENSG00000103310	ZP2	Evidence at protein level
ENSG00000103355	PRSS33	Evidence at protein level
ENSG00000103489	XYLT1	Evidence at protein level
ENSG00000103888	CEMIP	Evidence at protein level
ENSG00000104112	SCG3	Evidence at protein level
ENSG00000104213	PDGFRL	Evidence at protein level
ENSG00000104324	CPQ	Evidence at protein level
ENSG00000104332	SFRP1	Evidence at protein level
ENSG00000104368	PLAT	Evidence at protein level
ENSG00000104371	DKK4	Evidence at protein level
ENSG00000104415	WISP1	Evidence at protein level
ENSG00000104432	IL7	Evidence at protein level
ENSG00000104760	FGL1	Evidence at protein level
ENSG00000104804	TULP2	Evidence at protein level
ENSG00000104805	NUCB1	Evidence at protein level
ENSG00000104818	CGB2	Evidence at protein level
ENSG00000104826	LHB	Evidence at protein level
ENSG00000104827	CGB3	Evidence at protein level
ENSG00000104899	AMH	Evidence at protein level
ENSG00000104901	DKKL1	Evidence at protein level
ENSG00000104918	RETN	Evidence at protein level
ENSG00000104921	FCER2	Evidence at protein level
ENSG00000104951	IL4I1	Evidence at protein level
ENSG00000104970	KIR3DX1	Evidence at transcript level
ENSG00000105088	OLFM2	Evidence at protein level
ENSG00000105220	GPI	Evidence at protein level
ENSG00000105246	EBI3	Evidence at protein level
ENSG00000105329	TGFB1	Evidence at protein level
ENSG00000105426	PTPRS	Evidence at protein level
ENSG00000105472	CLEC11A	Evidence at protein level
ENSG00000105550	FGF21	Evidence at protein level
ENSG00000105664	COMP	Evidence at protein level
ENSG00000105697	HAMP	Evidence at protein level
ENSG00000105825	TFPI2	Evidence at protein level
ENSG00000105835	NAMPT	Evidence at protein level
ENSG00000105852	PON3	Evidence at protein level
ENSG00000105854	PON2	Evidence at protein level
ENSG00000105894	PTN	Evidence at protein level
ENSG00000105954	NPVF	Evidence at protein level
ENSG00000105976	MET	Evidence at protein level
ENSG00000105989	WNT2	Evidence at protein level
ENSG00000106113	CRHR2	Evidence at protein level
ENSG00000106178	CCL24	Evidence at protein level
ENSG00000106236	NPTX2	Evidence at protein level
ENSG00000106278	PTPRZ1	Evidence at protein level
ENSG00000106333	PCOLCE	Evidence at protein level
ENSG00000106366	SERPINE1	Evidence at protein level
ENSG00000106397	PLOD3	Evidence at protein level
ENSG00000106483	SFRP4	Evidence at protein level
ENSG00000106538	RARRES2	Evidence at protein level
ENSG00000106624	AEBP1	Evidence at protein level
ENSG00000106638	TBL2	Evidence at protein level
ENSG00000106804	C5	Evidence at protein level
ENSG00000106809	OGN	Evidence at protein level
ENSG00000106819	ASPN	Evidence at protein level
ENSG00000106823	ECM2	Evidence at protein level
ENSG00000106927	AMBP	Evidence at protein level
ENSG00000107014	RLN2	Evidence at protein level
ENSG00000107018	RLN1	Evidence at protein level
ENSG00000107317	PTGDS	Evidence at protein level
ENSG00000107562	CXCL12	Evidence at protein level
ENSG00000107742	SPOCK2	Evidence at protein level
ENSG00000107821	KAZALD1	Evidence at protein level
ENSG00000107831	FGF8	Evidence at protein level
ENSG00000107984	DKK1	Evidence at protein level
ENSG00000108231	LGI1	Evidence at protein level
ENSG00000108342	CSF3	Evidence at protein level
ENSG00000108379	WNT3	Evidence at protein level
ENSG00000108679	LGALS3BP	Evidence at protein level
ENSG00000108688	CCL7	Evidence at protein level
ENSG00000108691	CCL2	Evidence at protein level
ENSG00000108700	CCL8	Evidence at protein level
ENSG00000108702	CCL1	Evidence at protein level
ENSG00000108821	COL1A1	Evidence at protein level
ENSG00000108849	PPY	Evidence at protein level
ENSG00000108950	FAM20A	Evidence at protein level
ENSG00000109072	VTN	Evidence at protein level
ENSG00000109208	SMR3A	Evidence at protein level
ENSG00000109255	NMU	Evidence at protein level
ENSG00000109272	PF4V1	Evidence at protein level
ENSG00000109471	IL2	Evidence at protein level
ENSG00000109610	SOD3	Evidence at protein level
ENSG00000109625	CPZ	Evidence at protein level
ENSG00000109758	HGFAC	Evidence at protein level
ENSG00000109927	TECTA	Evidence at protein level
ENSG00000109956	B3GAT1	Evidence at protein level
ENSG00000110169	HPX	Evidence at protein level
ENSG00000110195	FOLR1	Evidence at protein level
ENSG00000110203	FOLR3	Evidence at protein level
ENSG00000110243	APOA5	Evidence at protein level
ENSG00000110244	APOA4	Evidence at protein level
ENSG00000110245	APOC3	Evidence at protein level
ENSG00000110400	NECTIN1	Evidence at protein level
ENSG00000110484	SCGB2A2	Evidence at protein level
ENSG00000110492	MDK	Evidence at protein level
ENSG00000110680	CALCA	Evidence at protein level
ENSG00000110799	VWF	Evidence at protein level
ENSG00000110944	IL23A	Evidence at protein level
ENSG00000111186	WNT5B	Evidence at protein level
ENSG00000111215	PRR4	Evidence at protein level
ENSG00000111241	FGF6	Evidence at protein level
ENSG00000111339	ART4	Evidence at protein level
ENSG00000111341	MGP	Evidence at protein level
ENSG00000111405	ENDOU	Evidence at protein level
ENSG00000111412	C12orf49	Evidence at protein level
ENSG00000111536	IL26	Evidence at protein level
ENSG00000111537	IFNG	Evidence at protein level
ENSG00000111696	NT5DC3	Evidence at protein level
ENSG00000111799	COL12A1	Evidence at protein level
ENSG00000112115	IL17A	Evidence at protein level
ENSG00000112116	IL17F	Evidence at protein level
ENSG00000112175	BMP5	Evidence at protein level
ENSG00000112280	COL9A1	Evidence at protein level
ENSG00000112293	GPLD1	Evidence at protein level
ENSG00000112514	CUTA	Evidence at protein level
ENSG00000112562	SMOC2	Evidence at protein level
ENSG00000112655	PTK7	Evidence at protein level
ENSG00000112706	IMPG1	Evidence at protein level
ENSG00000112715	VEGFA	Evidence at protein level
ENSG00000112761	WISP3	Evidence at protein level
ENSG00000112769	LAMA4	Evidence at protein level
ENSG00000112799	LY86	Evidence at protein level
ENSG00000112812	PRSS16	Evidence at transcript level
ENSG00000112936	C7	Evidence at protein level
ENSG00000112964	GHR	Evidence at protein level
ENSG00000113070	HBEGF	Evidence at protein level
ENSG00000113083	LOX	Evidence at protein level
ENSG00000113088	GZMK	Evidence at protein level
ENSG00000113140	SPARC	Evidence at protein level
ENSG00000113296	THBS4	Evidence at protein level
ENSG00000113302	IL12B	Evidence at protein level
ENSG00000113391	FAM172A	Evidence at protein level
ENSG00000113520	IL4	Evidence at protein level
ENSG00000113525	IL5	Evidence at protein level
ENSG00000113555	PCDH12	Evidence at protein level
ENSG00000113578	FGF1	Evidence at protein level
ENSG00000113600	C9	Evidence at protein level
ENSG00000113739	STC2	Evidence at protein level
ENSG00000113889	KNG1	Evidence at protein level
ENSG00000113905	HRG	Evidence at protein level
ENSG00000114200	BCHE	Evidence at protein level
ENSG00000114204	SERPINI2	Evidence at protein level
ENSG00000114251	WNT5A	Evidence at protein level
ENSG00000114270	COL7A1	Evidence at protein level
ENSG00000114378	HYAL1	Evidence at protein level
ENSG00000115008	IL1A	Evidence at protein level
ENSG00000115009	CCL20	Evidence at protein level
ENSG00000115138	POMC	Evidence at protein level
ENSG00000115263	GCG	Evidence at protein level
ENSG00000115318	LOXL3	Evidence at protein level
ENSG00000115380	EFEMP1	Evidence at protein level
ENSG00000115386	REG1A	Evidence at protein level
ENSG00000115414	FN1	Evidence at protein level
ENSG00000115457	IGFBP2	Evidence at protein level
ENSG00000115461	IGFBP5	Evidence at protein level
ENSG00000115523	GNLY	Evidence at protein level
ENSG00000115590	IL1R2	Evidence at protein level
ENSG00000115594	IL1R1	Evidence at protein level
ENSG00000115596	WNT6	Evidence at protein level
ENSG00000115602	IL1RL1	Evidence at protein level
ENSG00000115718	PROC	Evidence at protein level
ENSG00000115828	QPCT	Evidence at protein level
ENSG00000115884	SDC1	Evidence at protein level
ENSG00000116147	TNR	Evidence at protein level
ENSG00000116157	GPX7	Evidence at protein level
ENSG00000116183	PAPPA2	Evidence at protein level
ENSG00000116194	ANGPTL1	Evidence at protein level
ENSG00000116260	QSOX1	Evidence at protein level
ENSG00000116678	LEPR	Evidence at protein level
ENSG00000116690	PRG4	Evidence at protein level
ENSG00000116774	OLFML3	Evidence at protein level
ENSG00000116785	CFHR3	Evidence at protein level
ENSG00000116962	NID1	Evidence at protein level
ENSG00000116985	BMP8B	Evidence at protein level
ENSG00000116996	ZP4	Evidence at protein level
ENSG00000117090	SLAMF1	Evidence at protein level
ENSG00000117122	MFAP2	Evidence at protein level
ENSG00000117215	PLA2G2D	Evidence at protein level
ENSG00000117407	ARTN	Evidence at protein level
ENSG00000117525	F3	Evidence at protein level
ENSG00000117560	FASLG	Evidence at protein level
ENSG00000117601	SERPINC1	Evidence at protein level
ENSG00000117691	NENF	Evidence at protein level
ENSG00000117983	MUC5B	Evidence at protein level
ENSG00000117984	CTSD	Evidence at protein level
ENSG00000118004	COLEC11	Evidence at protein level
ENSG00000118113	MMP8	Evidence at protein level
ENSG00000118137	APOA1	Evidence at protein level
ENSG00000118257	NRP2	Evidence at protein level
ENSG00000118271	TTR	Evidence at protein level
ENSG00000118292	C1orf54	Evidence at transcript level
ENSG00000118523	CTGF	Evidence at protein level
ENSG00000118702	GHRH	Evidence at protein level
ENSG00000118733	OLFM3	Evidence at protein level
ENSG00000118785	SPP1	Evidence at protein level
ENSG00000118972	FGF23	Evidence at protein level
ENSG00000119147	C2orf40	Evidence at protein level
ENSG00000119630	PGF	Evidence at protein level
ENSG00000119655	NPC2	Evidence at protein level
ENSG00000119681	LTBP2	Evidence at protein level
ENSG00000119699	TGFB3	Evidence at protein level
ENSG00000119913	TECTB	Evidence at transcript level
ENSG00000120054	CPN1	Evidence at protein level
ENSG00000120055	C10orf95	Evidence at transcript level
ENSG00000120057	SFRP5	Evidence at protein level
ENSG00000120156	TEK	Evidence at protein level
ENSG00000120210	INSL6	Evidence at protein level
ENSG00000120211	INSL4	Evidence at protein level
ENSG00000120235	IFNA6	Evidence at protein level
ENSG00000120242	IFNA8	Evidence at protein level
ENSG00000120332	TNN	Evidence at protein level
ENSG00000120563	LYZL1	Evidence at transcript level
ENSG00000120659	TNFSF11	Evidence at protein level
ENSG00000120708	TGFBI	Evidence at protein level
ENSG00000120885	CLU	Evidence at protein level
ENSG00000120937	NPPB	Evidence at protein level
ENSG00000121005	CRISPLD1	Evidence at protein level
ENSG00000121064	SCPEP1	Evidence at protein level
ENSG00000121335	PRB2	Evidence at protein level
ENSG00000121351	IAPP	Evidence at protein level
ENSG00000121410	A1BG	Evidence at protein level
ENSG00000121858	TNFSF10	Evidence at protein level
ENSG00000121898	CPXM2	Evidence at protein level
ENSG00000122133	PAEP	Evidence at protein level
ENSG00000122136	OBP2A	Evidence at protein level
ENSG00000122176	FMOD	Evidence at protein level
ENSG00000122194	PLG	Evidence at protein level
ENSG00000122218	COPA	Evidence at protein level
ENSG00000122584	NXPH1	Evidence at protein level
ENSG00000122585	NPY	Evidence at protein level
ENSG00000122641	INHBA	Evidence at protein level
ENSG00000122711	SPINK4	Evidence at protein level
ENSG00000122852	SFTPA1	Evidence at protein level
ENSG00000122861	PLAU	Evidence at protein level
ENSG00000123146	ADGRE5	Evidence at protein level
ENSG00000123171	CCDC70	Evidence at protein level
ENSG00000123243	ITIH5	Evidence at protein level
ENSG00000123342	MMP19	Evidence at protein level
ENSG00000123500	COL10A1	Evidence at protein level
ENSG00000123561	SERPINA7	Evidence at protein level
ENSG00000123610	TNFAIP6	Evidence at protein level
ENSG00000123739	PLA2G12A	Evidence at protein level
ENSG00000123838	C4BPA	Evidence at protein level
ENSG00000123843	C4BPB	Evidence at protein level
ENSG00000123999	INHA	Evidence at protein level
ENSG00000124102	PI3	Evidence at protein level
ENSG00000124107	SLPI	Evidence at protein level
ENSG00000124116	WFDC3	Evidence at transcript level
ENSG00000124145	SDC4	Evidence at protein level
ENSG00000124157	SEMG2	Evidence at protein level
ENSG00000124159	MATN4	Evidence at protein level
ENSG00000124205	EDN3	Evidence at protein level
ENSG00000124233	SEMG1	Evidence at protein level
ENSG00000124391	IL17C	Evidence at protein level
ENSG00000124467	PSG8	Evidence at protein level
ENSG00000124479	NDP	Evidence at protein level
ENSG00000124490	CRISP2	Evidence at protein level
ENSG00000124491	F13A1	Evidence at protein level
ENSG00000124557	BTN1A1	Evidence at protein level
ENSG00000124749	COL21A1	Evidence at protein level
ENSG00000124812	CRISP1	Evidence at protein level
ENSG00000124875	CXCL6	Evidence at protein level
ENSG00000124882	EREG	Evidence at protein level
ENSG00000124935	SCGB1D2	Evidence at protein level
ENSG00000124939	SCGB2A1	Evidence at protein level
ENSG00000125084	WNT1	Evidence at protein level
ENSG00000125363	AMELX	Evidence at protein level
ENSG00000125378	BMP4	Evidence at protein level
ENSG00000125538	IL1B	Evidence at protein level
ENSG00000125551	PLGLB2	Evidence at transcript level
ENSG00000125571	IL37	Evidence at protein level
ENSG00000125650	PSPN	Evidence at transcript level
ENSG00000125730	C3	Evidence at protein level
ENSG00000125735	TNFSF14	Evidence at protein level
ENSG00000125787	GNRH2	Evidence at transcript level
ENSG00000125788	DEFB126	Evidence at protein level
ENSG00000125815	CST8	Evidence at protein level
ENSG00000125823	CSTL1	Evidence at transcript level
ENSG00000125831	CST11	Evidence at protein level
ENSG00000125845	BMP2	Evidence at protein level
ENSG00000125851	PCSK2	Evidence at protein level
ENSG00000125879	OTOR	Evidence at protein level
ENSG00000125900	SIRPD	Evidence at protein level
ENSG00000125903	DEFB129	Evidence at protein level
ENSG00000125965	GDF5	Evidence at protein level
ENSG00000125966	MMP24	Evidence at protein level
ENSG00000125999	BPIFB1	Evidence at protein level
ENSG00000126218	F10	Evidence at protein level
ENSG00000126231	PROZ	Evidence at protein level
ENSG00000126233	SLURP1	Evidence at protein level
ENSG00000126545	CSN1S1	Evidence at protein level
ENSG00000126549	STATH	Evidence at protein level
ENSG00000126550	HTN1	Evidence at protein level
ENSG00000126759	CFP	Evidence at protein level
ENSG00000126838	PZP	Evidence at protein level
ENSG00000127083	OMD	Evidence at protein level
ENSG00000127129	EDN2	Evidence at protein level
ENSG00000127241	MASP1	Evidence at protein level
ENSG00000127318	IL22	Evidence at protein level
ENSG00000127472	PLA2G5	Evidence at protein level
ENSG00000127578	WFIKKN1	Evidence at protein level
ENSG00000127743	IL17B	Evidence at protein level
ENSG00000127951	FGL2	Evidence at protein level
ENSG00000128040	SPINK2	Evidence at protein level
ENSG00000128165	ADM2	Evidence at transcript level
ENSG00000128322	IGLL1	Evidence at protein level
ENSG00000128342	LIF	Evidence at protein level
ENSG00000128510	CPA4	Evidence at protein level
ENSG00000128564	VGF	Evidence at protein level
ENSG00000128606	LRRC17	Evidence at protein level
ENSG00000128791	TWSG1	Evidence at protein level
ENSG00000129009	ISLR	Evidence at protein level
ENSG00000129038	LOXL1	Evidence at protein level
ENSG00000129214	SHBG	Evidence at protein level
ENSG00000129437	KLK14	Evidence at protein level
ENSG00000129451	KLK10	Evidence at protein level
ENSG00000129455	KLK8	Evidence at protein level
ENSG00000129538	RNASE1	Evidence at protein level
ENSG00000129965	INS-IGF2	Evidence at protein level
ENSG00000129988	LBP	Evidence at protein level
ENSG00000130173	ANGPTL8	Evidence at protein level
ENSG00000130193	THEM6	Evidence at protein level
ENSG00000130203	APOE	Evidence at protein level
ENSG00000130208	APOC1	Evidence at protein level
ENSG00000130234	ACE2	Evidence at protein level
ENSG00000130283	GDF1	Evidence at protein level
ENSG00000130287	NCAN	Evidence at protein level
ENSG00000130385	BMP15	Evidence at protein level
ENSG00000130427	EPO	Evidence at protein level
ENSG00000130508	PXDN	Evidence at protein level
ENSG00000130513	GDF15	Evidence at protein level
ENSG00000130558	OLFM1	Evidence at protein level
ENSG00000130635	COL5A1	Evidence at protein level
ENSG00000130702	LAMA5	Evidence at protein level
ENSG00000130768	SMPDL3B	Evidence at protein level
ENSG00000130812	ANGPTL6	Evidence at protein level
ENSG00000131015	ULBP2	Evidence at protein level
ENSG00000131050	BPIFA2	Evidence at protein level
ENSG00000131059	BPIFA3	Evidence at protein level
ENSG00000131068	DEFB118	Evidence at protein level
ENSG00000131094	C1QL1	Evidence at protein level
ENSG00000131096	PYY	Evidence at protein level
ENSG00000131126	TEX101	Evidence at protein level
ENSG00000131142	CCL25	Evidence at protein level
ENSG00000131187	F12	Evidence at protein level
ENSG00000131355	ADGRE3	Evidence at protein level
ENSG00000131400	NAPSA	Evidence at protein level
ENSG00000131471	AOC3	Evidence at protein level
ENSG00000131686	CA6	Evidence at protein level
ENSG00000131808	FSHB	Evidence at protein level
ENSG00000131873	CHSY1	Evidence at protein level
ENSG00000131981	LGALS3	Evidence at protein level
ENSG00000132000	PODNL1	Evidence at protein level
ENSG00000132026	RTBDN	Evidence at protein level
ENSG00000132031	MATN3	Evidence at protein level
ENSG00000132205	EMILIN2	Evidence at protein level
ENSG00000132297	HHLA1	Evidence at transcript level
ENSG00000132386	SERPINF1	Evidence at protein level
ENSG00000132464	ENAM	Evidence at protein level
ENSG00000132465	JCHAIN	Evidence at protein level
ENSG00000132561	MATN2	Evidence at protein level
ENSG00000132692	BCAN	Evidence at protein level
ENSG00000132693	CRP	Evidence at protein level
ENSG00000132702	HAPLN2	Evidence at protein level
ENSG00000132703	APCS	Evidence at protein level
ENSG00000132821	VSTM2L	Evidence at protein level
ENSG00000132855	ANGPTL3	Evidence at protein level
ENSG00000133048	CHI3L1	Evidence at protein level
ENSG00000133063	CHIT1	Evidence at protein level
ENSG00000133110	POSTN	Evidence at protein level
ENSG00000133116	KL	Evidence at protein level
ENSG00000133466	C1QTNF6	Evidence at protein level
ENSG00000133636	NTS	Evidence at protein level
ENSG00000133661	SFTPD	Evidence at protein level
ENSG00000133710	SPINK5	Evidence at protein level
ENSG00000134013	LOXL2	Evidence at protein level
ENSG00000134020	PEBP4	Evidence at protein level
ENSG00000134028	ADAMDEC1	Evidence at protein level
ENSG00000134193	REG4	Evidence at protein level
ENSG00000134200	TSHB	Evidence at protein level
ENSG00000134245	WNT2B	Evidence at protein level
ENSG00000134259	NGF	Evidence at protein level
ENSG00000134339	SAA2	Evidence at protein level
ENSG00000134352	IL6ST	Evidence at protein level
ENSG00000134363	FST	Evidence at protein level
ENSG00000134365	CFHR4	Evidence at protein level
ENSG00000134389	CFHR5	Evidence at protein level
ENSG00000134443	GRP	Evidence at protein level
ENSG00000134470	IL15RA	Evidence at protein level
ENSG00000134548	SPX	Evidence at protein level
ENSG00000134551	PRH2	Evidence at protein level
ENSG00000134812	GIF	Evidence at protein level
ENSG00000134827	TCN1	Evidence at protein level
ENSG00000134871	COL4A2	Evidence at protein level
ENSG00000134917	ADAMTS8	Evidence at protein level
ENSG00000135046	ANXA1	Evidence at protein level
ENSG00000135222	CSN2	Evidence at protein level
ENSG00000135253	KCP	Evidence at transcript level
ENSG00000135346	CGA	Evidence at protein level
ENSG00000135413	LACRT	Evidence at protein level
ENSG00000135414	GDF11	Evidence at protein level
ENSG00000135617	PRADC1	Evidence at protein level
ENSG00000135744	AGT	Evidence at protein level
ENSG00000135862	LAMC1	Evidence at protein level
ENSG00000135919	SERPINE2	Evidence at protein level
ENSG00000135925	WNT10A	Evidence at protein level
ENSG00000136110	CNMD	Evidence at protein level
ENSG00000136244	IL6	Evidence at protein level
ENSG00000136250	AOAH	Evidence at protein level
ENSG00000136378	ADAMTS7	Evidence at protein level
ENSG00000136457	CHAD	Evidence at protein level
ENSG00000136487	GH2	Evidence at protein level
ENSG00000136488	CSH1	Evidence at protein level
ENSG00000136634	IL10	Evidence at protein level
ENSG00000136688	IL36G	Evidence at protein level
ENSG00000136689	IL1RN	Evidence at protein level
ENSG00000136694	IL36A	Evidence at protein level
ENSG00000136695	IL36RN	Evidence at protein level
ENSG00000136696	IL36B	Evidence at protein level
ENSG00000136697	IL1F10	Evidence at protein level
ENSG00000136698	CFC1	Evidence at protein level
ENSG00000136859	ANGPTL2	Evidence at protein level
ENSG00000136999	NOV	Evidence at protein level
ENSG00000137033	IL33	Evidence at protein level
ENSG00000137077	CCL21	Evidence at protein level
ENSG00000137080	IFNA21	Evidence at protein level
ENSG00000137142	IGFBPL1	Evidence at protein level
ENSG00000137251	TINAG	Evidence at protein level
ENSG00000137261	KIAA0319	Evidence at protein level
ENSG00000137392	CLPS	Evidence at protein level
ENSG00000137440	FGFBP1	Evidence at protein level
ENSG00000137441	FGFBP2	Evidence at protein level
ENSG00000137496	IL18BP	Evidence at protein level
ENSG00000137558	PI15	Evidence at protein level
ENSG00000137634	NXPE4	Evidence at protein level
ENSG00000137642	SORL1	Evidence at protein level
ENSG00000137673	MMP7	Evidence at protein level
ENSG00000137674	MMP20	Evidence at protein level
ENSG00000137745	MMP13	Evidence at protein level
ENSG00000137801	THBS1	Evidence at protein level
ENSG00000138028	CGREF1	Evidence at protein level
ENSG00000138080	EMILIN1	Evidence at protein level
ENSG00000138131	LOXL4	Evidence at protein level
ENSG00000138207	RBP4	Evidence at protein level
ENSG00000138308	PLA2G12B	Evidence at protein level
ENSG00000138315	OIT3	Evidence at protein level
ENSG00000138316	ADAMTS14	Evidence at protein level
ENSG00000138379	MSTN	Evidence at protein level
ENSG00000138615	CILP	Evidence at protein level
ENSG00000138675	FGF5	Evidence at protein level
ENSG00000138684	IL21	Evidence at protein level
ENSG00000138685	FGF2	Evidence at protein level
ENSG00000138722	MMRN1	Evidence at protein level
ENSG00000138755	CXCL9	Evidence at protein level
ENSG00000138829	FBN2	Evidence at protein level
ENSG00000139178	C1RL	Evidence at protein level
ENSG00000139219	COL2A1	Evidence at protein level
ENSG00000139269	INHBE	Evidence at protein level
ENSG00000139329	LUM	Evidence at protein level
ENSG00000139330	KERA	Evidence at protein level
ENSG00000139549	DHH	Evidence at protein level
ENSG00000139574	NPFF	Evidence at transcript level
ENSG00000139610	CELA1	Evidence at protein level
ENSG00000139899	CBLN3	Evidence at protein level
ENSG00000140092	FBLN5	Evidence at protein level
ENSG00000140093	SERPINA10	Evidence at protein level
ENSG00000140285	FGF7	Evidence at protein level
ENSG00000140470	ADAMTS17	Evidence at protein level
ENSG00000140479	PCSK6	Evidence at protein level
ENSG00000140511	HAPLN3	Evidence at protein level
ENSG00000140545	MFGE8	Evidence at protein level
ENSG00000140839	CLEC18B	Evidence at transcript level
ENSG00000140873	ADAMTS18	Evidence at protein level
ENSG00000141086	CTRL	Evidence at protein level
ENSG00000141098	GFOD2	Evidence at protein level
ENSG00000141316	SPACA3	Evidence at protein level
ENSG00000141433	ADCYAP1	Evidence at protein level
ENSG00000141434	MEP1B	Evidence at protein level
ENSG00000141574	SECTM1	Evidence at protein level
ENSG00000141668	CBLN2	Evidence at protein level
ENSG00000141753	IGFBP4	Evidence at protein level
ENSG00000142156	COL6A1	Evidence at protein level
ENSG00000142173	COL6A2	Evidence at protein level
ENSG00000142224	IL19	Evidence at protein level
ENSG00000142233	NTN5	Evidence at transcript level
ENSG00000142303	ADAMTS10	Evidence at protein level
ENSG00000142449	FBN3	Evidence at protein level
ENSG00000142515	KLK3	Evidence at protein level
ENSG00000142538	PTH2	Evidence at protein level
ENSG00000142549	IGLON5	Evidence at protein level
ENSG00000142615	CELA2A	Evidence at protein level
ENSG00000142748	FCN3	Evidence at protein level
ENSG00000142789	CELA3A	Evidence at protein level
ENSG00000142798	HSPG2	Evidence at protein level
ENSG00000142871	CYR61	Evidence at protein level
ENSG00000142910	TINAGL1	Evidence at protein level
ENSG00000143107	FNDC7	Evidence at protein level
ENSG00000143125	PROK1	Evidence at protein level
ENSG00000143162	CREG1	Evidence at protein level
ENSG00000143184	XCL1	Evidence at protein level
ENSG00000143185	XCL2	Evidence at protein level
ENSG00000143196	DPT	Evidence at protein level
ENSG00000143217	NECTIN4	Evidence at protein level
ENSG00000143278	F13B	Evidence at protein level
ENSG00000143297	FCRL5	Evidence at protein level
ENSG00000143341	HMCN1	Evidence at protein level
ENSG00000143367	TUFT1	Evidence at protein level
ENSG00000143369	ECM1	Evidence at protein level
ENSG00000143382	ADAMTSL4	Evidence at protein level
ENSG00000143443	C1orf56	Evidence at protein level
ENSG00000143494	VASH2	Evidence at protein level
ENSG00000143512	HHIPL2	Evidence at protein level
ENSG00000143546	S100A8	Evidence at protein level
ENSG00000143556	S100A7	Evidence at protein level
ENSG00000143768	LEFTY2	Evidence at protein level
ENSG00000143816	WNT9A	Evidence at protein level
ENSG00000143839	REN	Evidence at protein level
ENSG00000143869	GDF7	Evidence at protein level
ENSG00000143954	REG3G	Evidence at protein level
ENSG00000144115	THNSL2	Evidence at protein level
ENSG00000144119	C1QL2	Evidence at protein level
ENSG00000144152	FBLN7	Evidence at protein level
ENSG00000144214	LYG1	Evidence at transcript level
ENSG00000144227	NXPH2	Evidence at transcript level
ENSG00000144339	TMEFF2	Evidence at protein level
ENSG00000144649	FAM198A	Evidence at protein level
ENSG00000144810	COL8A1	Evidence at protein level
ENSG00000144815	NXPE3	Evidence at protein level
ENSG00000144837	PLA1A	Evidence at protein level
ENSG00000145040	UCN2	Evidence at protein level
ENSG00000145050	MANF	Evidence at protein level
ENSG00000145113	MUC4	Evidence at protein level
ENSG00000145147	SLIT2	Evidence at protein level
ENSG00000145192	AHSG	Evidence at protein level
ENSG00000145321	GC	Evidence at protein level
ENSG00000145423	SFRP2	Evidence at protein level
ENSG00000145431	PDGFC	Evidence at protein level
ENSG00000145536	ADAMTS16	Evidence at protein level
ENSG00000145649	GZMA	Evidence at protein level
ENSG00000145681	HAPLN1	Evidence at protein level
ENSG00000145708	CRHBP	Evidence at protein level
ENSG00000145730	PAM	Evidence at protein level
ENSG00000145777	TSLP	Evidence at protein level
ENSG00000145808	ADAMTS19	Evidence at protein level
ENSG00000145824	CXCL14	Evidence at protein level
ENSG00000145826	LECT2	Evidence at protein level
ENSG00000145839	IL9	Evidence at transcript level
ENSG00000145861	C1QTNF2	Evidence at protein level
ENSG00000145879	SPINK7	Evidence at protein level
ENSG00000145882	PCYOX1L	Evidence at protein level
ENSG00000145990	GFOD1	Evidence at protein level
ENSG00000146070	PLA2G7	Evidence at protein level
ENSG00000146197	SCUBE3	Evidence at protein level
ENSG00000146250	PRSS35	Evidence at protein level
ENSG00000146374	RSPO3	Evidence at protein level
ENSG00000146469	VIP	Evidence at protein level
ENSG00000146530	VWDE	Evidence at protein level
ENSG00000146648	EGFR	Evidence at protein level
ENSG00000146674	IGFBP3	Evidence at protein level
ENSG00000146678	IGFBP1	Evidence at protein level
ENSG00000146700	SSC4D	Evidence at protein level
ENSG00000147113	CXorf36	Evidence at protein level
ENSG00000147437	GNRH1	Evidence at protein level
ENSG00000147571	CRH	Evidence at protein level
ENSG00000147655	RSPO2	Evidence at protein level
ENSG00000147869	CER1	Evidence at protein level
ENSG00000147873	IFNA5	Evidence at protein level
ENSG00000147885	IFNA16	Evidence at transcript level
ENSG00000147894	C9orf72	Evidence at protein level
ENSG00000147896	IFNK	Evidence at protein level
ENSG00000148180	GSN	Evidence at protein level
ENSG00000148346	LCN2	Evidence at protein level
ENSG00000148357	HMCN2	Evidence at protein level
ENSG00000148386	LCN9	Evidence at protein level
ENSG00000148702	HABP2	Evidence at protein level
ENSG00000148848	ADAM12	Evidence at protein level
ENSG00000148926	ADM	Evidence at protein level
ENSG00000148965	SAA4	Evidence at protein level
ENSG00000149021	SCGB1A1	Evidence at protein level
ENSG00000149090	PAMR1	Evidence at protein level
ENSG00000149131	SERPING1	Evidence at protein level
ENSG00000149218	ENDOD1	Evidence at protein level
ENSG00000149328	GLB1L2	Evidence at protein level
ENSG00000149506	ZP1	Evidence at protein level
ENSG00000149507	OOSP2	Evidence at protein level
ENSG00000149639	SOGA1	Evidence at protein level
ENSG00000149651	SPINT4	Evidence at protein level
ENSG00000149735	GPHA2	Evidence at protein level
ENSG00000149968	MMP3	Evidence at protein level
ENSG00000150281	CTF1	Evidence at protein level
ENSG00000150630	VEGFC	Evidence at protein level
ENSG00000150656	CNDP1	Evidence at protein level
ENSG00000150687	PRSS23	Evidence at protein level
ENSG00000150782	IL18	Evidence at protein level
ENSG00000151006	PRSS53	Evidence at transcript level
ENSG00000151033	LYZL2	Evidence at protein level
ENSG00000151327	FAM177A1	Evidence at protein level
ENSG00000151388	ADAMTS12	Evidence at protein level
ENSG00000151468	CCDC3	Evidence at protein level
ENSG00000151655	ITIH2	Evidence at protein level
ENSG00000151882	CCL28	Evidence at protein level
ENSG00000151948	GLT1D1	Evidence at protein level
ENSG00000152093	CFC1B	Evidence at transcript level
ENSG00000152266	PTH	Evidence at protein level
ENSG00000152377	SPOCK1	Evidence at protein level
ENSG00000152580	IGSF10	Evidence at protein level
ENSG00000152583	SPARCL1	Evidence at protein level
ENSG00000152591	DSPP	Evidence at protein level
ENSG00000152592	DMP1	Evidence at protein level
ENSG00000152595	MEPE	Evidence at protein level
ENSG00000152785	BMP3	Evidence at protein level
ENSG00000153002	CPB1	Evidence at protein level
ENSG00000153012	LGI2	Evidence at protein level
ENSG00000153162	BMP6	Evidence at protein level
ENSG00000153246	PLA2R1	Evidence at protein level
ENSG00000153292	ADGRF1	Evidence at protein level
ENSG00000153446	C16orf89	Evidence at protein level
ENSG00000153498	SPACA7	Evidence at protein level
ENSG00000153902	LGI4	Evidence at protein level
ENSG00000153993	SEMA3D	Evidence at protein level
ENSG00000154175	ABI3BP	Evidence at protein level
ENSG00000154188	ANGPT1	Evidence at protein level
ENSG00000154269	ENPP3	Evidence at protein level
ENSG00000154342	WNT3A	Evidence at protein level
ENSG00000154485	MMP21	Evidence at transcript level
ENSG00000154589	LY96	Evidence at protein level
ENSG00000154734	ADAMTS1	Evidence at protein level
ENSG00000154736	ADAMTS5	Evidence at protein level
ENSG00000154764	WNT7A	Evidence at protein level
ENSG00000154975	CA10	Evidence at protein level
ENSG00000155011	DKK2	Evidence at protein level
ENSG00000155719	OTOA	Evidence at protein level
ENSG00000156076	WIF1	Evidence at protein level
ENSG00000156103	MMP16	Evidence at protein level
ENSG00000156140	ADAMTS3	Evidence at protein level
ENSG00000156218	ADAMTSL3	Evidence at protein level
ENSG00000156234	CXCL13	Evidence at protein level
ENSG00000156427	FGF18	Evidence at protein level
ENSG00000156466	GDF6	Evidence at protein level
ENSG00000156574	NODAL	Evidence at protein level
ENSG00000156575	PRG3	Evidence at protein level
ENSG00000157005	SST	Evidence at protein level
ENSG00000157017	GHRL	Evidence at protein level
ENSG00000157093	LYZL4	Evidence at protein level
ENSG00000157131	C8A	Evidence at protein level
ENSG00000157150	TIMP4	Evidence at protein level
ENSG00000157168	NRG1	Evidence at protein level
ENSG00000157193	LRP8	Evidence at protein level
ENSG00000157211	CDCP2	Evidence at transcript level
ENSG00000157322	CLEC18A	Evidence at protein level
ENSG00000157335	CLEC18C	Evidence at transcript level
ENSG00000157368	IL34	Evidence at protein level
ENSG00000157766	ACAN	Evidence at protein level
ENSG00000158246	FAM46B	Evidence at protein level
ENSG00000158458	NRG2	Evidence at protein level
ENSG00000158516	CPA2	Evidence at protein level
ENSG00000158525	CPA5	Evidence at protein level
ENSG00000158747	NBL1	Evidence at protein level
ENSG00000158764	ITLN2	Evidence at protein level
ENSG00000158815	FGF17	Evidence at protein level
ENSG00000158816	VWA5B1	Evidence at protein level
ENSG00000158859	ADAMTS4	Evidence at protein level
ENSG00000158874	APOA2	Evidence at protein level
ENSG00000158901	WFDC8	Evidence at protein level
ENSG00000158955	WNT9B	Evidence at protein level
ENSG00000159110	IFNAR2	Evidence at protein level
ENSG00000159166	LAD1	Evidence at protein level
ENSG00000159167	STC1	Evidence at protein level
ENSG00000159189	C1QC	Evidence at protein level
ENSG00000159224	GIP	Evidence at protein level
ENSG00000159307	SCUBE1	Evidence at protein level
ENSG00000159398	CES5A	Evidence at protein level
ENSG00000159403	C1R	Evidence at protein level
ENSG00000159527	PGLYRP3	Evidence at protein level
ENSG00000159579	RSPRY1	Evidence at protein level
ENSG00000159640	ACE	Evidence at protein level
ENSG00000159648	TEPP	Evidence at protein level
ENSG00000159674	SPON2	Evidence at protein level
ENSG00000159723	AGRP	Evidence at protein level
ENSG00000159763	PIP	Evidence at protein level
ENSG00000160111	CPAMD8	Evidence at protein level
ENSG00000160161	CILP2	Evidence at protein level
ENSG00000160180	TFF3	Evidence at protein level
ENSG00000160181	TFF2	Evidence at protein level
ENSG00000160182	TFF1	Evidence at protein level
ENSG00000160323	ADAMTS13	Evidence at protein level
ENSG00000160339	FCN2	Evidence at protein level
ENSG00000160349	LCN1	Evidence at protein level
ENSG00000160404	TOR2A	Evidence at protein level
ENSG00000160862	AZGP1	Evidence at protein level
ENSG00000160886	LY6K	Evidence at protein level
ENSG00000160963	COL26A1	Evidence at protein level
ENSG00000161031	PGLYRP2	Evidence at protein level
ENSG00000161055	SCGB3A1	Evidence at protein level
ENSG00000161249	DMKN	Evidence at protein level
ENSG00000161610	HCRT	Evidence at protein level
ENSG00000161634	DCD	Evidence at protein level
ENSG00000161671	EMC10	Evidence at protein level
ENSG00000161921	CXCL16	Evidence at protein level
ENSG00000161955	TNFSF13	Evidence at protein level
ENSG00000162068	NTN3	Evidence at protein level
ENSG00000162078	ZG16B	Evidence at protein level
ENSG00000162267	ITIH3	Evidence at protein level
ENSG00000162344	FGF19	Evidence at protein level
ENSG00000162438	CTRC	Evidence at protein level
ENSG00000162490	DRAXIN	Evidence at protein level
ENSG00000162510	MATN1	Evidence at protein level
ENSG00000162552	WNT4	Evidence at protein level
ENSG00000162591	MEGF6	Evidence at protein level
ENSG00000162670	BRINP3	Evidence at protein level
ENSG00000162745	OLFML2B	Evidence at protein level
ENSG00000162747	FCGR3B	Evidence at protein level
ENSG00000162804	SNED1	Evidence at protein level
ENSG00000162877	PM20D1	Evidence at protein level
ENSG00000162878	PKDCC	Evidence at protein level
ENSG00000162891	IL20	Evidence at protein level
ENSG00000162892	IL24	Evidence at protein level
ENSG00000162894	FCMR	Evidence at protein level
ENSG00000162998	FRZB	Evidence at protein level
ENSG00000163083	INHBB	Evidence at protein level
ENSG00000163145	C1QTNF7	Evidence at protein level
ENSG00000163217	BMP10	Evidence at protein level
ENSG00000163218	PGLYRP4	Evidence at protein level
ENSG00000163220	S100A9	Evidence at protein level
ENSG00000163221	S100A12	Evidence at protein level
ENSG00000163235	TGFA	Evidence at protein level
ENSG00000163273	NPPC	Evidence at protein level
ENSG00000163359	COL6A3	Evidence at protein level
ENSG00000163377	FAM19A4	Evidence at protein level
ENSG00000163382	NAXE	Evidence at protein level
ENSG00000163421	PROK2	Evidence at protein level
ENSG00000163430	FSTL1	Evidence at protein level
ENSG00000163453	IGFBP7	Evidence at protein level
ENSG00000163501	IHH	Evidence at protein level
ENSG00000163515	RETNLB	Evidence at protein level
ENSG00000163520	FBLN2	Evidence at protein level
ENSG00000163521	GLB1L	Evidence at protein level
ENSG00000163536	SERPINI1	Evidence at protein level
ENSG00000163631	ALB	Evidence at protein level
ENSG00000163638	ADAMTS9	Evidence at protein level
ENSG00000163661	PTX3	Evidence at protein level
ENSG00000163687	DNASE1L3	Evidence at protein level
ENSG00000163710	PCOLCE2	Evidence at protein level
ENSG00000163734	CXCL3	Evidence at protein level
ENSG00000163735	CXCL5	Evidence at protein level
ENSG00000163736	PPBP	Evidence at protein level
ENSG00000163737	PF4	Evidence at protein level
ENSG00000163739	CXCL1	Evidence at protein level
ENSG00000163751	CPA3	Evidence at protein level
ENSG00000163794	UCN	Evidence at protein level
ENSG00000163815	CLEC3B	Evidence at protein level
ENSG00000163898	LIPH	Evidence at protein level
ENSG00000164022	AIMP1	Evidence at protein level
ENSG00000164047	CAMP	Evidence at protein level
ENSG00000164081	TEX264	Evidence at protein level
ENSG00000164099	PRSS12	Evidence at protein level
ENSG00000164106	SCRG1	Evidence at protein level
ENSG00000164112	TMEM155	Evidence at transcript level
ENSG00000164136	IL15	Evidence at protein level
ENSG00000164161	HHIP	Evidence at protein level
ENSG00000164176	EDIL3	Evidence at protein level
ENSG00000164221	CCDC112	Evidence at protein level
ENSG00000164252	AGGF1	Evidence at protein level
ENSG00000164265	SCGB3A2	Evidence at protein level
ENSG00000164266	SPINK1	Evidence at protein level
ENSG00000164283	ESM1	Evidence at protein level
ENSG00000164291	ARSK	Evidence at protein level
ENSG00000164307	ERAP1	Evidence at protein level
ENSG00000164308	ERAP2	Evidence at protein level
ENSG00000164318	EGFLAM	Evidence at protein level
ENSG00000164326	CARTPT	Evidence at protein level
ENSG00000164344	KLKB1	Evidence at protein level
ENSG00000164399	IL3	Evidence at protein level
ENSG00000164400	CSF2	Evidence at protein level
ENSG00000164404	GDF9	Evidence at protein level
ENSG00000164406	LEAP2	Evidence at protein level
ENSG00000164485	IL22RA2	Evidence at protein level
ENSG00000164530	PI16	Evidence at protein level
ENSG00000164619	BMPER	Evidence at protein level
ENSG00000164692	COL1A2	Evidence at protein level
ENSG00000164694	FNDC1	Evidence at protein level
ENSG00000164733	CTSB	Evidence at protein level
ENSG00000164761	TNFRSF11B	Evidence at protein level
ENSG00000164764	SBSPON	Evidence at protein level
ENSG00000164816	DEFA5	Evidence at protein level
ENSG00000164821	DEFA4	Evidence at protein level
ENSG00000164822	DEFA6	Evidence at protein level
ENSG00000164825	DEFB1	Evidence at protein level
ENSG00000164871	SPAG11B	Evidence at protein level
ENSG00000164932	CTHRC1	Evidence at protein level
ENSG00000164946	FREM1	Evidence at protein level
ENSG00000165072	MAMDC2	Evidence at protein level
ENSG00000165076	PRSS37	Evidence at protein level
ENSG00000165078	CPA6	Evidence at protein level
ENSG00000165197	VEGFD	Evidence at protein level
ENSG00000165457	FOLR2	Evidence at protein level
ENSG00000165471	MBL2	Evidence at protein level
ENSG00000165623	UCMA	Evidence at protein level
ENSG00000165633	VSTM4	Evidence at protein level
ENSG00000165799	RNASE7	Evidence at protein level
ENSG00000165816	VWA2	Evidence at protein level
ENSG00000165828	PRAP1	Evidence at protein level
ENSG00000165953	SERPINA12	Evidence at protein level
ENSG00000165973	NELL1	Evidence at protein level
ENSG00000165985	C1QL3	Evidence at protein level
ENSG00000166033	HTRA1	Evidence at protein level
ENSG00000166035	LIPC	Evidence at protein level
ENSG00000166086	JAM3	Evidence at protein level
ENSG00000166090	IL25	Evidence at protein level
ENSG00000166106	ADAMTS15	Evidence at protein level
ENSG00000166145	SPINT1	Evidence at protein level
ENSG00000166147	FBN1	Evidence at protein level
ENSG00000166278	C2	Evidence at protein level
ENSG00000166311	SMPD1	Evidence at protein level
ENSG00000166482	MFAP4	Evidence at protein level
ENSG00000166509	CLEC3A	Evidence at transcript level
ENSG00000166535	A2ML1	Evidence at protein level
ENSG00000166670	MMP10	Evidence at protein level
ENSG00000166794	PPIB	Evidence at protein level
ENSG00000166839	ANKDD1A	Evidence at protein level
ENSG00000166845	C18orf54	Evidence at protein level
ENSG00000166863	TAC3	Evidence at protein level
ENSG00000166922	SCG5	Evidence at protein level
ENSG00000166923	GREM1	Evidence at protein level
ENSG00000167077	MEI1	Evidence at transcript level
ENSG00000167244	IGF2	Evidence at protein level
ENSG00000167311	ART5	Evidence at protein level
ENSG00000167346	MMP26	Evidence at transcript level
ENSG00000167419	LPO	Evidence at protein level
ENSG00000167531	LALBA	Evidence at protein level
ENSG00000167536	DHRS13	Evidence at protein level
ENSG00000167618	LAIR2	Evidence at protein level
ENSG00000167711	SERPINF2	Evidence at protein level
ENSG00000167733	HSD11B1L	Evidence at protein level
ENSG00000167740	CYB5D2	Evidence at protein level
ENSG00000167748	KLK1	Evidence at protein level
ENSG00000167749	KLK4	Evidence at protein level
ENSG00000167751	KLK2	Evidence at protein level
ENSG00000167754	KLK5	Evidence at protein level
ENSG00000167755	KLK6	Evidence at protein level
ENSG00000167757	KLK11	Evidence at protein level
ENSG00000167759	KLK13	Evidence at protein level
ENSG00000167772	ANGPTL4	Evidence at protein level
ENSG00000167779	IGFBP6	Evidence at protein level
ENSG00000167941	SOST	Evidence at protein level
ENSG00000167968	DNASE1L2	Evidence at protein level
ENSG00000167992	VWCE	Evidence at protein level
ENSG00000168056	LTBP3	Evidence at protein level
ENSG00000168081	PNOC	Evidence at protein level
ENSG00000168140	VASN	Evidence at protein level
ENSG00000168477	TNXB	Evidence at protein level
ENSG00000168481	LGI3	Evidence at protein level
ENSG00000168484	SFTPC	Evidence at protein level
ENSG00000168487	BMP1	Evidence at protein level
ENSG00000168515	SCGB1D1	Evidence at protein level
ENSG00000168542	COL3A1	Evidence at protein level
ENSG00000168615	ADAM9	Evidence at protein level
ENSG00000168621	GDNF	Evidence at protein level
ENSG00000168634	WFDC13	Evidence at transcript level
ENSG00000168703	WFDC12	Evidence at protein level
ENSG00000168743	NPNT	Evidence at protein level
ENSG00000168792	ABHD15	Evidence at protein level
ENSG00000168811	IL12A	Evidence at protein level
ENSG00000168843	FSTL5	Evidence at protein level
ENSG00000168878	SFTPB	Evidence at protein level
ENSG00000168913	ENHO	Evidence at transcript level
ENSG00000168925	CTRB1	Evidence at protein level
ENSG00000168928	CTRB2	Evidence at protein level
ENSG00000168961	LGALS9	Evidence at protein level
ENSG00000169031	COL4A3	Evidence at protein level
ENSG00000169035	KLK7	Evidence at protein level
ENSG00000169084	DHRSX	Evidence at protein level
ENSG00000169174	PCSK9	Evidence at protein level
ENSG00000169193	CCDC126	Evidence at protein level
ENSG00000169194	IL13	Evidence at protein level
ENSG00000169218	RSPO1	Evidence at protein level
ENSG00000169231	THBS3	Evidence at protein level
ENSG00000169242	EFNA1	Evidence at protein level
ENSG00000169245	CXCL10	Evidence at protein level
ENSG00000169248	CXCL11	Evidence at protein level
ENSG00000169291	SHE	Evidence at protein level
ENSG00000169314	C22orf15	Evidence at protein level
ENSG00000169344	UMOD	Evidence at protein level
ENSG00000169385	RNASE2	Evidence at protein level
ENSG00000169393	ELSPBP1	Evidence at protein level
ENSG00000169397	RNASE3	Evidence at protein level
ENSG00000169413	RNASE6	Evidence at protein level
ENSG00000169429	CXCL8	Evidence at protein level
ENSG00000169436	COL22A1	Evidence at protein level
ENSG00000169495	HTRA4	Evidence at protein level
ENSG00000169551	CT55	Evidence at protein level
ENSG00000169605	GKN1	Evidence at protein level
ENSG00000169752	NRG4	Evidence at protein level
ENSG00000169814	BTD	Evidence at protein level
ENSG00000169884	WNT10B	Evidence at protein level
ENSG00000170054	SERPINA9	Evidence at protein level
ENSG00000170099	SERPINA6	Evidence at protein level
ENSG00000170275	CRTAP	Evidence at protein level
ENSG00000170367	CST5	Evidence at protein level
ENSG00000170369	CST2	Evidence at protein level
ENSG00000170373	CST1	Evidence at protein level
ENSG00000170381	SEMA3E	Evidence at protein level
ENSG00000170419	VSTM2A	Evidence at protein level
ENSG00000170458	CD14	Evidence at protein level
ENSG00000170476	MZB1	Evidence at protein level
ENSG00000170498	KISS1	Evidence at protein level
ENSG00000170801	HTRA3	Evidence at protein level
ENSG00000170835	CEL	Evidence at protein level
ENSG00000170848	PSG6	Evidence at protein level
ENSG00000170890	PLA2G1B	Evidence at protein level
ENSG00000170891	CYTL1	Evidence at protein level
ENSG00000170893	TRH	Evidence at protein level
ENSG00000170962	PDGFD	Evidence at protein level
ENSG00000170965	PLAC1	Evidence at protein level
ENSG00000171053	PATE1	Evidence at protein level
ENSG00000171102	OBP2B	Evidence at protein level
ENSG00000171119	NRTN	Evidence at protein level
ENSG00000171136	RLN3	Evidence at protein level
ENSG00000171195	MUC7	Evidence at protein level
ENSG00000171199	OPRPN	Evidence at protein level
ENSG00000171201	SMR3B	Evidence at protein level
ENSG00000171209	CSN3	Evidence at protein level
ENSG00000171236	LRG1	Evidence at protein level
ENSG00000171243	SOSTDC1	Evidence at protein level
ENSG00000171246	NPTX1	Evidence at protein level
ENSG00000171388	APLN	Evidence at protein level
ENSG00000171478	SPACA5B	Evidence at protein level
ENSG00000171489	SPACA5	Evidence at protein level
ENSG00000171502	COL24A1	Evidence at protein level
ENSG00000171557	FGG	Evidence at protein level
ENSG00000171560	FGA	Evidence at protein level
ENSG00000171564	FGB	Evidence at protein level
ENSG00000171711	DEFB4A	Evidence at protein level
ENSG00000171812	COL8A2	Evidence at protein level
ENSG00000171819	ANGPTL7	Evidence at protein level
ENSG00000171855	IFNB1	Evidence at protein level
ENSG00000171862	PTEN	Evidence at protein level
ENSG00000171951	SCG2	Evidence at protein level
ENSG00000172016	REG3A	Evidence at protein level
ENSG00000172023	REG1B	Evidence at protein level
ENSG00000172037	LAMB2	Evidence at protein level
ENSG00000172156	CCL11	Evidence at protein level
ENSG00000172179	PRL	Evidence at protein level
ENSG00000172232	AZU1	Evidence at protein level
ENSG00000172236	TPSAB1	Evidence at protein level
ENSG00000172247	C1QTNF4	Evidence at protein level
ENSG00000172349	IL16	Evidence at protein level
ENSG00000172382	PRSS27	Evidence at protein level
ENSG00000172410	INSL5	Evidence at protein level
ENSG00000172458	IL17D	Evidence at protein level
ENSG00000172543	CTSW	Evidence at protein level
ENSG00000172551	MUCL1	Evidence at protein level
ENSG00000172594	SMPDL3A	Evidence at protein level
ENSG00000172638	EFEMP2	Evidence at protein level
ENSG00000172724	CCL19	Evidence at protein level
ENSG00000172752	COL6A5	Evidence at transcript level
ENSG00000172824	CES4A	Evidence at protein level
ENSG00000172889	EGFL7	Evidence at protein level
ENSG00000172987	HPSE2	Evidence at protein level
ENSG00000173083	HPSE	Evidence at protein level
ENSG00000173157	ADAMTS20	Evidence at transcript level
ENSG00000173239	LIPM	Evidence at transcript level
ENSG00000173269	MMRN2	Evidence at protein level
ENSG00000173335	CST9	Evidence at transcript level
ENSG00000173369	C1QB	Evidence at protein level
ENSG00000173372	C1QA	Evidence at protein level
ENSG00000173376	NDNF	Evidence at protein level
ENSG00000173401	GLIPR1L1	Evidence at protein level
ENSG00000173431	RNASE8	Evidence at protein level
ENSG00000173432	SAA1	Evidence at protein level
ENSG00000173464	RNASE11	Evidence at protein level
ENSG00000173511	VEGFB	Evidence at protein level
ENSG00000173531	MST1	Evidence at transcript level
ENSG00000173702	MUC13	Evidence at protein level
ENSG00000173714	WFIKKN2	Evidence at protein level
ENSG00000173918	C1QTNF1	Evidence at protein level
ENSG00000174348	PODN	Evidence at protein level
ENSG00000174370	C11orf45	Evidence at transcript level
ENSG00000174453	VWC2L	Evidence at protein level
ENSG00000174521	TTC9B	Evidence at protein level
ENSG00000174562	KLK15	Evidence at protein level
ENSG00000174697	LEP	Evidence at protein level
ENSG00000174721	FGFBP3	Evidence at protein level
ENSG00000174792	ODAPH	Evidence at protein level
ENSG00000174808	BTC	Evidence at protein level
ENSG00000174876	AMY1B	Evidence at protein level
ENSG00000174928	C3orf33	Evidence at protein level
ENSG00000174992	ZG16	Evidence at protein level
ENSG00000175121	WFDC5	Evidence at protein level
ENSG00000175164	ABO	Evidence at transcript level
ENSG00000175182	FAM131A	Evidence at protein level
ENSG00000175189	INHBC	Evidence at protein level
ENSG00000175206	NPPA	Evidence at protein level
ENSG00000175267	VWA3A	Evidence at protein level
ENSG00000175315	CST6	Evidence at protein level
ENSG00000175336	APOF	Evidence at protein level
ENSG00000175356	SCUBE2	Evidence at protein level
ENSG00000175426	PCSK1	Evidence at protein level
ENSG00000175445	LPL	Evidence at protein level
ENSG00000175505	CLCF1	Evidence at protein level
ENSG00000175535	PNLIP	Evidence at protein level
ENSG00000175793	SFN	Evidence at protein level
ENSG00000175868	CALCB	Evidence at protein level
ENSG00000175874	CREG2	Evidence at protein level
ENSG00000175894	TSPEAR	Evidence at protein level
ENSG00000175899	A2M	Evidence at protein level
ENSG00000176358	TAC4	Evidence at protein level
ENSG00000176393	RNPEP	Evidence at protein level
ENSG00000176473	WDR25	Evidence at protein level
ENSG00000176571	CNBD1	Evidence at protein level
ENSG00000176697	BDNF	Evidence at protein level
ENSG00000176782	DEFB104A	Evidence at protein level
ENSG00000176797	DEFB103A	Evidence at protein level
ENSG00000176845	METRNL	Evidence at protein level
ENSG00000176919	C8G	Evidence at protein level
ENSG00000176945	MUC20	Evidence at protein level
ENSG00000177023	DEFB104B	Evidence at protein level
ENSG00000177047	IFNW1	Evidence at protein level
ENSG00000177225	GATD1	Evidence at protein level
ENSG00000177243	DEFB103B	Evidence at protein level
ENSG00000177257	DEFB4B	Evidence at protein level
ENSG00000177575	CD163	Evidence at protein level
ENSG00000177663	IL17RA	Evidence at protein level
ENSG00000177684	DEFB114	Evidence at protein level
ENSG00000177706	FAM20C	Evidence at protein level
ENSG00000177868	SVBP	Evidence at protein level
ENSG00000177984	LCN15	Evidence at protein level
ENSG00000178031	ADAMTSL1	Evidence at protein level
ENSG00000178055	PRSS42	Evidence at protein level
ENSG00000178074	C2orf69	Evidence at protein level
ENSG00000178172	SPINK6	Evidence at protein level
ENSG00000178226	PRSS36	Evidence at protein level
ENSG00000178235	SLITRK1	Evidence at protein level
ENSG00000178287	SPAG11A	Evidence at protein level
ENSG00000178473	UCN3	Evidence at protein level
ENSG00000178522	AMBN	Evidence at protein level
ENSG00000178591	DEFB125	Evidence at transcript level
ENSG00000178597	PSAPL1	Evidence at protein level
ENSG00000178602	OTOS	Evidence at transcript level
ENSG00000178752	ERFE	Evidence at transcript level
ENSG00000178772	CPN2	Evidence at protein level
ENSG00000178776	C5orf46	Evidence at protein level
ENSG00000179284	DAND5	Evidence at transcript level
ENSG00000179403	VWA1	Evidence at protein level
ENSG00000179600	GPHB5	Evidence at protein level
ENSG00000179914	ITLN1	Evidence at protein level
ENSG00000179954	SSC5D	Evidence at protein level
ENSG00000180083	WFDC11	Evidence at transcript level
ENSG00000180205	WFDC9	Evidence at protein level
ENSG00000180210	F2	Evidence at protein level
ENSG00000180305	WFDC10A	Evidence at transcript level
ENSG00000180383	DEFB124	Evidence at transcript level
ENSG00000180424	DEFB123	Evidence at transcript level
ENSG00000180483	DEFB119	Evidence at protein level
ENSG00000180801	ARSJ	Evidence at protein level
ENSG00000180872	DEFB112	Evidence at transcript level
ENSG00000180875	GREM2	Evidence at protein level
ENSG00000181092	ADIPOQ	Evidence at protein level
ENSG00000181143	MUC16	Evidence at protein level
ENSG00000181195	PENK	Evidence at protein level
ENSG00000181374	CCL13	Evidence at protein level
ENSG00000181552	EDDM3B	Evidence at protein level
ENSG00000181562	EDDM3A	Evidence at protein level
ENSG00000181617	FDCSP	Evidence at protein level
ENSG00000181634	TNFSF15	Evidence at protein level
ENSG00000181744	C3orf58	Evidence at protein level
ENSG00000181790	ADGRB1	Evidence at protein level
ENSG00000182175	RGMA	Evidence at protein level
ENSG00000182218	HHIPL1	Evidence at protein level
ENSG00000182326	C1S	Evidence at protein level
ENSG00000182327	GLTPD2	Evidence at protein level
ENSG00000182333	LIPF	Evidence at protein level
ENSG00000182379	NXPH4	Evidence at protein level
ENSG00000182393	IFNL1	Evidence at protein level
ENSG00000182447	OTOL1	Evidence at transcript level
ENSG00000182492	BGN	Evidence at protein level
ENSG00000182534	MXRA7	Evidence at protein level
ENSG00000182545	RNASE10	Evidence at transcript level
ENSG00000182575	NXPH3	Evidence at protein level
ENSG00000182585	EPGN	Evidence at protein level
ENSG00000182700	IGIP	Evidence at transcript level
ENSG00000182704	TSKU	Evidence at protein level
ENSG00000182718	ANXA2	Evidence at protein level
ENSG00000182752	PAPPA	Evidence at protein level
ENSG00000182853	VMO1	Evidence at protein level
ENSG00000182871	COL18A1	Evidence at protein level
ENSG00000182931	WFDC10B	Evidence at transcript level
ENSG00000183087	GAS6	Evidence at protein level
ENSG00000183090	FREM3	Evidence at transcript level
ENSG00000183281	PLGLB1	Evidence at transcript level
ENSG00000183287	CCBE1	Evidence at protein level
ENSG00000183378	OVCH2	Evidence at transcript level
ENSG00000183395	PMCH	Evidence at protein level
ENSG00000183607	GKN2	Evidence at protein level
ENSG00000183662	FAM19A1	Evidence at protein level
ENSG00000183668	PSG9	Evidence at protein level
ENSG00000183682	BMP8A	Evidence at transcript level
ENSG00000183691	NOG	Evidence at protein level
ENSG00000183709	IFNL2	Evidence at transcript level
ENSG00000183760	ACP7	Evidence at protein level
ENSG00000183798	EMILIN3	Evidence at protein level
ENSG00000183801	OLFML1	Evidence at protein level
ENSG00000183844	FAM3B	Evidence at protein level
ENSG00000183876	ARSI	Evidence at protein level
ENSG00000183971	NPW	Evidence at protein level
ENSG00000183979	NPB	Evidence at protein level
ENSG00000184144	CNTN2	Evidence at protein level
ENSG00000184163	C1QTNF12	Evidence at protein level
ENSG00000184164	CRELD2	Evidence at protein level
ENSG00000184208	C22orf46	Evidence at transcript level
ENSG00000184232	OAF	Evidence at protein level
ENSG00000184276	DEFB108B	Evidence at transcript level
ENSG00000184344	GDF3	Evidence at protein level
ENSG00000184347	SLIT3	Evidence at protein level
ENSG00000184371	CSF1	Evidence at protein level
ENSG00000184374	COLEC10	Evidence at protein level
ENSG00000184459	BPIFC	Evidence at transcript level
ENSG00000184471	C1QTNF8	Evidence at protein level
ENSG00000184500	PROS1	Evidence at protein level
ENSG00000184502	GAST	Evidence at protein level
ENSG00000184530	C6orf58	Evidence at protein level
ENSG00000184544	DHRS7C	Evidence at protein level
ENSG00000184599	FAM19A3	Evidence at transcript level
ENSG00000184613	NELL2	Evidence at protein level
ENSG00000184719	RNLS	Evidence at protein level
ENSG00000184831	APOO	Evidence at protein level
ENSG00000184925	LCN12	Evidence at transcript level
ENSG00000184956	MUC6	Evidence at protein level
ENSG00000184995	IFNE	Evidence at transcript level
ENSG00000185010	F8	Evidence at protein level
ENSG00000185127	C6orf120	Evidence at protein level
ENSG00000185198	PRSS57	Evidence at protein level
ENSG00000185267	CDNF	Evidence at protein level
ENSG00000185269	NOTUM	Evidence at protein level
ENSG00000185303	SFTPA2	Evidence at protein level
ENSG00000185339	TCN2	Evidence at protein level
ENSG00000185499	MUC1	Evidence at protein level
ENSG00000185585	OLFML2A	Evidence at protein level
ENSG00000185624	P4HB	Evidence at protein level
ENSG00000185652	NTF3	Evidence at protein level
ENSG00000185674	LYG2	Evidence at protein level
ENSG00000185737	NRG3	Evidence at protein level
ENSG00000185761	ADAMTSL5	Evidence at protein level
ENSG00000185888	PRSS38	Evidence at protein level
ENSG00000185982	DEFB128	Evidence at transcript level
ENSG00000186001	LRCH3	Evidence at protein level
ENSG00000186075	ZPBP2	Evidence at protein level
ENSG00000186146	DEFB131A	Evidence at protein level
ENSG00000186191	BPIFB4	Evidence at protein level
ENSG00000186340	THBS2	Evidence at protein level
ENSG00000186354	C9orf47	Evidence at transcript level
ENSG00000186417	GLDN	Evidence at protein level
ENSG00000186458	DEFB132	Evidence at protein level
ENSG00000186474	KLK12	Evidence at protein level
ENSG00000186493	C5orf38	Evidence at protein level
ENSG00000186562	DEFB105A	Evidence at transcript level
ENSG00000186572	DEFB107A	Evidence at transcript level
ENSG00000186579	DEFB106A	Evidence at protein level
ENSG00000186599	DEFB105B	Evidence at transcript level
ENSG00000186792	HYAL3	Evidence at protein level
ENSG00000186803	IFNA10	Evidence at protein level
ENSG00000186891	TNFRSF18	Evidence at protein level
ENSG00000186895	FGF3	Evidence at protein level
ENSG00000186897	C1QL4	Evidence at protein level
ENSG00000186910	SERPINA11	Evidence at protein level
ENSG00000186998	EMID1	Evidence at protein level
ENSG00000187021	PNLIPRP1	Evidence at protein level
ENSG00000187082	DEFB106B	Evidence at protein level
ENSG00000187094	CCK	Evidence at protein level
ENSG00000187097	ENTPD5	Evidence at protein level
ENSG00000187116	LILRA5	Evidence at protein level
ENSG00000187122	SLIT1	Evidence at protein level
ENSG00000187123	LYPD6	Evidence at protein level
ENSG00000187151	ANGPTL5	Evidence at protein level
ENSG00000187398	LUZP2	Evidence at protein level
ENSG00000187498	COL4A1	Evidence at protein level
ENSG00000187533	PRR27	Evidence at protein level
ENSG00000187608	ISG15	Evidence at protein level
ENSG00000187630	DHRS4L2	Evidence at protein level
ENSG00000187664	HAPLN4	Evidence at protein level
ENSG00000187689	AMTN	Evidence at protein level
ENSG00000187720	THSD4	Evidence at protein level
ENSG00000187733	AMY1C	Evidence at protein level
ENSG00000187908	DMBT1	Evidence at protein level
ENSG00000187922	LCN10	Evidence at protein level
ENSG00000187942	LDLRAD2	Evidence at protein level
ENSG00000187944	C2orf66	Evidence at transcript level
ENSG00000187950	OVCH1	Evidence at protein level
ENSG00000187955	COL14A1	Evidence at protein level
ENSG00000187980	PLA2G2C	Evidence at transcript level
ENSG00000187997	C17orf99	Evidence at protein level
ENSG00000188038	NRN1L	Evidence at protein level
ENSG00000188056	TREML4	Evidence at transcript level
ENSG00000188064	WNT7B	Evidence at protein level
ENSG00000188076	SCGB1C1	Evidence at transcript level
ENSG00000188107	EYS	Evidence at protein level
ENSG00000188153	COL4A5	Evidence at protein level
ENSG00000188157	AGRN	Evidence at protein level
ENSG00000188162	OTOG	Evidence at protein level
ENSG00000188257	PLA2G2A	Evidence at protein level
ENSG00000188293	IGFL1	Evidence at protein level
ENSG00000188334	BSPH1	Evidence at protein level
ENSG00000188372	ZP3	Evidence at protein level
ENSG00000188373	C10orf99	Evidence at protein level
ENSG00000188379	IFNA2	Evidence at protein level
ENSG00000188488	SERPINA5	Evidence at protein level
ENSG00000188508	KRTDAP	Evidence at protein level
ENSG00000188624	IGFL3	Evidence at protein level
ENSG00000188655	RNASE9	Evidence at protein level
ENSG00000188710	QRFP	Evidence at transcript level
ENSG00000188729	OSTN	Evidence at protein level
ENSG00000188730	VWC2	Evidence at protein level
ENSG00000188770	OPTC	Evidence at protein level
ENSG00000188783	PRELP	Evidence at protein level
ENSG00000188784	PLA2G2E	Evidence at protein level
ENSG00000188811	NHLRC3	Evidence at protein level
ENSG00000188886	ASTL	Evidence at protein level
ENSG00000188958	UTS2B	Evidence at transcript level
ENSG00000188992	LIPI	Evidence at protein level
ENSG00000189001	SBSN	Evidence at protein level
ENSG00000189052	CGB5	Evidence at protein level
ENSG00000189056	RELN	Evidence at protein level
ENSG00000189058	APOD	Evidence at protein level
ENSG00000189068	VSTM1	Evidence at protein level
ENSG00000189099	PRSS48	Evidence at transcript level
ENSG00000189129	PLAC9	Evidence at protein level
ENSG00000189171	S100A13	Evidence at protein level
ENSG00000189227	C15orf61	Evidence at protein level
ENSG00000189292	ALKAL2	Evidence at protein level
ENSG00000189320	FAM180A	Evidence at protein level
ENSG00000189377	CXCL17	Evidence at protein level
ENSG00000196083	IL1RAP	Evidence at protein level
ENSG00000196104	SPOCK3	Evidence at protein level
ENSG00000196136	SERPINA3	Evidence at protein level
ENSG00000196260	SFTA2	Evidence at protein level
ENSG00000196262	PPIA	Evidence at protein level
ENSG00000196337	CGB7	Evidence at protein level
ENSG00000196352	CD55	Evidence at protein level
ENSG00000196415	PRTN3	Evidence at protein level
ENSG00000196468	FGF16	Evidence at protein level
ENSG00000196569	LAMA2	Evidence at protein level
ENSG00000196611	MMP1	Evidence at protein level
ENSG00000196711	ALKAL1	Evidence at protein level
ENSG00000196739	COL27A1	Evidence at protein level
ENSG00000196748	CLPSL2	Evidence at protein level
ENSG00000196800	SPINK14	Evidence at transcript level
ENSG00000196844	PATE2	Evidence at protein level
ENSG00000196878	LAMB3	Evidence at protein level
ENSG00000196937	FAM3C	Evidence at protein level
ENSG00000197006	METTL9	Evidence at protein level
ENSG00000197110	IFNL3	Evidence at protein level
ENSG00000197249	SERPINA1	Evidence at protein level
ENSG00000197253	TPSB2	Evidence at protein level
ENSG00000197272	IL27	Evidence at protein level
ENSG00000197273	GUCA2A	Evidence at protein level
ENSG00000197461	PDGFA	Evidence at protein level
ENSG00000197487	GALP	Evidence at transcript level
ENSG00000197540	GZMM	Evidence at protein level
ENSG00000197558	SSPO	Evidence at transcript level
ENSG00000197561	ELANE	Evidence at protein level
ENSG00000197565	COL4A6	Evidence at protein level
ENSG00000197586	ENTPD6	Evidence at protein level
ENSG00000197594	ENPP1	Evidence at protein level
ENSG00000197614	MFAP5	Evidence at protein level
ENSG00000197635	DPP4	Evidence at protein level
ENSG00000197646	PDCD1LG2	Evidence at protein level
ENSG00000197696	NMB	Evidence at protein level
ENSG00000197745	SCGB1D4	Evidence at protein level
ENSG00000197766	CFD	Evidence at protein level
ENSG00000197859	ADAMTSL2	Evidence at protein level
ENSG00000197870	PRB3	Evidence at protein level
ENSG00000197919	IFNA1	Evidence at protein level
ENSG00000197953	AADACL2	Evidence at transcript level
ENSG00000198074	AKR1B10	Evidence at protein level
ENSG00000198129	DEFB107B	Evidence at transcript level
ENSG00000198183	BPIFA1	Evidence at protein level
ENSG00000198223	CSF2RA	Evidence at protein level
ENSG00000198542	ITGBL1	Evidence at protein level
ENSG00000198598	MMP17	Evidence at protein level
ENSG00000198643	FAM3D	Evidence at protein level
ENSG00000198670	LPA	Evidence at protein level
ENSG00000198704	GPX6	Evidence at transcript level
ENSG00000198732	SMOC1	Evidence at protein level
ENSG00000198734	F5	Evidence at protein level
ENSG00000198759	EGFL6	Evidence at protein level
ENSG00000198797	BRINP2	Evidence at protein level
ENSG00000203722	RAET1G	Evidence at protein level
ENSG00000203747	FCGR3A	Evidence at protein level
ENSG00000203795	FAM24A	Evidence at protein level
ENSG00000203837	PNLIPRP3	Evidence at transcript level
ENSG00000203970	DEFB110	Evidence at transcript level
ENSG00000204001	LCN8	Evidence at transcript level
ENSG00000204020	LIPN	Evidence at transcript level
ENSG00000204021	LIPK	Evidence at transcript level
ENSG00000204140	CLPSL1	Evidence at protein level
ENSG00000204248	COL11A2	Evidence at protein level
ENSG00000204262	COL5A2	Evidence at protein level
ENSG00000204291	COL15A1	Evidence at protein level
ENSG00000204305	AGER	Evidence at protein level
ENSG00000204347	BTBD17	Evidence at protein level
ENSG00000204396	VWA7	Evidence at protein level
ENSG00000204414	CSHL1	Evidence at protein level
ENSG00000204428	LY6G5C	Evidence at protein level
ENSG00000204444	APOM	Evidence at protein level
ENSG00000204538	PSORS1C2	Evidence at protein level
ENSG00000204539	CDSN	Evidence at protein level
ENSG00000204542	C6orf15	Evidence at protein level
ENSG00000204548	DEFB121	Evidence at protein level
ENSG00000204583	LRCOL1	Evidence at protein level
ENSG00000204632	HLA-G	Evidence at protein level
ENSG00000204640	NMS	Evidence at transcript level
ENSG00000204671	IL31	Evidence at protein level
ENSG00000204866	IGFL2	Evidence at transcript level
ENSG00000204869	IGFL4	Evidence at transcript level
ENSG00000204909	SPINK9	Evidence at protein level
ENSG00000204941	PSG5	Evidence at protein level
ENSG00000204954	C12orf73	Evidence at protein level
ENSG00000204970	PCDHA1	Evidence at protein level
ENSG00000204983	PRSS1	Evidence at protein level
ENSG00000205209	SCGB2B2	Evidence at transcript level
ENSG00000205221	VIT	Evidence at protein level
ENSG00000205336	ADGRG1	Evidence at protein level
ENSG00000205403	CFI	Evidence at protein level
ENSG00000205649	HTN3	Evidence at protein level
ENSG00000205863	C1QTNF9B	Evidence at protein level
ENSG00000205882	DEFB134	Evidence at transcript level
ENSG00000205883	DEFB135	Evidence at transcript level
ENSG00000205884	DEFB136	Evidence at protein level
ENSG00000205929	C21orf62	Evidence at protein level
ENSG00000206150	RNASE13	Evidence at protein level
ENSG00000206384	COL6A6	Evidence at protein level
ENSG00000206561	COLQ	Evidence at protein level
ENSG00000211445	GPX3	Evidence at protein level
ENSG00000213022	KLK9	Evidence at protein level
ENSG00000213030	CGB8	Evidence at protein level
ENSG00000213218	CSH2	Evidence at protein level
ENSG00000213398	LCAT	Evidence at protein level
ENSG00000213892	CEACAM16	Evidence at protein level
ENSG00000213918	DNASE1	Evidence at protein level
ENSG00000213927	CCL27	Evidence at protein level
ENSG00000214042	IFNA7	Evidence at protein level
ENSG00000214226	C17orf67	Evidence at protein level
ENSG00000214274	ANG	Evidence at protein level
ENSG00000214285	NPS	Evidence at transcript level
ENSG00000214510	SPINK13	Evidence at transcript level
ENSG00000214642	DEFB113	Evidence at transcript level
ENSG00000214643	DEFB133	Evidence at transcript level
ENSG00000215018	COL28A1	Evidence at protein level
ENSG00000215182	MUC5AC	Evidence at protein level
ENSG00000215183	MSMP	Evidence at protein level
ENSG00000215545	DEFB116	Evidence at transcript level
ENSG00000215547	DEFB115	Evidence at transcript level
ENSG00000215704	CELA2B	Evidence at protein level
ENSG00000215788	TNFRSF25	Evidence at protein level
ENSG00000215853	RPTN	Evidence at protein level
ENSG00000217555	CKLF	Evidence at protein level
ENSG00000219073	CELA3B	Evidence at protein level
ENSG00000219438	FAM19A5	Evidence at protein level
ENSG00000221826	PSG3	Evidence at protein level
ENSG00000221878	PSG7	Evidence at protein level
ENSG00000221887	HMSD	Evidence at protein level
ENSG00000223953	C1QTNF5	Evidence at protein level
ENSG00000224389	C4B	Evidence at protein level
ENSG00000224420	ADM5	Evidence at transcript level
ENSG00000224586	GPX5	Evidence at protein level
ENSG00000225805	DEFB131B	Evidence at transcript level
ENSG00000225950	NTF4	Evidence at protein level
ENSG00000226124	FTCDNL1	Evidence at transcript level
ENSG00000226887	ERVMER34-1	Evidence at protein level
ENSG00000226979	LTA	Evidence at protein level
ENSG00000228083	IFNA14	Evidence at protein level
ENSG00000228278	ORM2	Evidence at protein level
ENSG00000229183	PGA4	Evidence at protein level
ENSG00000229314	ORM1	Evidence at protein level
ENSG00000229415	SFTA3	Evidence at protein level
ENSG00000229453	SPINK8	Evidence at transcript level
ENSG00000229859	PGA3	Evidence at protein level
ENSG00000230657	PRB4	Evidence at transcript level
ENSG00000231924	PSG1	Evidence at protein level
ENSG00000232196	MTRNR2L4	Evidence at transcript level
ENSG00000232810	TNF	Evidence at protein level
ENSG00000232948	DEFB130A	Evidence at transcript level
ENSG00000233050	DEFB130B	Evidence at transcript level
ENSG00000233816	IFNA13	Evidence at protein level
ENSG00000234465	PINLYP	Evidence at protein level
ENSG00000234776	C11orf94	Evidence at transcript level
ENSG00000234829	IFNA17	Evidence at protein level
ENSG00000234906	APOC2	Evidence at protein level
ENSG00000236027	PATE3	Evidence at protein level
ENSG00000236637	IFNA4	Evidence at protein level
ENSG00000237353	PATE4	Evidence at protein level
ENSG00000237763	AMY1A	Evidence at protein level
ENSG00000239697	TNFSF12	Evidence at protein level
ENSG00000239998	LILRA2	Evidence at protein level
ENSG00000240038	AMY2B	Evidence at protein level
ENSG00000240053	LY6G5B	Evidence at protein level
ENSG00000240654	C1QTNF9	Evidence at protein level
ENSG00000240972	MIF	Evidence at protein level
ENSG00000241186	TDGF1	Evidence at protein level
ENSG00000241404	EGFL8	Evidence at protein level
ENSG00000241563	CORT	Evidence at transcript level
ENSG00000242221	PSG2	Evidence at protein level
ENSG00000242252	BGLAP	Evidence at protein level
ENSG00000243130	PSG11	Evidence at protein level
ENSG00000243137	PSG4	Evidence at protein level
ENSG00000243364	EFNA4	Evidence at protein level
ENSG00000243449	C4orf48	Evidence at protein level
ENSG00000243480	AMY2A	Evidence at protein level
ENSG00000243509	TNFRSF6B	Evidence at protein level
ENSG00000243543	WFDC6	Evidence at transcript level
ENSG00000243649	CFB	Evidence at protein level
ENSG00000243709	LEFTY1	Evidence at protein level
ENSG00000244414	CFHR1	Evidence at protein level
ENSG00000244731	C4A	Evidence at protein level
ENSG00000247595	SPTY2D1OS	Evidence at transcript level
ENSG00000248099	INSL3	Evidence at protein level
ENSG00000248329	APELA	Evidence at protein level
ENSG00000248771	SMIM31	Evidence at transcript level
ENSG00000249139	EPPIN-WFDC6	Evidence at protein level
ENSG00000249860	MTRNR2L5	Evidence at transcript level
ENSG00000250120	PCDHA10	Evidence at protein level
ENSG00000250722	SELENOP	Evidence at protein level
ENSG00000251655	PRB1	Evidence at transcript level
ENSG00000251692	PTX4	Evidence at protein level
ENSG00000253117	OC90	Evidence at transcript level
ENSG00000253309	SERPINE3	Evidence at protein level
ENSG00000253649	PRSS51	Evidence at transcript level
ENSG00000254647	INS	Evidence at protein level
ENSG00000254709	IGLL5	Evidence at protein level
ENSG00000255823	MTRNR2L8	Evidence at transcript level
ENSG00000256045	MTRNR2L10	Evidence at transcript level
ENSG00000256222	MTRNR2L3	Evidence at transcript level
ENSG00000256618	MTRNR2L1	Evidence at transcript level
ENSG00000256713	PGA5	Evidence at protein level
ENSG00000256892	MTRNR2L7	Evidence at transcript level
ENSG00000257017	HP	Evidence at protein level
ENSG00000258223	PRSS58	Evidence at protein level
ENSG00000258436	RNASE12	Evidence at protein level
ENSG00000258818	RNASE4	Evidence at protein level
ENSG00000259384	GH1	Evidence at protein level
ENSG00000259823	LYPD8	Evidence at protein level
ENSG00000261210	CLEC19A	Evidence at transcript level
ENSG00000261701	HPR	Evidence at protein level
ENSG00000261857	MIA	Evidence at protein level
ENSG00000262406	MMP12	Evidence at protein level
ENSG00000262484	CCER2	Evidence at protein level
ENSG00000262655	SPON1	Evidence at protein level
ENSG00000263639	MSMB	Evidence at protein level
ENSG00000263761	GDF2	Evidence at protein level
ENSG00000264343	NOTCH2NL	Evidence at protein level
ENSG00000265203	RBP3	Evidence at protein level
ENSG00000266524	GDF10	Evidence at protein level
ENSG00000267206	LCN6	Evidence at protein level
ENSG00000267335	AC008687.1	Evidence at transcript level
ENSG00000267467	APOC4	Evidence at protein level
ENSG00000267631	CGB1	Evidence at transcript level
ENSG00000268320	SCGB1C2	Evidence at transcript level
ENSG00000269028	MTRNR2L12	Evidence at transcript level
ENSG00000270188	MTRNR2L11	Evidence at transcript level
ENSG00000270394	MTRNR2L13	Evidence at transcript level
ENSG00000270672	MTRNR2L6	Evidence at transcript level
ENSG00000271447	MMP28	Evidence at protein level
ENSG00000271503	CCL5	Evidence at protein level
ENSG00000274736	CCL23	Evidence at protein level
ENSG00000275063	AC233755.1	Evidence at protein level
ENSG00000275152	CCL16	Evidence at protein level
ENSG00000275302	CCL4	Evidence at protein level
ENSG00000275385	CCL18	Evidence at protein level
ENSG00000275718	CCL15	Evidence at protein level
ENSG00000275722	LYZL6	Evidence at protein level
ENSG00000275896	PRSS2	Evidence at protein level
ENSG00000276070	CCL4L2	Evidence at protein level
ENSG00000276085	CCL3L1	Evidence at protein level
ENSG00000276409	CCL14	Evidence at protein level
ENSG00000276911	BX248415.1	Evidence at protein level
ENSG00000277632	CCL3	Evidence at protein level
ENSG00000283992	SLURP2	Evidence at protein level
ENSG00000285010	AP000790.4	Evidence at transcript level
ENSG00000285231	AP002347.1	Evidence at transcript level

## Sheet: HPA skeletal muscle-specific
Ensembl ID	Symbol	Evidence
ENSG00000003249	DBNDD1	Evidence at protein level
ENSG00000003989	SLC7A2	Evidence at protein level
ENSG00000004776	HSPB6	Evidence at protein level
ENSG00000004779	NDUFAB1	Evidence at protein level
ENSG00000004799	PDK4	Evidence at protein level
ENSG00000004848	ARX	Evidence at protein level
ENSG00000005882	PDK2	Evidence at protein level
ENSG00000005981	ASB4	Evidence at protein level
ENSG00000006015	REX1BD	Evidence at protein level
ENSG00000006576	PHTF2	Evidence at protein level
ENSG00000006695	COX10	Evidence at protein level
ENSG00000006704	GTF2IRD1	Evidence at protein level
ENSG00000006788	MYH13	Evidence at protein level
ENSG00000007314	SCN4A	Evidence at protein level
ENSG00000008441	NFIX	Evidence at protein level
ENSG00000009307	CSDE1	Evidence at protein level
ENSG00000009709	PAX7	Evidence at protein level
ENSG00000010256	UQCRC1	Evidence at protein level
ENSG00000010282	HHATL	Evidence at protein level
ENSG00000013563	DNASE1L1	Evidence at protein level
ENSG00000018625	ATP1A2	Evidence at protein level
ENSG00000020577	SAMD4A	Evidence at protein level
ENSG00000022267	FHL1	Evidence at protein level
ENSG00000023228	NDUFS1	Evidence at protein level
ENSG00000025039	RRAGD	Evidence at protein level
ENSG00000029534	ANK1	Evidence at protein level
ENSG00000030304	MUSK	Evidence at protein level
ENSG00000035664	DAPK2	Evidence at protein level
ENSG00000036448	MYOM2	Evidence at protein level
ENSG00000036672	USP2	Evidence at protein level
ENSG00000037965	HOXC8	Evidence at protein level
ENSG00000047662	FAM184B	Evidence at protein level
ENSG00000047849	MAP4	Evidence at protein level
ENSG00000048028	USP28	Evidence at protein level
ENSG00000054523	KIF1B	Evidence at protein level
ENSG00000054654	SYNE2	Evidence at protein level
ENSG00000058056	USP13	Evidence at protein level
ENSG00000058404	CAMK2B	Evidence at protein level
ENSG00000060138	YBX3	Evidence at protein level
ENSG00000062485	CS	Evidence at protein level
ENSG00000062582	MRPS24	Evidence at protein level
ENSG00000064042	LIMCH1	Evidence at protein level
ENSG00000064726	BTBD1	Evidence at protein level
ENSG00000065518	NDUFB4	Evidence at protein level
ENSG00000065675	PRKCQ	Evidence at protein level
ENSG00000065978	YBX1	Evidence at protein level
ENSG00000067177	PHKA1	Evidence at protein level
ENSG00000067191	CACNB1	Evidence at protein level
ENSG00000067225	PKM	Evidence at protein level
ENSG00000067445	TRO	Evidence at protein level
ENSG00000068024	HDAC4	Evidence at protein level
ENSG00000068878	PSME4	Evidence at protein level
ENSG00000068903	SIRT2	Evidence at protein level
ENSG00000068976	PYGM	Evidence at protein level
ENSG00000069869	NEDD4	Evidence at protein level
ENSG00000070159	PTPN3	Evidence at protein level
ENSG00000070182	SPTB	Evidence at protein level
ENSG00000070371	CLTCL1	Evidence at protein level
ENSG00000070808	CAMK2A	Evidence at protein level
ENSG00000071282	LMCD1	Evidence at protein level
ENSG00000072195	SPEG	Evidence at protein level
ENSG00000072401	UBE2D1	Evidence at protein level
ENSG00000072422	RHOBTB1	Evidence at protein level
ENSG00000072954	TMEM38A	Evidence at protein level
ENSG00000073282	TP63	Evidence at protein level
ENSG00000073464	CLCN4	Evidence at protein level
ENSG00000073578	SDHA	Evidence at protein level
ENSG00000073711	PPP2R3A	Evidence at protein level
ENSG00000075702	WDR62	Evidence at protein level
ENSG00000076555	ACACB	Evidence at protein level
ENSG00000077009	NMRK2	Evidence at protein level
ENSG00000077522	ACTN2	Evidence at protein level
ENSG00000078295	ADCY2	Evidence at protein level
ENSG00000078328	RBFOX1	Evidence at protein level
ENSG00000078618	NRDC	Evidence at protein level
ENSG00000078668	VDAC3	Evidence at protein level
ENSG00000078814	MYH7B	Evidence at protein level
ENSG00000078967	UBE2D4	Evidence at protein level
ENSG00000079156	OSBPL6	Evidence at protein level
ENSG00000079393	DUSP13	Evidence at protein level
ENSG00000079739	PGM1	Evidence at protein level
ENSG00000081189	MEF2C	Evidence at protein level
ENSG00000081248	CACNA1S	Evidence at protein level
ENSG00000082014	SMARCD3	Evidence at protein level
ENSG00000082641	NFE2L1	Evidence at protein level
ENSG00000083454	P2RX5	Evidence at protein level
ENSG00000084628	NKAIN1	Evidence at transcript level
ENSG00000084710	EFR3B	Evidence at protein level
ENSG00000084764	MAPRE3	Evidence at protein level
ENSG00000086015	MAST2	Evidence at protein level
ENSG00000086289	EPDR1	Evidence at protein level
ENSG00000086967	MYBPC2	Evidence at protein level
ENSG00000087085	ACHE	Evidence at protein level
ENSG00000087263	OGFOD1	Evidence at protein level
ENSG00000087884	AAMDC	Evidence at protein level
ENSG00000088682	COQ9	Evidence at protein level
ENSG00000089101	CFAP61	Evidence at protein level
ENSG00000089250	NOS1	Evidence at protein level
ENSG00000090097	PCBP4	Evidence at protein level
ENSG00000090621	PABPC4	Evidence at protein level
ENSG00000091436	MAP3K20	Evidence at protein level
ENSG00000091482	SMPX	Evidence at protein level
ENSG00000091542	ALKBH5	Evidence at protein level
ENSG00000091640	SPAG7	Evidence at protein level
ENSG00000092054	MYH7	Evidence at protein level
ENSG00000092529	CAPN3	Evidence at protein level
ENSG00000092607	TBX15	Evidence at protein level
ENSG00000095209	TMEM38B	Evidence at protein level
ENSG00000095321	CRAT	Evidence at protein level
ENSG00000096060	FKBP5	Evidence at protein level
ENSG00000096080	MRPS18A	Evidence at protein level
ENSG00000099260	PALMD	Evidence at protein level
ENSG00000099624	ATP5F1D	Evidence at protein level
ENSG00000099795	NDUFB7	Evidence at protein level
ENSG00000099875	MKNK2	Evidence at protein level
ENSG00000099954	CECR2	Evidence at protein level
ENSG00000099957	P2RX6	Evidence at protein level
ENSG00000100036	SLC35E4	Evidence at protein level
ENSG00000100284	TOM1	Evidence at protein level
ENSG00000100373	UPK3A	Evidence at protein level
ENSG00000100412	ACO2	Evidence at protein level
ENSG00000100442	FKBP3	Evidence at protein level
ENSG00000100612	DHRS7	Evidence at protein level
ENSG00000100625	SIX4	Evidence at protein level
ENSG00000100628	ASB2	Evidence at protein level
ENSG00000100678	SLC8A3	Evidence at protein level
ENSG00000100764	PSMC1	Evidence at protein level
ENSG00000101019	UQCC1	Evidence at protein level
ENSG00000101134	DOK5	Evidence at protein level
ENSG00000101210	EEF1A2	Evidence at protein level
ENSG00000101247	NDUFAF5	Evidence at protein level
ENSG00000101306	MYLK2	Evidence at protein level
ENSG00000101400	SNTA1	Evidence at protein level
ENSG00000101470	TNNC2	Evidence at protein level
ENSG00000101605	MYOM1	Evidence at protein level
ENSG00000101608	MYL12A	Evidence at protein level
ENSG00000101892	ATP1B4	Evidence at protein level
ENSG00000102181	CD99L2	Evidence at protein level
ENSG00000102225	CDK16	Evidence at protein level
ENSG00000102309	PIN4	Evidence at protein level
ENSG00000102313	ITIH6	Evidence at protein level
ENSG00000102683	SGCG	Evidence at protein level
ENSG00000102753	KPNA3	Evidence at protein level
ENSG00000103064	SLC7A6	Evidence at protein level
ENSG00000103145	HCFC1R1	Evidence at protein level
ENSG00000103184	SEC14L5	Evidence at protein level
ENSG00000103742	IGDCC4	Evidence at protein level
ENSG00000103994	ZNF106	Evidence at protein level
ENSG00000104131	EIF3J	Evidence at protein level
ENSG00000104369	JPH1	Evidence at protein level
ENSG00000104812	GYS1	Evidence at protein level
ENSG00000104848	KCNA7	Evidence at transcript level
ENSG00000104863	LIN7B	Evidence at protein level
ENSG00000104879	CKM	Evidence at protein level
ENSG00000104936	DMPK	Evidence at protein level
ENSG00000104946	TBC1D17	Evidence at protein level
ENSG00000105048	TNNT1	Evidence at protein level
ENSG00000105204	DYRK1B	Evidence at protein level
ENSG00000105357	MYH14	Evidence at protein level
ENSG00000105499	PLA2G4C	Evidence at protein level
ENSG00000105643	ARRDC2	Evidence at protein level
ENSG00000105664	COMP	Evidence at protein level
ENSG00000105711	SCN1B	Evidence at protein level
ENSG00000105808	RASA4	Evidence at transcript level
ENSG00000105953	OGDH	Evidence at protein level
ENSG00000106078	COBL	Evidence at protein level
ENSG00000106302	HYAL4	Evidence at protein level
ENSG00000106305	AIMP2	Evidence at protein level
ENSG00000106436	MYL10	Evidence at protein level
ENSG00000106554	CHCHD3	Evidence at protein level
ENSG00000106992	AK1	Evidence at protein level
ENSG00000106993	CDC37L1	Evidence at protein level
ENSG00000107147	KCNT1	Evidence at protein level
ENSG00000107263	RAPGEF1	Evidence at protein level
ENSG00000107372	ZFAND5	Evidence at protein level
ENSG00000107404	DVL1	Evidence at protein level
ENSG00000107537	PHYH	Evidence at protein level
ENSG00000107758	PPP3CB	Evidence at protein level
ENSG00000107831	FGF8	Evidence at protein level
ENSG00000107859	PITX3	Evidence at protein level
ENSG00000107949	BCCIP	Evidence at protein level
ENSG00000107954	NEURL1	Evidence at protein level
ENSG00000108448	TRIM16L	Evidence at protein level
ENSG00000108515	ENO3	Evidence at protein level
ENSG00000108528	SLC25A11	Evidence at protein level
ENSG00000108823	SGCA	Evidence at protein level
ENSG00000108825	PTGES3L-AARSD1	Evidence at protein level
ENSG00000108861	DUSP3	Evidence at protein level
ENSG00000108878	CACNG1	Evidence at protein level
ENSG00000108984	MAP2K6	Evidence at protein level
ENSG00000109061	MYH1	Evidence at protein level
ENSG00000109063	MYH3	Evidence at protein level
ENSG00000109390	NDUFC1	Evidence at protein level
ENSG00000109819	PPARGC1A	Evidence at protein level
ENSG00000109846	CRYAB	Evidence at protein level
ENSG00000110435	PDHX	Evidence at protein level
ENSG00000110717	NDUFS8	Evidence at protein level
ENSG00000111046	MYF6	Evidence at protein level
ENSG00000111049	MYF5	Evidence at protein level
ENSG00000111241	FGF6	Evidence at protein level
ENSG00000111245	MYL2	Evidence at protein level
ENSG00000111640	GAPDH	Evidence at protein level
ENSG00000111669	TPI1	Evidence at protein level
ENSG00000111911	HINT3	Evidence at protein level
ENSG00000112096	SOD2	Evidence at protein level
ENSG00000112183	RBM24	Evidence at protein level
ENSG00000112186	CAP2	Evidence at protein level
ENSG00000112245	PTP4A1	Evidence at protein level
ENSG00000112276	BVES	Evidence at protein level
ENSG00000112319	EYA4	Evidence at protein level
ENSG00000112394	SLC16A10	Evidence at protein level
ENSG00000112425	EPM2A	Evidence at protein level
ENSG00000112782	CLIC5	Evidence at protein level
ENSG00000112964	GHR	Evidence at protein level
ENSG00000112992	NNT	Evidence at protein level
ENSG00000113296	THBS4	Evidence at protein level
ENSG00000113448	PDE4D	Evidence at protein level
ENSG00000113742	CPEB4	Evidence at protein level
ENSG00000113916	BCL6	Evidence at protein level
ENSG00000114030	KPNA1	Evidence at protein level
ENSG00000114416	FXR1	Evidence at protein level
ENSG00000114480	GBE1	Evidence at protein level
ENSG00000114738	MAPKAPK3	Evidence at protein level
ENSG00000114853	ZBTB47	Evidence at protein level
ENSG00000114854	TNNC1	Evidence at protein level
ENSG00000115286	NDUFS7	Evidence at protein level
ENSG00000115556	PLCD4	Evidence at protein level
ENSG00000115592	PRKAG3	Evidence at protein level
ENSG00000115593	SMYD1	Evidence at protein level
ENSG00000115694	STK25	Evidence at protein level
ENSG00000115840	SLC25A12	Evidence at protein level
ENSG00000116459	ATP5PB	Evidence at protein level
ENSG00000116604	MEF2D	Evidence at protein level
ENSG00000116688	MFN2	Evidence at protein level
ENSG00000116717	GADD45A	Evidence at protein level
ENSG00000116748	AMPD1	Evidence at protein level
ENSG00000116871	MAP7D1	Evidence at protein level
ENSG00000116981	NT5C1A	Evidence at protein level
ENSG00000117054	ACADM	Evidence at protein level
ENSG00000117115	PADI2	Evidence at protein level
ENSG00000117408	IPO13	Evidence at protein level
ENSG00000117479	SLC19A2	Evidence at protein level
ENSG00000118298	CA14	Evidence at protein level
ENSG00000118729	CASQ2	Evidence at protein level
ENSG00000118804	STBD1	Evidence at protein level
ENSG00000119013	NDUFB3	Evidence at protein level
ENSG00000119048	UBE2B	Evidence at protein level
ENSG00000119929	CUTC	Evidence at protein level
ENSG00000119938	PPP1R3C	Evidence at protein level
ENSG00000120053	GOT1	Evidence at protein level
ENSG00000120549	KIAA1217	Evidence at protein level
ENSG00000120688	WBP4	Evidence at protein level
ENSG00000120729	MYOT	Evidence at protein level
ENSG00000121057	AKAP1	Evidence at protein level
ENSG00000121579	NAA50	Evidence at protein level
ENSG00000121769	FABP3	Evidence at protein level
ENSG00000122068	FYTTD1	Evidence at protein level
ENSG00000122180	MYOG	Evidence at protein level
ENSG00000122367	LDB3	Evidence at protein level
ENSG00000122375	OPN4	Evidence at protein level
ENSG00000122477	LRRC39	Evidence at protein level
ENSG00000122592	HOXA7	Evidence at protein level
ENSG00000122756	CNTFR	Evidence at protein level
ENSG00000122971	ACADS	Evidence at protein level
ENSG00000123095	BHLHE41	Evidence at protein level
ENSG00000123240	OPTN	Evidence at protein level
ENSG00000123388	HOXC11	Evidence at protein level
ENSG00000124374	PAIP2B	Evidence at protein level
ENSG00000124701	APOBEC2	Evidence at protein level
ENSG00000124702	KLHDC3	Evidence at protein level
ENSG00000124743	KLHL31	Evidence at protein level
ENSG00000125166	GOT2	Evidence at protein level
ENSG00000125356	NDUFA1	Evidence at protein level
ENSG00000125414	MYH2	Evidence at protein level
ENSG00000125733	TRIP10	Evidence at protein level
ENSG00000125744	RTN2	Evidence at protein level
ENSG00000125878	TCF15	Evidence at protein level
ENSG00000125967	NECAB3	Evidence at protein level
ENSG00000126091	ST3GAL3	Evidence at protein level
ENSG00000126778	SIX1	Evidence at protein level
ENSG00000126803	HSPA2	Evidence at protein level
ENSG00000126882	FAM78A	Evidence at protein level
ENSG00000126890	CTAG2	Evidence at protein level
ENSG00000127184	COX7C	Evidence at protein level
ENSG00000127252	HRASLS	Evidence at transcript level
ENSG00000127325	BEST3	Evidence at transcript level
ENSG00000127540	UQCR11	Evidence at protein level
ENSG00000127774	EMC6	Evidence at protein level
ENSG00000127824	TUBA4A	Evidence at protein level
ENSG00000128310	GALR3	Evidence at protein level
ENSG00000128313	APOL5	Evidence at transcript level
ENSG00000128578	STRIP2	Evidence at protein level
ENSG00000128591	FLNC	Evidence at protein level
ENSG00000128965	CHAC1	Evidence at protein level
ENSG00000129152	MYOD1	Evidence at protein level
ENSG00000129170	CSRP3	Evidence at protein level
ENSG00000129204	USP6	Evidence at protein level
ENSG00000129245	FXR2	Evidence at protein level
ENSG00000129250	KIF1C	Evidence at protein level
ENSG00000129682	FGF13	Evidence at protein level
ENSG00000129744	ART1	Evidence at transcript level
ENSG00000129749	CHRNA10	Evidence at protein level
ENSG00000129910	CDH15	Evidence at protein level
ENSG00000130005	GAMT	Evidence at protein level
ENSG00000130283	GDF1	Evidence at protein level
ENSG00000130433	CACNG6	Evidence at protein level
ENSG00000130528	HRC	Evidence at protein level
ENSG00000130560	UBAC1	Evidence at protein level
ENSG00000130595	TNNT3	Evidence at protein level
ENSG00000130598	TNNI2	Evidence at protein level
ENSG00000130695	CEP85	Evidence at protein level
ENSG00000130779	CLIP1	Evidence at protein level
ENSG00000130957	FBP2	Evidence at protein level
ENSG00000131069	ACSS2	Evidence at protein level
ENSG00000131152	AC010531.1	Evidence at transcript level
ENSG00000131504	DIAPH1	Evidence at protein level
ENSG00000131730	CKMT2	Evidence at protein level
ENSG00000131791	PRKAB2	Evidence at protein level
ENSG00000131828	PDHA1	Evidence at protein level
ENSG00000132388	UBE2G1	Evidence at protein level
ENSG00000132429	POPDC3	Evidence at protein level
ENSG00000132463	GRSF1	Evidence at protein level
ENSG00000132570	PCBD2	Evidence at protein level
ENSG00000132819	RBM38	Evidence at protein level
ENSG00000132953	XPO4	Evidence at protein level
ENSG00000133020	MYH8	Evidence at protein level
ENSG00000133055	MYBPH	Evidence at protein level
ENSG00000133315	MACROD1	Evidence at protein level
ENSG00000133454	MYO18B	Evidence at protein level
ENSG00000133805	AMPD3	Evidence at protein level
ENSG00000133878	DUSP26	Evidence at protein level
ENSG00000133943	DGLUCY	Evidence at protein level
ENSG00000134020	PEBP4	Evidence at protein level
ENSG00000134324	LPIN1	Evidence at protein level
ENSG00000134463	ECHDC3	Evidence at protein level
ENSG00000134769	DTNA	Evidence at protein level
ENSG00000135063	FAM189A2	Evidence at protein level
ENSG00000135097	MSI1	Evidence at protein level
ENSG00000135424	ITGA7	Evidence at protein level
ENSG00000135447	PPP1R1A	Evidence at protein level
ENSG00000135469	COQ10A	Evidence at protein level
ENSG00000135617	PRADC1	Evidence at protein level
ENSG00000135636	DYSF	Evidence at protein level
ENSG00000135723	FHOD1	Evidence at protein level
ENSG00000135766	EGLN1	Evidence at protein level
ENSG00000135902	CHRND	Evidence at protein level
ENSG00000135940	COX5B	Evidence at protein level
ENSG00000136143	SUCLA2	Evidence at protein level
ENSG00000136261	BZW2	Evidence at protein level
ENSG00000136383	ALPK3	Evidence at protein level
ENSG00000136404	TM6SF1	Evidence at protein level
ENSG00000136717	BIN1	Evidence at protein level
ENSG00000136813	ECPAS	Evidence at protein level
ENSG00000136839	OR13C9	Evidence at transcript level
ENSG00000136842	TMOD1	Evidence at protein level
ENSG00000137094	DNAJB5	Evidence at protein level
ENSG00000137198	GMPR	Evidence at protein level
ENSG00000137547	MRPL15	Evidence at protein level
ENSG00000137571	SLCO5A1	Evidence at protein level
ENSG00000137831	UACA	Evidence at protein level
ENSG00000138029	HADHB	Evidence at protein level
ENSG00000138100	TRIM54	Evidence at protein level
ENSG00000138136	LBX1	Evidence at protein level
ENSG00000138162	TACC2	Evidence at protein level
ENSG00000138347	MYPN	Evidence at protein level
ENSG00000138379	MSTN	Evidence at protein level
ENSG00000138435	CHRNA1	Evidence at protein level
ENSG00000138768	USO1	Evidence at protein level
ENSG00000138798	EGF	Evidence at protein level
ENSG00000139180	NDUFA9	Evidence at protein level
ENSG00000139292	LGR5	Evidence at protein level
ENSG00000139780	METTL21C	Evidence at protein level
ENSG00000139914	FITM1	Evidence at protein level
ENSG00000140403	DNAJA4	Evidence at protein level
ENSG00000140416	TPM1	Evidence at protein level
ENSG00000140795	MYLK3	Evidence at protein level
ENSG00000140939	NOL3	Evidence at protein level
ENSG00000140986	RPL3L	Evidence at protein level
ENSG00000140990	NDUFB10	Evidence at protein level
ENSG00000141161	UNC45B	Evidence at protein level
ENSG00000141298	SSH2	Evidence at protein level
ENSG00000141447	OSBPL1A	Evidence at protein level
ENSG00000141526	SLC16A3	Evidence at protein level
ENSG00000141576	RNF157	Evidence at protein level
ENSG00000141579	ZNF750	Evidence at protein level
ENSG00000141905	NFIC	Evidence at protein level
ENSG00000141965	FEM1A	Evidence at protein level
ENSG00000142453	CARM1	Evidence at protein level
ENSG00000142661	MYOM3	Evidence at protein level
ENSG00000142684	ZNF593	Evidence at protein level
ENSG00000143028	SYPL2	Evidence at protein level
ENSG00000143164	DCAF6	Evidence at protein level
ENSG00000143171	RXRG	Evidence at protein level
ENSG00000143318	CASQ1	Evidence at protein level
ENSG00000143365	RORC	Evidence at protein level
ENSG00000143434	SEMA6C	Evidence at protein level
ENSG00000143549	TPM3	Evidence at protein level
ENSG00000143632	ACTA1	Evidence at protein level
ENSG00000143847	PPFIA4	Evidence at protein level
ENSG00000144061	NPHP1	Evidence at protein level
ENSG00000144357	UBR3	Evidence at protein level
ENSG00000144596	GRIP2	Evidence at transcript level
ENSG00000144644	GADL1	Evidence at protein level
ENSG00000144712	CAND2	Evidence at protein level
ENSG00000144771	LRTM1	Evidence at transcript level
ENSG00000144815	NXPE3	Evidence at protein level
ENSG00000144868	TMEM108	Evidence at protein level
ENSG00000144909	OSBPL11	Evidence at protein level
ENSG00000145075	CCDC39	Evidence at transcript level
ENSG00000145358	DDIT4L	Evidence at protein level
ENSG00000145362	ANK2	Evidence at protein level
ENSG00000145494	NDUFS6	Evidence at protein level
ENSG00000145832	SLC25A48	Evidence at protein level
ENSG00000145949	MYLK4	Evidence at protein level
ENSG00000146054	TRIM7	Evidence at protein level
ENSG00000146147	MLIP	Evidence at protein level
ENSG00000146477	SLC22A3	Evidence at protein level
ENSG00000146701	MDH2	Evidence at protein level
ENSG00000146729	NIPSNAP2	Evidence at protein level
ENSG00000146809	ASB15	Evidence at protein level
ENSG00000146926	ASB10	Evidence at protein level
ENSG00000147123	NDUFB11	Evidence at protein level
ENSG00000147166	ITGB1BP2	Evidence at protein level
ENSG00000147573	TRIM55	Evidence at protein level
ENSG00000147684	NDUFB9	Evidence at protein level
ENSG00000148334	PTGES2	Evidence at protein level
ENSG00000148377	IDI2	Evidence at protein level
ENSG00000148660	CAMK2G	Evidence at protein level
ENSG00000148677	ANKRD1	Evidence at protein level
ENSG00000149575	SCN2B	Evidence at protein level
ENSG00000149596	JPH2	Evidence at protein level
ENSG00000149925	ALDOA	Evidence at protein level
ENSG00000150347	ARID5B	Evidence at protein level
ENSG00000150401	DCUN1D2	Evidence at protein level
ENSG00000150907	FOXO1	Evidence at protein level
ENSG00000151320	AKAP6	Evidence at protein level
ENSG00000151729	SLC25A4	Evidence at protein level
ENSG00000151929	BAG3	Evidence at protein level
ENSG00000151967	SCHIP1	Evidence at protein level
ENSG00000152137	HSPB8	Evidence at protein level
ENSG00000152413	HOMER1	Evidence at protein level
ENSG00000152556	PFKM	Evidence at protein level
ENSG00000152642	GPD1L	Evidence at protein level
ENSG00000152689	RASGRP3	Evidence at protein level
ENSG00000153113	CAST	Evidence at protein level
ENSG00000153531	ADPRHL1	Evidence at protein level
ENSG00000153902	LGI4	Evidence at protein level
ENSG00000153956	CACNA2D1	Evidence at protein level
ENSG00000154153	RETREG1	Evidence at protein level
ENSG00000154265	ABCA5	Evidence at protein level
ENSG00000154358	OBSCN	Evidence at protein level
ENSG00000154415	PPP1R3A	Evidence at protein level
ENSG00000154553	PDLIM3	Evidence at protein level
ENSG00000155115	GTF3C6	Evidence at protein level
ENSG00000155367	PPM1J	Evidence at protein level
ENSG00000155657	TTN	Evidence at protein level
ENSG00000155792	DEPTOR	Evidence at protein level
ENSG00000156219	ART3	Evidence at protein level
ENSG00000156265	MAP3K7CL	Evidence at protein level
ENSG00000156381	ANKRD9	Evidence at protein level
ENSG00000156467	UQCRB	Evidence at protein level
ENSG00000156574	NODAL	Evidence at protein level
ENSG00000156804	FBXO32	Evidence at protein level
ENSG00000156885	COX6A2	Evidence at protein level
ENSG00000157087	ATP2B2	Evidence at protein level
ENSG00000157119	KLHL40	Evidence at protein level
ENSG00000157445	CACNA2D3	Evidence at protein level
ENSG00000157881	PANK4	Evidence at protein level
ENSG00000158008	EXTL1	Evidence at protein level
ENSG00000158022	TRIM63	Evidence at protein level
ENSG00000158571	PFKFB1	Evidence at protein level
ENSG00000158828	PINK1	Evidence at protein level
ENSG00000158864	NDUFS2	Evidence at protein level
ENSG00000159173	TNNI1	Evidence at protein level
ENSG00000159259	CHAF1B	Evidence at protein level
ENSG00000159263	SIM2	Evidence at protein level
ENSG00000159348	CYB5R1	Evidence at protein level
ENSG00000160050	CCDC28B	Evidence at protein level
ENSG00000160097	FNDC5	Evidence at protein level
ENSG00000160194	NDUFV3	Evidence at protein level
ENSG00000160216	AGPAT3	Evidence at protein level
ENSG00000160299	PCNT	Evidence at protein level
ENSG00000160392	C19orf47	Evidence at protein level
ENSG00000160539	PLPP7	Evidence at protein level
ENSG00000160678	S100A1	Evidence at protein level
ENSG00000160712	IL6R	Evidence at protein level
ENSG00000160808	MYL3	Evidence at protein level
ENSG00000160999	SH2B2	Evidence at protein level
ENSG00000161281	COX7A1	Evidence at protein level
ENSG00000161558	TMEM143	Evidence at protein level
ENSG00000161664	ASB16	Evidence at protein level
ENSG00000161671	EMC10	Evidence at protein level
ENSG00000161714	PLCD3	Evidence at protein level
ENSG00000161896	IP6K3	Evidence at protein level
ENSG00000161981	SNRNP25	Evidence at protein level
ENSG00000162104	ADCY9	Evidence at protein level
ENSG00000162378	ZYG11B	Evidence at protein level
ENSG00000162402	USP24	Evidence at protein level
ENSG00000162409	PRKAA2	Evidence at protein level
ENSG00000162461	SLC25A34	Evidence at transcript level
ENSG00000162494	LRRC38	Evidence at protein level
ENSG00000162520	SYNC	Evidence at protein level
ENSG00000162614	NEXN	Evidence at protein level
ENSG00000162688	AGL	Evidence at protein level
ENSG00000163050	COQ8A	Evidence at protein level
ENSG00000163064	EN1	Evidence at protein level
ENSG00000163081	CCDC140	Evidence at transcript level
ENSG00000163092	XIRP2	Evidence at protein level
ENSG00000163110	PDLIM5	Evidence at protein level
ENSG00000163126	ANKRD23	Evidence at protein level
ENSG00000163157	TMOD4	Evidence at protein level
ENSG00000163380	LMOD3	Evidence at protein level
ENSG00000163395	IGFN1	Evidence at protein level
ENSG00000163661	PTX3	Evidence at protein level
ENSG00000163684	RPP14	Evidence at protein level
ENSG00000163754	GYG1	Evidence at protein level
ENSG00000163794	UCN	Evidence at protein level
ENSG00000163820	FYCO1	Evidence at protein level
ENSG00000163827	LRRC2	Evidence at protein level
ENSG00000163833	FBXO40	Evidence at protein level
ENSG00000163995	ABLIM2	Evidence at protein level
ENSG00000164068	RNF123	Evidence at protein level
ENSG00000164093	PITX2	Evidence at protein level
ENSG00000164122	ASB5	Evidence at transcript level
ENSG00000164142	FAM160A1	Evidence at protein level
ENSG00000164237	CMBL	Evidence at protein level
ENSG00000164309	CMYA5	Evidence at protein level
ENSG00000164318	EGFLAM	Evidence at protein level
ENSG00000164393	ADGRF2	Evidence at transcript level
ENSG00000164405	UQCRQ	Evidence at protein level
ENSG00000164440	TXLNB	Evidence at protein level
ENSG00000164591	MYOZ3	Evidence at protein level
ENSG00000164604	GPR85	Evidence at protein level
ENSG00000164654	MIOS	Evidence at protein level
ENSG00000164708	PGAM2	Evidence at protein level
ENSG00000164729	SLC35G3	Evidence at transcript level
ENSG00000164776	PHKG1	Evidence at protein level
ENSG00000164879	CA3	Evidence at protein level
ENSG00000164896	FASTK	Evidence at protein level
ENSG00000164900	GBX1	Evidence at protein level
ENSG00000164919	COX6C	Evidence at protein level
ENSG00000164967	RPP25L	Evidence at protein level
ENSG00000164976	MYORG	Evidence at protein level
ENSG00000165028	NIPSNAP3B	Evidence at protein level
ENSG00000165175	MID1IP1	Evidence at protein level
ENSG00000165192	ASB11	Evidence at protein level
ENSG00000165238	WNK2	Evidence at protein level
ENSG00000165312	OTUD1	Evidence at protein level
ENSG00000165410	CFL2	Evidence at protein level
ENSG00000165526	RPUSD4	Evidence at protein level
ENSG00000165795	NDRG2	Evidence at protein level
ENSG00000165887	ANKRD2	Evidence at protein level
ENSG00000165912	PACSIN3	Evidence at protein level
ENSG00000165916	PSMC3	Evidence at protein level
ENSG00000165917	RAPSN	Evidence at protein level
ENSG00000166025	AMOTL1	Evidence at protein level
ENSG00000166123	GPT2	Evidence at protein level
ENSG00000166272	WBP1L	Evidence at protein level
ENSG00000166289	PLEKHF1	Evidence at protein level
ENSG00000166317	SYNPO2L	Evidence at protein level
ENSG00000166343	MSS51	Evidence at protein level
ENSG00000166407	LMO1	Evidence at protein level
ENSG00000166592	RRAD	Evidence at protein level
ENSG00000166619	BLCAP	Evidence at protein level
ENSG00000166682	TMPRSS5	Evidence at protein level
ENSG00000166816	LDHD	Evidence at protein level
ENSG00000167136	ENDOG	Evidence at protein level
ENSG00000167311	ART5	Evidence at protein level
ENSG00000167393	PPP2R3B	Evidence at protein level
ENSG00000167476	JSRP1	Evidence at protein level
ENSG00000167549	CORO6	Evidence at protein level
ENSG00000167588	GPD1	Evidence at protein level
ENSG00000167676	PLIN4	Evidence at protein level
ENSG00000167701	GPT	Evidence at protein level
ENSG00000167705	RILP	Evidence at protein level
ENSG00000167723	TRPV3	Evidence at protein level
ENSG00000167792	NDUFV1	Evidence at protein level
ENSG00000167969	ECI1	Evidence at protein level
ENSG00000168333	PPDPFL	Evidence at transcript level
ENSG00000168334	XIRP1	Evidence at protein level
ENSG00000168427	KLHL30	Evidence at protein level
ENSG00000168509	HFE2	Evidence at protein level
ENSG00000168517	HEXIM2	Evidence at protein level
ENSG00000168530	MYL1	Evidence at protein level
ENSG00000168621	GDNF	Evidence at protein level
ENSG00000168828	OR13J1	Evidence at transcript level
ENSG00000169020	ATP5ME	Evidence at protein level
ENSG00000169021	UQCRFS1	Evidence at protein level
ENSG00000169184	MN1	Evidence at protein level
ENSG00000169271	HSPB3	Evidence at protein level
ENSG00000169885	CALML6	Evidence at transcript level
ENSG00000170027	YWHAG	Evidence at protein level
ENSG00000170162	VGLL2	Evidence at protein level
ENSG00000170175	CHRNB1	Evidence at protein level
ENSG00000170185	USP38	Evidence at protein level
ENSG00000170276	HSPB2	Evidence at protein level
ENSG00000170290	SLN	Evidence at protein level
ENSG00000170417	TMEM182	Evidence at protein level
ENSG00000170525	PFKFB3	Evidence at protein level
ENSG00000170577	SIX2	Evidence at protein level
ENSG00000170634	ACYP2	Evidence at protein level
ENSG00000170667	RASA4B	Evidence at transcript level
ENSG00000170681	CAVIN4	Evidence at protein level
ENSG00000170745	KCNS3	Evidence at protein level
ENSG00000170807	LMOD2	Evidence at protein level
ENSG00000171033	PKIA	Evidence at protein level
ENSG00000171133	OR2K2	Evidence at transcript level
ENSG00000171714	ANO5	Evidence at protein level
ENSG00000171811	CFAP46	Evidence at protein level
ENSG00000171815	PCDHB1	Evidence at transcript level
ENSG00000171819	ANGPTL7	Evidence at protein level
ENSG00000171992	SYNPO	Evidence at protein level
ENSG00000172115	CYCS	Evidence at protein level
ENSG00000172159	FRMD3	Evidence at protein level
ENSG00000172216	CEBPB	Evidence at protein level
ENSG00000172318	B3GALT1	Evidence at protein level
ENSG00000172399	MYOZ2	Evidence at protein level
ENSG00000172403	SYNPO2	Evidence at protein level
ENSG00000172458	IL17D	Evidence at protein level
ENSG00000172508	CARNS1	Evidence at protein level
ENSG00000172731	LRRC20	Evidence at protein level
ENSG00000172995	ARPP21	Evidence at protein level
ENSG00000173153	ESRRA	Evidence at protein level
ENSG00000173221	GLRX	Evidence at protein level
ENSG00000173442	EHBP1L1	Evidence at protein level
ENSG00000173641	HSPB7	Evidence at protein level
ENSG00000173812	EIF1	Evidence at protein level
ENSG00000173991	TCAP	Evidence at protein level
ENSG00000174032	SLC25A30	Evidence at protein level
ENSG00000174429	ABRA	Evidence at protein level
ENSG00000174437	ATP2A2	Evidence at protein level
ENSG00000174611	KY	Evidence at protein level
ENSG00000174669	SLC29A2	Evidence at protein level
ENSG00000175084	DES	Evidence at protein level
ENSG00000175166	PSMD2	Evidence at protein level
ENSG00000175262	C1orf127	Evidence at transcript level
ENSG00000175564	UCP3	Evidence at protein level
ENSG00000175591	P2RY2	Evidence at protein level
ENSG00000175602	CCDC85B	Evidence at protein level
ENSG00000175606	TMEM70	Evidence at protein level
ENSG00000175701	SMIM37	Evidence at protein level
ENSG00000175826	CTDNEP1	Evidence at protein level
ENSG00000175920	DOK7	Evidence at protein level
ENSG00000175946	KLHL38	Evidence at protein level
ENSG00000175984	DENND2C	Evidence at protein level
ENSG00000176182	MYPOP	Evidence at protein level
ENSG00000176340	COX8A	Evidence at protein level
ENSG00000176681	LRRC37A	Evidence at protein level
ENSG00000176909	MAMSTR	Evidence at transcript level
ENSG00000177098	SCN4B	Evidence at protein level
ENSG00000177238	TRIM72	Evidence at protein level
ENSG00000177354	C10orf71	Evidence at protein level
ENSG00000177752	YIPF7	Evidence at protein level
ENSG00000177791	MYOZ1	Evidence at protein level
ENSG00000177981	ASB8	Evidence at protein level
ENSG00000178053	MLF1	Evidence at protein level
ENSG00000178055	PRSS42	Evidence at protein level
ENSG00000178104	PDE4DIP	Evidence at protein level
ENSG00000178209	PLEC	Evidence at protein level
ENSG00000178397	FAM220A	Evidence at transcript level
ENSG00000178741	COX5A	Evidence at protein level
ENSG00000178752	ERFE	Evidence at transcript level
ENSG00000178821	TMEM52	Evidence at transcript level
ENSG00000178980	SELENOW	Evidence at protein level
ENSG00000179091	CYC1	Evidence at protein level
ENSG00000179242	CDH4	Evidence at protein level
ENSG00000179262	RAD23A	Evidence at protein level
ENSG00000179364	PACS2	Evidence at protein level
ENSG00000179456	ZBTB18	Evidence at protein level
ENSG00000179564	LSMEM2	Evidence at protein level
ENSG00000179796	LRRC3B	Evidence at protein level
ENSG00000179922	ZNF784	Evidence at protein level
ENSG00000180209	MYLPF	Evidence at protein level
ENSG00000180329	CCDC43	Evidence at protein level
ENSG00000180660	MAB21L1	Evidence at protein level
ENSG00000180730	SHISA2	Evidence at protein level
ENSG00000180758	GPR157	Evidence at protein level
ENSG00000180806	HOXC9	Evidence at protein level
ENSG00000180818	HOXC10	Evidence at protein level
ENSG00000180834	MAP6D1	Evidence at protein level
ENSG00000181016	LSMEM1	Evidence at protein level
ENSG00000181418	DDN	Evidence at protein level
ENSG00000181781	ODF3L2	Evidence at protein level
ENSG00000181817	LSM10	Evidence at protein level
ENSG00000181856	SLC2A4	Evidence at protein level
ENSG00000182054	IDH2	Evidence at protein level
ENSG00000182108	DEXI	Evidence at transcript level
ENSG00000182154	MRPL41	Evidence at protein level
ENSG00000182175	RGMA	Evidence at protein level
ENSG00000182177	ASB18	Evidence at transcript level
ENSG00000182253	SYNM	Evidence at protein level
ENSG00000182405	PGBD4	Evidence at protein level
ENSG00000182446	NPLOC4	Evidence at protein level
ENSG00000182521	TBPL2	Evidence at protein level
ENSG00000182533	CAV3	Evidence at protein level
ENSG00000182606	TRAK1	Evidence at protein level
ENSG00000182676	PPP1R27	Evidence at protein level
ENSG00000182759	MAFA	Evidence at protein level
ENSG00000183091	NEB	Evidence at protein level
ENSG00000183230	CTNNA3	Evidence at protein level
ENSG00000183386	FHL3	Evidence at protein level
ENSG00000183520	UTP11	Evidence at protein level
ENSG00000183571	PGPEP1L	Evidence at transcript level
ENSG00000183628	DGCR6	Evidence at protein level
ENSG00000183648	NDUFB1	Evidence at protein level
ENSG00000183779	ZNF703	Evidence at protein level
ENSG00000183785	TUBA8	Evidence at protein level
ENSG00000184058	TBX1	Evidence at protein level
ENSG00000184076	UQCR10	Evidence at protein level
ENSG00000184185	KCNJ12	Evidence at protein level
ENSG00000184207	PGP	Evidence at protein level
ENSG00000184343	SRPK3	Evidence at protein level
ENSG00000184489	PTP4A3	Evidence at protein level
ENSG00000184544	DHRS7C	Evidence at protein level
ENSG00000184752	NDUFA12	Evidence at protein level
ENSG00000184887	BTBD6	Evidence at protein level
ENSG00000185028	LRRC14B	Evidence at protein level
ENSG00000185046	ANKS1B	Evidence at protein level
ENSG00000185100	ADSSL1	Evidence at protein level
ENSG00000185105	MYADML2	Evidence at transcript level
ENSG00000185267	CDNF	Evidence at protein level
ENSG00000185271	KLHL33	Evidence at protein level
ENSG00000185345	PRKN	Evidence at protein level
ENSG00000185418	TARSL2	Evidence at protein level
ENSG00000185437	SH3BGR	Evidence at protein level
ENSG00000185482	STAC3	Evidence at protein level
ENSG00000185669	SNAI3	Evidence at transcript level
ENSG00000185739	SRL	Evidence at protein level
ENSG00000185760	KCNQ5	Evidence at protein level
ENSG00000185915	KLHL34	Evidence at transcript level
ENSG00000186051	TAL2	Evidence at protein level
ENSG00000186326	RGS9BP	Evidence at protein level
ENSG00000186335	SLC36A2	Evidence at protein level
ENSG00000186367	KIAA1024L	Evidence at transcript level
ENSG00000186432	KPNA4	Evidence at protein level
ENSG00000186439	TRDN	Evidence at protein level
ENSG00000186509	OR9Q1	Evidence at transcript level
ENSG00000186628	FSD2	Evidence at protein level
ENSG00000186868	MAPT	Evidence at protein level
ENSG00000187193	MT1X	Evidence at protein level
ENSG00000187486	KCNJ11	Evidence at protein level
ENSG00000187616	MYMK	Evidence at protein level
ENSG00000187642	PERM1	Evidence at protein level
ENSG00000187715	KBTBD12	Evidence at protein level
ENSG00000187764	SEMA4D	Evidence at protein level
ENSG00000188026	RILPL1	Evidence at protein level
ENSG00000188037	CLCN1	Evidence at protein level
ENSG00000188086	PRSS45	Evidence at transcript level
ENSG00000188130	MAPK12	Evidence at protein level
ENSG00000188176	SMTNL2	Evidence at protein level
ENSG00000188215	DCUN1D3	Evidence at protein level
ENSG00000188322	SBK1	Evidence at protein level
ENSG00000188613	NANOS1	Evidence at protein level
ENSG00000188677	PARVB	Evidence at protein level
ENSG00000188716	DUPD1	Evidence at protein level
ENSG00000188763	FZD9	Evidence at transcript level
ENSG00000188807	TMEM201	Evidence at protein level
ENSG00000189030	VHLL	Evidence at protein level
ENSG00000189043	NDUFA4	Evidence at protein level
ENSG00000189227	C15orf61	Evidence at protein level
ENSG00000189367	KIAA0408	Evidence at protein level
ENSG00000196091	MYBPC1	Evidence at protein level
ENSG00000196218	RYR1	Evidence at protein level
ENSG00000196296	ATP2A1	Evidence at protein level
ENSG00000196465	MYL6B	Evidence at protein level
ENSG00000196535	MYO18A	Evidence at protein level
ENSG00000196642	RABL6	Evidence at protein level
ENSG00000196683	TOMM7	Evidence at protein level
ENSG00000196811	CHRNG	Evidence at protein level
ENSG00000196850	PPTC7	Evidence at protein level
ENSG00000196923	PDLIM7	Evidence at protein level
ENSG00000197312	DDI2	Evidence at protein level
ENSG00000197321	SVIL	Evidence at protein level
ENSG00000197375	SLC22A5	Evidence at protein level
ENSG00000197461	PDGFA	Evidence at protein level
ENSG00000197530	MIB2	Evidence at protein level
ENSG00000197893	NRAP	Evidence at protein level
ENSG00000197905	TEAD4	Evidence at protein level
ENSG00000197938	OR5H2	Evidence at transcript level
ENSG00000198125	MB	Evidence at protein level
ENSG00000198467	TPM2	Evidence at protein level
ENSG00000198471	RTP2	Evidence at protein level
ENSG00000198692	EIF1AY	Evidence at protein level
ENSG00000198695	MT-ND6	Evidence at protein level
ENSG00000198712	MT-CO2	Evidence at protein level
ENSG00000198727	MT-CYB	Evidence at protein level
ENSG00000198729	PPP1R14C	Evidence at protein level
ENSG00000198771	RCSD1	Evidence at protein level
ENSG00000198786	MT-ND5	Evidence at protein level
ENSG00000198796	ALPK2	Evidence at protein level
ENSG00000198804	MT-CO1	Evidence at protein level
ENSG00000198838	RYR3	Evidence at protein level
ENSG00000198840	MT-ND3	Evidence at protein level
ENSG00000198842	DUSP27	Evidence at protein level
ENSG00000198881	ASB12	Evidence at protein level
ENSG00000198888	MT-ND1	Evidence at protein level
ENSG00000198892	SHISA4	Evidence at protein level
ENSG00000198894	CIPC	Evidence at protein level
ENSG00000198899	MT-ATP6	Evidence at protein level
ENSG00000198938	MT-CO3	Evidence at protein level
ENSG00000203740	METTL11B	Evidence at protein level
ENSG00000203867	RBM20	Evidence at protein level
ENSG00000204219	TCEA3	Evidence at protein level
ENSG00000204290	BTNL2	Evidence at transcript level
ENSG00000204574	ABCF1	Evidence at protein level
ENSG00000204595	DPRX	Evidence at transcript level
ENSG00000204634	TBC1D8	Evidence at protein level
ENSG00000204954	C12orf73	Evidence at protein level
ENSG00000205268	PDE7A	Evidence at protein level
ENSG00000205309	NT5M	Evidence at protein level
ENSG00000205362	MT1A	Evidence at protein level
ENSG00000205560	CPT1B	Evidence at protein level
ENSG00000205669	ACOT6	Evidence at protein level
ENSG00000205683	DPF3	Evidence at protein level
ENSG00000206418	RAB12	Evidence at protein level
ENSG00000206422	LRRC30	Evidence at transcript level
ENSG00000212907	MT-ND4L	Evidence at protein level
ENSG00000213171	LINGO4	Evidence at transcript level
ENSG00000213585	VDAC1	Evidence at protein level
ENSG00000213619	NDUFS3	Evidence at protein level
ENSG00000213889	PPM1N	Evidence at protein level
ENSG00000214097	SMCO1	Evidence at transcript level
ENSG00000214456	PLIN5	Evidence at protein level
ENSG00000214872	SMTNL1	Evidence at protein level
ENSG00000215174	NLRP2B	Evidence at transcript level
ENSG00000215187	FAM166B	Evidence at protein level
ENSG00000215218	UBE2QL1	Evidence at protein level
ENSG00000217930	PAM16	Evidence at protein level
ENSG00000224982	TMEM233	Evidence at protein level
ENSG00000227268	KLLN	Evidence at protein level
ENSG00000227877	MRLN	Evidence at transcript level
ENSG00000228253	MT-ATP8	Evidence at protein level
ENSG00000228672	PROB1	Evidence at protein level
ENSG00000231861	OR5K2	Evidence at transcript level
ENSG00000232196	MTRNR2L4	Evidence at transcript level
ENSG00000233954	UQCRHL	Evidence at protein level
ENSG00000234438	KBTBD13	Evidence at protein level
ENSG00000236334	PPIAL4G	Evidence at transcript level
ENSG00000236609	ZNF853	Evidence at protein level
ENSG00000237412	PRSS56	Evidence at protein level
ENSG00000239388	ASB14	Evidence at transcript level
ENSG00000239474	KLHL41	Evidence at protein level
ENSG00000239521	CASTOR3	Evidence at transcript level
ENSG00000239900	ADSL	Evidence at protein level
ENSG00000240045	DWORF	Evidence at transcript level
ENSG00000240505	TNFRSF13B	Evidence at protein level
ENSG00000240654	C1QTNF9	Evidence at protein level
ENSG00000241598	KRTAP5-4	Evidence at transcript level
ENSG00000243147	MRPL33	Evidence at protein level
ENSG00000244025	KRTAP19-3	Evidence at transcript level
ENSG00000244274	DBNDD2	Evidence at protein level
ENSG00000247596	TWF2	Evidence at protein level
ENSG00000248109	MARCOL	Evidence at transcript level
ENSG00000248235	AC037459.1	Evidence at transcript level
ENSG00000248592	TMEM110-MUSTN1	Evidence at transcript level
ENSG00000248713	AC083902.2	Evidence at transcript level
ENSG00000248746	ACTN3	Evidence at protein level
ENSG00000249853	HS3ST5	Evidence at protein level
ENSG00000249860	MTRNR2L5	Evidence at transcript level
ENSG00000250349	AF241726.2	Evidence at protein level
ENSG00000250479	CHCHD10	Evidence at protein level
ENSG00000251184	AL672142.1	Evidence at transcript level
ENSG00000255112	CHMP1B	Evidence at protein level
ENSG00000255823	MTRNR2L8	Evidence at transcript level
ENSG00000255863	AC073610.2	Evidence at transcript level
ENSG00000256222	MTRNR2L3	Evidence at transcript level
ENSG00000256500	AL139300.1	Evidence at protein level
ENSG00000256762	STH	Evidence at protein level
ENSG00000256892	MTRNR2L7	Evidence at transcript level
ENSG00000257767	AC002996.1	Evidence at transcript level
ENSG00000258674	AC011448.1	Evidence at transcript level
ENSG00000260097	SPDYE6	Evidence at protein level
ENSG00000260428	SCX	Evidence at transcript level
ENSG00000261221	ZNF865	Evidence at protein level
ENSG00000263620	AC129492.3	Evidence at transcript level
ENSG00000264424	MYH4	Evidence at protein level
ENSG00000266953	AC092073.1	Evidence at transcript level
ENSG00000266964	FXYD1	Evidence at protein level
ENSG00000267060	PTGES3L	Evidence at transcript level
ENSG00000267318	AC005702.1	Evidence at transcript level
ENSG00000267855	NDUFA7	Evidence at protein level
ENSG00000267952	AC008878.1	Evidence at transcript level
ENSG00000268434	AC011530.1	Evidence at transcript level
ENSG00000270188	MTRNR2L11	Evidence at transcript level
ENSG00000270394	MTRNR2L13	Evidence at transcript level
ENSG00000270672	MTRNR2L6	Evidence at transcript level
ENSG00000270885	RASL10B	Evidence at protein level
ENSG00000271567	PPIAL4E	Evidence at transcript level
ENSG00000272414	FAM47E-STBD1	Evidence at transcript level
ENSG00000272573	MUSTN1	Evidence at protein level
ENSG00000273049	AC012531.3	Evidence at transcript level
ENSG00000273513	TBC1D3K	Evidence at protein level
ENSG00000273540	AGBL1	Evidence at protein level
ENSG00000274070	CASTOR2	Evidence at protein level
ENSG00000274180	NATD1	Evidence at protein level
ENSG00000274523	RCC1L	Evidence at protein level
ENSG00000276045	ORAI1	Evidence at protein level
ENSG00000276293	PIP4K2B	Evidence at protein level
ENSG00000278499	AC018554.3	Evidence at transcript level
ENSG00000278817	AC007325.4	Evidence at transcript level
ENSG00000278889	OR2S2	Evidence at transcript level
ENSG00000283428	CCDC195	Evidence at transcript level
ENSG00000283787	AC051649.2	Evidence at transcript level
ENSG00000283809	AC007326.5	Evidence at transcript level
ENSG00000285025	AL022312.1	Evidence at protein level
ENSG00000285133	AC022506.1	Evidence at transcript level
ENSG00000285437	POLR2J3	Evidence at transcript level

## Sheet: DE module secretome enrichment
	Module Genes		Non-module Genes		Fisher's Exact
Module	Secretome Component	Not Secretome Component	Secretome Component	Not Secretome Component	Odds Ratio	P-value
M1	13	180	663	16555	1.80326	0.0383409
M2	14	749	662	15986	0.45138	0.999667
M3	55	1995	621	14740	0.654388	0.999301
M4	168	1184	508	15551	4.34307	3.38421e-44
M6	13	514	663	16221	0.618791	0.972562
M8	2	122	674	16613	0.404086	0.956228
M9	2	140	674	16595	0.351752	0.976052
M11	18	472	658	16263	0.942554	0.629733
M12	18	1223	658	15512	0.346981	1
M13	39	665	637	16070	1.47946	0.0165488
M17	3	70	673	16665	1.06127	0.542988
M19	3	341	673	16394	0.214317	0.999878
M21	12	639	664	16096	0.455244	0.99914
M22	0	86	676	16649	0	1
M26	2	171	674	16564	0.287447	0.991758
M27	0	58	676	16677	0	1
M29	4	206	672	16529	0.477621	0.965169
M31	0	42	676	16693	0	1
M35	66	2303	610	14432	0.678041	0.999188

## Sheet: DE module hub secretome status
Module	Ensembl ID	Symbol	Secretome Status	Muscle Expression Status
M1	ENSG00000072364	AFF4	not in secretome	not muscle-specific
M1	ENSG00000100221	JOSD1	not in secretome	not muscle-specific
M1	ENSG00000131759	RARA	not in secretome	not muscle-specific
M1	ENSG00000134250	NOTCH2	not in secretome	not muscle-specific
M1	ENSG00000136859	ANGPTL2	in secretome	not muscle-specific
M1	ENSG00000139370	SLC15A4	not in secretome	not muscle-specific
M1	ENSG00000157557	ETS2	not in secretome	not muscle-specific
M1	ENSG00000162825	NBPF20	not in secretome	not muscle-specific
M1	ENSG00000163874	ZC3H12A	not in secretome	not muscle-specific
M1	ENSG00000169018	FEM1B	not in secretome	not muscle-specific
M1	ENSG00000169203	NPIPB12	not in secretome	not muscle-specific
M1	ENSG00000169246	NPIPB3	not in secretome	not muscle-specific
M1	ENSG00000180747	SMG1P3	not in secretome	not muscle-specific
M1	ENSG00000185022	MAFF	not in secretome	not muscle-specific
M1	ENSG00000185710	SMG1P4	not in secretome	not muscle-specific
M1	ENSG00000185864	NPIPB4	not in secretome	not muscle-specific
M1	ENSG00000198064	NPIPB13	not in secretome	not muscle-specific
M1	ENSG00000198156	NPIPB6	not in secretome	not muscle-specific
M1	ENSG00000234719	NPIPB2	not in secretome	not muscle-specific
M1	ENSG00000243716	NPIPB5	not in secretome	not muscle-specific
M1	ENSG00000254206	NPIPB11	not in secretome	not muscle-specific
M1	ENSG00000255524	NPIPB8	not in secretome	not muscle-specific
M1	ENSG00000257513	NPIPB1P	not in secretome	not muscle-specific
M1	ENSG00000263956	NBPF11	not in secretome	not muscle-specific
M1	ENSG00000266338	NBPF15	not in secretome	not muscle-specific
M1	ENSG00000269713	NBPF9	not in secretome	not muscle-specific
M1	ENSG00000270231	NBPF8	not in secretome	not muscle-specific
M1	ENSG00000270629	NBPF14	not in secretome	not muscle-specific
M1	ENSG00000271425	NBPF10	not in secretome	not muscle-specific
M1	ENSG00000272150	NBPF25P	not in secretome	not muscle-specific
M1	ENSG00000273136	NBPF26	not in secretome	not muscle-specific
M2	ENSG00000008988	RPS20	not in secretome	not muscle-specific
M2	ENSG00000063177	RPL18	not in secretome	not muscle-specific
M2	ENSG00000083845	RPS5	not in secretome	not muscle-specific
M2	ENSG00000089009	RPL6	not in secretome	not muscle-specific
M2	ENSG00000105372	RPS19	not in secretome	not muscle-specific
M2	ENSG00000105640	RPL18A	not in secretome	not muscle-specific
M2	ENSG00000108107	RPL28	not in secretome	not muscle-specific
M2	ENSG00000108298	RPL19	not in secretome	not muscle-specific
M2	ENSG00000110700	RPS13	not in secretome	not muscle-specific
M2	ENSG00000114391	RPL24	not in secretome	not muscle-specific
M2	ENSG00000115268	RPS15	not in secretome	not muscle-specific
M2	ENSG00000136942	RPL35	not in secretome	not muscle-specific
M2	ENSG00000137154	RPS6	not in secretome	not muscle-specific
M2	ENSG00000137818	RPLP1	not in secretome	not muscle-specific
M2	ENSG00000142534	RPS11	not in secretome	not muscle-specific
M2	ENSG00000142541	RPL13A	not in secretome	not muscle-specific
M2	ENSG00000144713	RPL32	not in secretome	not muscle-specific
M2	ENSG00000145592	RPL37	not in secretome	not muscle-specific
M2	ENSG00000147604	RPL7	not in secretome	not muscle-specific
M2	ENSG00000148303	RPL7A	not in secretome	not muscle-specific
M2	ENSG00000156482	RPL30	not in secretome	not muscle-specific
M2	ENSG00000162244	RPL29	not in secretome	not muscle-specific
M2	ENSG00000166441	RPL27A	not in secretome	not muscle-specific
M2	ENSG00000172809	RPL38	not in secretome	not muscle-specific
M2	ENSG00000174444	RPL4	not in secretome	not muscle-specific
M2	ENSG00000175886	RPL7AP66	not in secretome	not muscle-specific
M2	ENSG00000177954	RPS27	not in secretome	not muscle-specific
M2	ENSG00000178429	RPS3AP5	not in secretome	not muscle-specific
M2	ENSG00000181524	RPL24P4	not in secretome	not muscle-specific
M2	ENSG00000188846	RPL14	not in secretome	not muscle-specific
M2	ENSG00000198755	RPL10A	not in secretome	not muscle-specific
M2	ENSG00000213442	RPL18AP3	not in secretome	not muscle-specific
M2	ENSG00000213862	AC044787.1	not in secretome	not muscle-specific
M2	ENSG00000214485	RPL7P1	not in secretome	not muscle-specific
M2	ENSG00000215030	RPL13P12	not in secretome	not muscle-specific
M2	ENSG00000218426	AL590867.2	not in secretome	not muscle-specific
M2	ENSG00000221983	UBA52	not in secretome	not muscle-specific
M2	ENSG00000224858	RPL29P11	not in secretome	not muscle-specific
M2	ENSG00000226360	RPL10AP6	not in secretome	not muscle-specific
M2	ENSG00000227081	AC005912.1	not in secretome	not muscle-specific
M2	ENSG00000229117	RPL41	not in secretome	not muscle-specific
M2	ENSG00000229638	RPL4P4	not in secretome	not muscle-specific
M2	ENSG00000230202	AL450405.1	not in secretome	not muscle-specific
M2	ENSG00000230979	AC079250.1	not in secretome	not muscle-specific
M2	ENSG00000234797	RPS3AP6	not in secretome	not muscle-specific
M2	ENSG00000234981	AC244034.1	not in secretome	not muscle-specific
M2	ENSG00000236439	AC099336.2	not in secretome	not muscle-specific
M2	ENSG00000236552	RPL13AP5	not in secretome	not muscle-specific
M2	ENSG00000237550	AC243919.1	not in secretome	not muscle-specific
M2	ENSG00000237991	RPL35P1	not in secretome	not muscle-specific
M2	ENSG00000238103	RPL9P7	not in secretome	not muscle-specific
M2	ENSG00000240231	RPS27P29	not in secretome	not muscle-specific
M2	ENSG00000241556	AC018475.1	not in secretome	not muscle-specific
M2	ENSG00000241741	RPL7AP30	not in secretome	not muscle-specific
M2	ENSG00000242071	RPL7AP6	not in secretome	not muscle-specific
M2	ENSG00000242445	RPL7AP11	not in secretome	not muscle-specific
M2	ENSG00000244363	RPL7P23	not in secretome	not muscle-specific
M2	ENSG00000256338	RPL41P2	not in secretome	not muscle-specific
M2	ENSG00000257074	RPL29P33	not in secretome	not muscle-specific
M3	ENSG00000078399	HOXA9	not in secretome	not muscle-specific
M3	ENSG00000078403	MLLT10	not in secretome	not muscle-specific
M3	ENSG00000081177	EXD2	not in secretome	not muscle-specific
M3	ENSG00000091656	ZFHX4	not in secretome	not muscle-specific
M3	ENSG00000092068	SLC7A8	not in secretome	not muscle-specific
M3	ENSG00000099954	CECR2	not in secretome	muscle-specific
M3	ENSG00000100324	TAB1	not in secretome	not muscle-specific
M3	ENSG00000101040	ZMYND8	not in secretome	not muscle-specific
M3	ENSG00000101079	NDRG3	not in secretome	not muscle-specific
M3	ENSG00000117625	RCOR3	not in secretome	not muscle-specific
M3	ENSG00000118412	CASP8AP2	not in secretome	not muscle-specific
M3	ENSG00000126464	PRR12	not in secretome	not muscle-specific
M3	ENSG00000126778	SIX1	not in secretome	muscle-specific
M3	ENSG00000130304	SLC27A1	not in secretome	not muscle-specific
M3	ENSG00000130695	CEP85	not in secretome	muscle-specific
M3	ENSG00000138136	LBX1	not in secretome	muscle-specific
M3	ENSG00000143995	MEIS1	not in secretome	not muscle-specific
M3	ENSG00000146463	ZMYM4	not in secretome	not muscle-specific
M3	ENSG00000147130	ZMYM3	not in secretome	not muscle-specific
M3	ENSG00000157600	TMEM164	not in secretome	not muscle-specific
M3	ENSG00000163516	ANKZF1	not in secretome	not muscle-specific
M3	ENSG00000163848	ZNF148	not in secretome	not muscle-specific
M3	ENSG00000164815	ORC5	not in secretome	not muscle-specific
M3	ENSG00000166289	PLEKHF1	not in secretome	muscle-specific
M3	ENSG00000166783	MARF1	not in secretome	not muscle-specific
M3	ENSG00000166987	MBD6	not in secretome	not muscle-specific
M3	ENSG00000170271	FAXDC2	not in secretome	not muscle-specific
M3	ENSG00000170873	MTSS1	not in secretome	not muscle-specific
M3	ENSG00000171241	SHCBP1	not in secretome	not muscle-specific
M3	ENSG00000171681	ATF7IP	not in secretome	not muscle-specific
M3	ENSG00000183864	TOB2	not in secretome	not muscle-specific
M3	ENSG00000185513	L3MBTL1	not in secretome	not muscle-specific
M3	ENSG00000185722	ANKFY1	not in secretome	not muscle-specific
M3	ENSG00000188177	ZC3H6	not in secretome	not muscle-specific
M3	ENSG00000188993	LRRC66	not in secretome	not muscle-specific
M3	ENSG00000198728	LDB1	not in secretome	not muscle-specific
M3	ENSG00000224660	SH3BP5-AS1	not in secretome	not muscle-specific
M3	ENSG00000227128	LBX1-AS1	not in secretome	not muscle-specific
M3	ENSG00000228801	AC064807.1	not in secretome	not muscle-specific
M3	ENSG00000232593	KANTR	not in secretome	not muscle-specific
M3	ENSG00000244055	AC007566.1	not in secretome	not muscle-specific
M3	ENSG00000248019	FAM13A-AS1	not in secretome	not muscle-specific
M3	ENSG00000253636	AC022893.1	not in secretome	not muscle-specific
M3	ENSG00000261799	AC007406.5	not in secretome	not muscle-specific
M3	ENSG00000264112	AC015813.1	not in secretome	not muscle-specific
M3	ENSG00000272316	AL021368.2	not in secretome	not muscle-specific
M3	ENSG00000278156	TSC22D1-AS1	not in secretome	not muscle-specific
M3	ENSG00000286658	AC005153.1	not in secretome	not muscle-specific
M4	ENSG00000011028	MRC2	not in secretome	not muscle-specific
M4	ENSG00000087116	ADAMTS2	in secretome	not muscle-specific
M4	ENSG00000087245	MMP2	in secretome	not muscle-specific
M4	ENSG00000106333	PCOLCE	in secretome	not muscle-specific
M4	ENSG00000111799	COL12A1	in secretome	not muscle-specific
M4	ENSG00000113296	THBS4	in secretome	muscle-specific
M4	ENSG00000122694	GLIPR2	not in secretome	not muscle-specific
M4	ENSG00000129009	ISLR	in secretome	not muscle-specific
M4	ENSG00000130592	LSP1	not in secretome	not muscle-specific
M4	ENSG00000130635	COL5A1	in secretome	not muscle-specific
M4	ENSG00000134247	PTGFRN	not in secretome	not muscle-specific
M4	ENSG00000138615	CILP	in secretome	not muscle-specific
M4	ENSG00000139329	LUM	in secretome	not muscle-specific
M4	ENSG00000140931	CMTM3	not in secretome	not muscle-specific
M4	ENSG00000141756	FKBP10	not in secretome	not muscle-specific
M4	ENSG00000142156	COL6A1	in secretome	not muscle-specific
M4	ENSG00000142173	COL6A2	in secretome	not muscle-specific
M4	ENSG00000142552	RCN3	not in secretome	not muscle-specific
M4	ENSG00000150961	SEC24D	not in secretome	not muscle-specific
M4	ENSG00000153071	DAB2	not in secretome	not muscle-specific
M4	ENSG00000154096	THY1	not in secretome	not muscle-specific
M4	ENSG00000154175	ABI3BP	in secretome	not muscle-specific
M4	ENSG00000159335	PTMS	not in secretome	not muscle-specific
M4	ENSG00000159674	SPON2	in secretome	not muscle-specific
M4	ENSG00000163359	COL6A3	in secretome	not muscle-specific
M4	ENSG00000163430	FSTL1	in secretome	not muscle-specific
M4	ENSG00000164692	COL1A2	in secretome	not muscle-specific
M4	ENSG00000166033	HTRA1	in secretome	not muscle-specific
M4	ENSG00000168542	COL3A1	in secretome	not muscle-specific
M4	ENSG00000170004	CHD3	not in secretome	not muscle-specific
M4	ENSG00000204262	COL5A2	in secretome	not muscle-specific
M6	ENSG00000011021	CLCN6	not in secretome	not muscle-specific
M6	ENSG00000082898	XPO1	not in secretome	not muscle-specific
M6	ENSG00000092439	TRPM7	not in secretome	not muscle-specific
M6	ENSG00000100033	PRODH	not in secretome	not muscle-specific
M6	ENSG00000101290	CDS2	not in secretome	not muscle-specific
M6	ENSG00000102580	DNAJC3	not in secretome	not muscle-specific
M6	ENSG00000104142	VPS18	not in secretome	not muscle-specific
M6	ENSG00000104763	ASAH1	not in secretome	not muscle-specific
M6	ENSG00000106617	PRKAG2	not in secretome	not muscle-specific
M6	ENSG00000109099	PMP22	not in secretome	not muscle-specific
M6	ENSG00000109819	PPARGC1A	not in secretome	muscle-specific
M6	ENSG00000112715	VEGFA	in secretome	not muscle-specific
M6	ENSG00000113552	GNPDA1	not in secretome	not muscle-specific
M6	ENSG00000117013	KCNQ4	not in secretome	not muscle-specific
M6	ENSG00000121060	TRIM25	not in secretome	not muscle-specific
M6	ENSG00000124615	MOCS1	not in secretome	not muscle-specific
M6	ENSG00000143365	RORC	not in secretome	muscle-specific
M6	ENSG00000158014	SLC30A2	not in secretome	not muscle-specific
M6	ENSG00000160299	PCNT	not in secretome	muscle-specific
M6	ENSG00000161132	AC007663.1	not in secretome	not muscle-specific
M6	ENSG00000167716	WDR81	not in secretome	not muscle-specific
M6	ENSG00000169967	MAP3K2	not in secretome	not muscle-specific
M6	ENSG00000180758	GPR157	not in secretome	muscle-specific
M6	ENSG00000183597	TANGO2	not in secretome	not muscle-specific
M6	ENSG00000197355	UAP1L1	not in secretome	not muscle-specific
M6	ENSG00000197971	MBP	not in secretome	not muscle-specific
M6	ENSG00000204634	TBC1D8	not in secretome	muscle-specific
M6	ENSG00000226419	SLC16A1-AS1	not in secretome	not muscle-specific
M6	ENSG00000277196	AC007325.2	not in secretome	not muscle-specific
M6	ENSG00000280332	AC020917.4	not in secretome	not muscle-specific
M8	ENSG00000072422	RHOBTB1	not in secretome	muscle-specific
M8	ENSG00000076984	MAP2K7	not in secretome	not muscle-specific
M8	ENSG00000090238	YPEL3	not in secretome	not muscle-specific
M8	ENSG00000102974	CTCF	not in secretome	not muscle-specific
M8	ENSG00000120733	KDM3B	not in secretome	not muscle-specific
M8	ENSG00000125871	MGME1	not in secretome	not muscle-specific
M8	ENSG00000132716	DCAF8	not in secretome	not muscle-specific
M8	ENSG00000137497	NUMA1	not in secretome	not muscle-specific
M8	ENSG00000143457	GOLPH3L	not in secretome	not muscle-specific
M8	ENSG00000149150	SLC43A1	not in secretome	not muscle-specific
M8	ENSG00000157514	TSC22D3	not in secretome	not muscle-specific
M8	ENSG00000172086	KRCC1	not in secretome	not muscle-specific
M8	ENSG00000174136	RGMB	not in secretome	not muscle-specific
M8	ENSG00000177728	TMEM94	not in secretome	not muscle-specific
M8	ENSG00000204178	MACO1	not in secretome	not muscle-specific
M8	ENSG00000231628	AL133406.2	not in secretome	not muscle-specific
M9	ENSG00000065675	PRKCQ	not in secretome	muscle-specific
M9	ENSG00000102763	VWA8	not in secretome	not muscle-specific
M9	ENSG00000119048	UBE2B	not in secretome	muscle-specific
M9	ENSG00000129744	ART1	not in secretome	muscle-specific
M9	ENSG00000129749	CHRNA10	not in secretome	muscle-specific
M9	ENSG00000138095	LRPPRC	not in secretome	not muscle-specific
M9	ENSG00000163820	FYCO1	not in secretome	muscle-specific
M9	ENSG00000164751	PEX2	not in secretome	not muscle-specific
M9	ENSG00000186951	PPARA	not in secretome	not muscle-specific
M9	ENSG00000200201	AC060812.1	not in secretome	not muscle-specific
M9	ENSG00000206559	ZCWPW2	not in secretome	not muscle-specific
M11	ENSG00000100105	PATZ1	not in secretome	not muscle-specific
M11	ENSG00000100360	IFT27	not in secretome	not muscle-specific
M11	ENSG00000103510	KAT8	not in secretome	not muscle-specific
M11	ENSG00000107719	PALD1	not in secretome	not muscle-specific
M11	ENSG00000112599	GUCA1B	not in secretome	not muscle-specific
M11	ENSG00000127511	SIN3B	not in secretome	not muscle-specific
M11	ENSG00000128833	MYO5C	not in secretome	not muscle-specific
M11	ENSG00000134291	TMEM106C	not in secretome	not muscle-specific
M11	ENSG00000136040	PLXNC1	not in secretome	not muscle-specific
M11	ENSG00000141622	RNF165	not in secretome	not muscle-specific
M11	ENSG00000158715	SLC45A3	not in secretome	not muscle-specific
M11	ENSG00000162650	ATXN7L2	not in secretome	not muscle-specific
M11	ENSG00000164398	ACSL6	not in secretome	not muscle-specific
M11	ENSG00000171824	EXOSC10	not in secretome	not muscle-specific
M11	ENSG00000172175	MALT1	not in secretome	not muscle-specific
M11	ENSG00000177595	PIDD1	not in secretome	not muscle-specific
M11	ENSG00000179163	FUCA1	not in secretome	not muscle-specific
M11	ENSG00000185024	BRF1	not in secretome	not muscle-specific
M11	ENSG00000186300	ZNF555	not in secretome	not muscle-specific
M11	ENSG00000188234	AGAP4	not in secretome	not muscle-specific
M11	ENSG00000196220	SRGAP3	not in secretome	not muscle-specific
M11	ENSG00000204172	AGAP9	not in secretome	not muscle-specific
M11	ENSG00000206127	GOLGA8O	not in secretome	not muscle-specific
M11	ENSG00000228314	CYP4F29P	not in secretome	not muscle-specific
M11	ENSG00000230869	AGAP10P	not in secretome	not muscle-specific
M11	ENSG00000232653	GOLGA8N	not in secretome	not muscle-specific
M11	ENSG00000235954	TTC28-AS1	not in secretome	not muscle-specific
M11	ENSG00000243498	UBA52P5	not in secretome	not muscle-specific
M11	ENSG00000246922	UBAP1L	not in secretome	not muscle-specific
M11	ENSG00000248538	AC022784.1	not in secretome	not muscle-specific
M11	ENSG00000250571	GLI4	not in secretome	not muscle-specific
M11	ENSG00000264204	AGAP7P	not in secretome	not muscle-specific
M11	ENSG00000265018	AGAP12P	not in secretome	not muscle-specific
M11	ENSG00000279058	AGAP14P	not in secretome	not muscle-specific
M11	ENSG00000283294	AP005212.4	not in secretome	not muscle-specific
M12	ENSG00000005801	ZNF195	not in secretome	not muscle-specific
M12	ENSG00000050130	JKAMP	not in secretome	not muscle-specific
M12	ENSG00000062725	APPBP2	not in secretome	not muscle-specific
M12	ENSG00000083093	PALB2	not in secretome	not muscle-specific
M12	ENSG00000090905	TNRC6A	not in secretome	not muscle-specific
M12	ENSG00000100888	CHD8	not in secretome	not muscle-specific
M12	ENSG00000102870	ZNF629	not in secretome	not muscle-specific
M12	ENSG00000105497	ZNF175	not in secretome	not muscle-specific
M12	ENSG00000106031	HOXA13	not in secretome	not muscle-specific
M12	ENSG00000106392	C1GALT1	not in secretome	not muscle-specific
M12	ENSG00000108733	PEX12	not in secretome	not muscle-specific
M12	ENSG00000111276	CDKN1B	not in secretome	not muscle-specific
M12	ENSG00000112624	BICRAL	not in secretome	not muscle-specific
M12	ENSG00000113761	ZNF346	not in secretome	not muscle-specific
M12	ENSG00000120696	KBTBD7	not in secretome	not muscle-specific
M12	ENSG00000124279	FASTKD3	not in secretome	not muscle-specific
M12	ENSG00000135837	CEP350	not in secretome	not muscle-specific
M12	ENSG00000146587	RBAK	not in secretome	not muscle-specific
M12	ENSG00000149308	NPAT	not in secretome	not muscle-specific
M12	ENSG00000155744	FAM126B	not in secretome	not muscle-specific
M12	ENSG00000156804	FBXO32	not in secretome	muscle-specific
M12	ENSG00000158480	SPATA2	not in secretome	not muscle-specific
M12	ENSG00000165832	TRUB1	not in secretome	not muscle-specific
M12	ENSG00000167487	KLHL26	not in secretome	not muscle-specific
M12	ENSG00000168612	ZSWIM1	not in secretome	not muscle-specific
M12	ENSG00000169184	MN1	not in secretome	muscle-specific
M12	ENSG00000173875	ZNF791	not in secretome	not muscle-specific
M12	ENSG00000174282	ZBTB4	not in secretome	not muscle-specific
M12	ENSG00000175946	KLHL38	not in secretome	muscle-specific
M12	ENSG00000177311	ZBTB38	not in secretome	not muscle-specific
M12	ENSG00000177853	ZNF518A	not in secretome	not muscle-specific
M12	ENSG00000177873	ZNF619	not in secretome	not muscle-specific
M12	ENSG00000177932	ZNF354C	not in secretome	not muscle-specific
M12	ENSG00000179454	KLHL28	not in secretome	not muscle-specific
M12	ENSG00000180787	ZFP3	not in secretome	not muscle-specific
M12	ENSG00000181827	RFX7	not in secretome	not muscle-specific
M12	ENSG00000183475	ASB7	not in secretome	not muscle-specific
M12	ENSG00000186017	ZNF566	not in secretome	not muscle-specific
M12	ENSG00000188338	SLC38A3	not in secretome	not muscle-specific
M12	ENSG00000189180	ZNF33A	not in secretome	not muscle-specific
M12	ENSG00000196652	ZKSCAN5	not in secretome	not muscle-specific
M12	ENSG00000196967	ZNF585A	not in secretome	not muscle-specific
M12	ENSG00000197044	ZNF441	not in secretome	not muscle-specific
M12	ENSG00000197050	ZNF420	not in secretome	not muscle-specific
M12	ENSG00000198040	ZNF84	not in secretome	not muscle-specific
M12	ENSG00000198416	ZNF658B	not in secretome	not muscle-specific
M12	ENSG00000198799	LRIG2	not in secretome	not muscle-specific
M12	ENSG00000215271	HOMEZ	not in secretome	not muscle-specific
M12	ENSG00000221909	FAM200A	not in secretome	not muscle-specific
M12	ENSG00000256087	ZNF432	not in secretome	not muscle-specific
M12	ENSG00000256223	ZNF10	not in secretome	not muscle-specific
M12	ENSG00000256771	ZNF253	not in secretome	not muscle-specific
M12	ENSG00000258890	CEP95	not in secretome	not muscle-specific
M12	ENSG00000267002	AC060780.1	not in secretome	not muscle-specific
M12	ENSG00000274349	ZNF658	not in secretome	not muscle-specific
M12	ENSG00000279278	AC245060.6	not in secretome	not muscle-specific
M12	ENSG00000288065	AC007881.4	not in secretome	not muscle-specific
M13	ENSG00000062716	VMP1	not in secretome	not muscle-specific
M13	ENSG00000064300	NGFR	not in secretome	not muscle-specific
M13	ENSG00000074800	ENO1	not in secretome	not muscle-specific
M13	ENSG00000090924	PLEKHG2	not in secretome	not muscle-specific
M13	ENSG00000099814	CEP170B	not in secretome	not muscle-specific
M13	ENSG00000100644	HIF1A	not in secretome	not muscle-specific
M13	ENSG00000104723	TUSC3	not in secretome	not muscle-specific
M13	ENSG00000105088	OLFM2	in secretome	not muscle-specific
M13	ENSG00000105245	NUMBL	not in secretome	not muscle-specific
M13	ENSG00000107338	SHB	not in secretome	not muscle-specific
M13	ENSG00000124766	SOX4	not in secretome	not muscle-specific
M13	ENSG00000126391	FRMD8	not in secretome	not muscle-specific
M13	ENSG00000128641	MYO1B	not in secretome	not muscle-specific
M13	ENSG00000131873	CHSY1	in secretome	not muscle-specific
M13	ENSG00000136830	NIBAN2	not in secretome	not muscle-specific
M13	ENSG00000138061	CYP1B1	not in secretome	not muscle-specific
M13	ENSG00000145623	OSMR	not in secretome	not muscle-specific
M13	ENSG00000161091	MFSD12	not in secretome	not muscle-specific
M13	ENSG00000161638	ITGA5	not in secretome	not muscle-specific
M13	ENSG00000163399	ATP1A1	not in secretome	not muscle-specific
M13	ENSG00000163565	IFI16	not in secretome	not muscle-specific
M13	ENSG00000164038	SLC9B2	not in secretome	not muscle-specific
M13	ENSG00000166401	SERPINB8	not in secretome	not muscle-specific
M13	ENSG00000167460	TPM4	not in secretome	not muscle-specific
M13	ENSG00000167695	TLCD3A	not in secretome	not muscle-specific
M13	ENSG00000170439	METTL7B	not in secretome	not muscle-specific
M13	ENSG00000172936	MYD88	not in secretome	not muscle-specific
M13	ENSG00000172965	MIR4435-2HG	not in secretome	not muscle-specific
M13	ENSG00000176170	SPHK1	not in secretome	not muscle-specific
M13	ENSG00000179431	FJX1	not in secretome	not muscle-specific
M13	ENSG00000180957	PITPNB	not in secretome	not muscle-specific
M13	ENSG00000188042	ARL4C	not in secretome	not muscle-specific
M13	ENSG00000188483	IER5L	not in secretome	not muscle-specific
M13	ENSG00000198435	NRARP	not in secretome	not muscle-specific
M13	ENSG00000198805	PNP	not in secretome	not muscle-specific
M13	ENSG00000221968	FADS3	not in secretome	not muscle-specific
M13	ENSG00000222041	CYTOR	not in secretome	not muscle-specific
M13	ENSG00000254332	AF201337.1	not in secretome	not muscle-specific
M13	ENSG00000271943	AC098614.2	not in secretome	not muscle-specific
M17	ENSG00000066336	SPI1	not in secretome	not muscle-specific
M17	ENSG00000081237	PTPRC	not in secretome	not muscle-specific
M17	ENSG00000082074	FYB1	not in secretome	not muscle-specific
M17	ENSG00000090382	LYZ	in secretome	not muscle-specific
M17	ENSG00000102879	CORO1A	not in secretome	not muscle-specific
M17	ENSG00000110876	SELPLG	not in secretome	not muscle-specific
M17	ENSG00000111679	PTPN6	not in secretome	not muscle-specific
M17	ENSG00000128340	RAC2	not in secretome	not muscle-specific
M17	ENSG00000136167	LCP1	not in secretome	not muscle-specific
M17	ENSG00000138964	PARVG	not in secretome	not muscle-specific
M17	ENSG00000140968	IRF8	not in secretome	not muscle-specific
M17	ENSG00000143119	CD53	not in secretome	not muscle-specific
M17	ENSG00000160255	ITGB2	not in secretome	not muscle-specific
M17	ENSG00000162511	LAPTM5	not in secretome	not muscle-specific
M17	ENSG00000186517	ARHGAP30	not in secretome	not muscle-specific
M19	ENSG00000109475	RPL34	not in secretome	not muscle-specific
M19	ENSG00000122026	RPL21	not in secretome	not muscle-specific
M19	ENSG00000147403	RPL10	not in secretome	not muscle-specific
M19	ENSG00000178464	RPL10P16	not in secretome	not muscle-specific
M19	ENSG00000213860	RPL21P75	not in secretome	not muscle-specific
M19	ENSG00000219133	AL592114.1	not in secretome	not muscle-specific
M19	ENSG00000220749	RPL21P28	not in secretome	not muscle-specific
M19	ENSG00000220793	RPL21P119	not in secretome	not muscle-specific
M19	ENSG00000220842	RPL21P16	not in secretome	not muscle-specific
M19	ENSG00000228929	RPS13P2	not in secretome	not muscle-specific
M19	ENSG00000229605	RPL21P93	not in secretome	not muscle-specific
M19	ENSG00000232037	AL590556.1	not in secretome	not muscle-specific
M19	ENSG00000233254	RPL21P134	not in secretome	not muscle-specific
M19	ENSG00000239470	AC011979.1	not in secretome	not muscle-specific
M19	ENSG00000240674	AC106872.2	not in secretome	not muscle-specific
M19	ENSG00000240898	AC132942.1	not in secretome	not muscle-specific
M19	ENSG00000242571	RPL21P11	not in secretome	not muscle-specific
M19	ENSG00000243071	AC107032.1	not in secretome	not muscle-specific
M19	ENSG00000243181	AC087343.1	not in secretome	not muscle-specific
M19	ENSG00000244021	AC093591.1	not in secretome	not muscle-specific
M19	ENSG00000244582	RPL21P120	not in secretome	not muscle-specific
M21	ENSG00000036257	CUL3	not in secretome	not muscle-specific
M21	ENSG00000078618	NRDC	not in secretome	muscle-specific
M21	ENSG00000079805	DNM2	not in secretome	not muscle-specific
M21	ENSG00000079999	KEAP1	not in secretome	not muscle-specific
M21	ENSG00000100380	ST13	not in secretome	not muscle-specific
M21	ENSG00000101306	MYLK2	not in secretome	muscle-specific
M21	ENSG00000102181	CD99L2	not in secretome	muscle-specific
M21	ENSG00000107829	FBXW4	not in secretome	not muscle-specific
M21	ENSG00000112320	SOBP	not in secretome	not muscle-specific
M21	ENSG00000114416	FXR1	not in secretome	muscle-specific
M21	ENSG00000129250	KIF1C	not in secretome	muscle-specific
M21	ENSG00000132429	POPDC3	not in secretome	muscle-specific
M21	ENSG00000136238	RAC1	not in secretome	not muscle-specific
M21	ENSG00000141034	GID4	not in secretome	not muscle-specific
M21	ENSG00000142453	CARM1	not in secretome	muscle-specific
M21	ENSG00000148337	CIZ1	not in secretome	not muscle-specific
M21	ENSG00000154945	ANKRD40	not in secretome	not muscle-specific
M21	ENSG00000163431	LMOD1	not in secretome	not muscle-specific
M21	ENSG00000172239	PAIP1	not in secretome	not muscle-specific
M21	ENSG00000176407	KCMF1	not in secretome	not muscle-specific
M21	ENSG00000179262	RAD23A	not in secretome	muscle-specific
M21	ENSG00000180818	HOXC10	not in secretome	muscle-specific
M21	ENSG00000180891	CUEDC1	not in secretome	not muscle-specific
M21	ENSG00000182923	CEP63	not in secretome	not muscle-specific
M21	ENSG00000184481	FOXO4	not in secretome	not muscle-specific
M21	ENSG00000196296	ATP2A1	not in secretome	muscle-specific
M21	ENSG00000212789	ST13P5	not in secretome	not muscle-specific
M21	ENSG00000225259	ST13P6	not in secretome	not muscle-specific
M21	ENSG00000228110	ST13P19	not in secretome	not muscle-specific
M21	ENSG00000229256	ST13P13	not in secretome	not muscle-specific
M21	ENSG00000232150	ST13P4	not in secretome	not muscle-specific
M21	ENSG00000234322	ST13P18	not in secretome	not muscle-specific
M21	ENSG00000237821	AC083873.1	not in secretome	not muscle-specific
M21	ENSG00000243759	ST13P15	not in secretome	not muscle-specific
M21	ENSG00000257773	ST13P3	not in secretome	not muscle-specific
M21	ENSG00000274070	CASTOR2	not in secretome	muscle-specific
M22	ENSG00000063854	HAGH	not in secretome	not muscle-specific
M22	ENSG00000101084	RAB5IF	not in secretome	not muscle-specific
M22	ENSG00000125977	EIF2S2	not in secretome	not muscle-specific
M22	ENSG00000128692	EIF2S2P4	not in secretome	not muscle-specific
M22	ENSG00000136682	CBWD2	not in secretome	not muscle-specific
M22	ENSG00000136717	BIN1	not in secretome	muscle-specific
M22	ENSG00000138495	COX17	not in secretome	not muscle-specific
M22	ENSG00000140416	TPM1	not in secretome	muscle-specific
M22	ENSG00000142507	PSMB6	not in secretome	not muscle-specific
M22	ENSG00000147996	CBWD5	not in secretome	not muscle-specific
M22	ENSG00000159352	PSMD4	not in secretome	not muscle-specific
M22	ENSG00000160075	SSU72	not in secretome	not muscle-specific
M22	ENSG00000163157	TMOD4	not in secretome	muscle-specific
M22	ENSG00000165916	PSMC3	not in secretome	muscle-specific
M22	ENSG00000175550	DRAP1	not in secretome	not muscle-specific
M22	ENSG00000180209	MYLPF	not in secretome	muscle-specific
M22	ENSG00000196873	CBWD3	not in secretome	not muscle-specific
M22	ENSG00000213707	HMGB1P10	not in secretome	not muscle-specific
M22	ENSG00000228818	AL359918.2	not in secretome	not muscle-specific
M22	ENSG00000259781	HMGB1P6	not in secretome	not muscle-specific
M26	ENSG00000033800	PIAS1	not in secretome	not muscle-specific
M26	ENSG00000062650	WAPL	not in secretome	not muscle-specific
M26	ENSG00000078747	ITCH	not in secretome	not muscle-specific
M26	ENSG00000110713	NUP98	not in secretome	not muscle-specific
M26	ENSG00000124789	NUP153	not in secretome	not muscle-specific
M26	ENSG00000152601	MBNL1	not in secretome	not muscle-specific
M26	ENSG00000162923	WDR26	not in secretome	not muscle-specific
M26	ENSG00000279800	BCLAF1P2	not in secretome	not muscle-specific
M27	ENSG00000135486	HNRNPA1	not in secretome	not muscle-specific
M27	ENSG00000139675	HNRNPA1L2	not in secretome	not muscle-specific
M27	ENSG00000214223	HNRNPA1P10	not in secretome	not muscle-specific
M27	ENSG00000215492	HNRNPA1P7	not in secretome	not muscle-specific
M27	ENSG00000224578	HNRNPA1P48	not in secretome	not muscle-specific
M27	ENSG00000225695	HNRNPA1P35	not in secretome	not muscle-specific
M27	ENSG00000229251	HNRNPA1P8	not in secretome	not muscle-specific
M29	ENSG00000074660	SCARF1	not in secretome	not muscle-specific
M29	ENSG00000105649	RAB3A	not in secretome	not muscle-specific
M29	ENSG00000106771	TMEM245	not in secretome	not muscle-specific
M29	ENSG00000109084	TMEM97	not in secretome	not muscle-specific
M29	ENSG00000112759	SLC29A1	not in secretome	not muscle-specific
M29	ENSG00000123836	PFKFB2	not in secretome	not muscle-specific
M29	ENSG00000128000	ZNF780B	not in secretome	not muscle-specific
M29	ENSG00000128923	MINDY2	not in secretome	not muscle-specific
M29	ENSG00000131368	MRPS25	not in secretome	not muscle-specific
M29	ENSG00000133065	SLC41A1	not in secretome	not muscle-specific
M29	ENSG00000142599	RERE	not in secretome	not muscle-specific
M29	ENSG00000144827	ABHD10	not in secretome	not muscle-specific
M29	ENSG00000152782	PANK1	not in secretome	not muscle-specific
M29	ENSG00000164951	PDP1	not in secretome	not muscle-specific
M29	ENSG00000166133	RPUSD2	not in secretome	not muscle-specific
M29	ENSG00000170954	ZNF415	not in secretome	not muscle-specific
M29	ENSG00000174502	SLC26A9	not in secretome	not muscle-specific
M29	ENSG00000181666	ZNF875	not in secretome	not muscle-specific
M29	ENSG00000181856	SLC2A4	not in secretome	muscle-specific
M29	ENSG00000185028	LRRC14B	not in secretome	muscle-specific
M29	ENSG00000185245	GP1BA	not in secretome	not muscle-specific
M29	ENSG00000186628	FSD2	not in secretome	muscle-specific
M29	ENSG00000196268	ZNF493	not in secretome	not muscle-specific
M29	ENSG00000198712	MT-CO2	not in secretome	muscle-specific
M29	ENSG00000198744	MTCO3P12	not in secretome	not muscle-specific
M29	ENSG00000198938	MT-CO3	not in secretome	muscle-specific
M29	ENSG00000205208	C4orf46	not in secretome	not muscle-specific
M29	ENSG00000229344	MTCO2P12	not in secretome	not muscle-specific
M29	ENSG00000248092	NNT-AS1	not in secretome	not muscle-specific
M29	ENSG00000267541	MTCO2P2	not in secretome	not muscle-specific
M29	ENSG00000280486	AC005329.3	not in secretome	not muscle-specific
M29	ENSG00000286952	AC093928.1	not in secretome	not muscle-specific
M31	ENSG00000260287	TBC1D3G	not in secretome	not muscle-specific
M31	ENSG00000273513	TBC1D3K	not in secretome	muscle-specific
M31	ENSG00000274226	TBC1D3H	not in secretome	not muscle-specific
M31	ENSG00000274419	TBC1D3D	not in secretome	not muscle-specific
M31	ENSG00000274512	TBC1D3L	not in secretome	not muscle-specific
M31	ENSG00000274611	TBC1D3	not in secretome	not muscle-specific
M31	ENSG00000274808	TBC1D3B	not in secretome	not muscle-specific
M31	ENSG00000274933	TBC1D3I	not in secretome	not muscle-specific
M31	ENSG00000275954	TBC1D3F	not in secretome	not muscle-specific
M31	ENSG00000278299	TBC1D3C	not in secretome	not muscle-specific
M31	ENSG00000278599	TBC1D3E	not in secretome	not muscle-specific
M35	ENSG00000006327	TNFRSF12A	not in secretome	not muscle-specific
M35	ENSG00000006652	IFRD1	not in secretome	not muscle-specific
M35	ENSG00000008405	CRY1	not in secretome	not muscle-specific
M35	ENSG00000048028	USP28	not in secretome	muscle-specific
M35	ENSG00000058063	ATP11B	not in secretome	not muscle-specific
M35	ENSG00000058262	SEC61A1	not in secretome	not muscle-specific
M35	ENSG00000065526	SPEN	not in secretome	not muscle-specific
M35	ENSG00000069020	MAST4	not in secretome	not muscle-specific
M35	ENSG00000071127	WDR1	not in secretome	not muscle-specific
M35	ENSG00000073008	PVR	in secretome	not muscle-specific
M35	ENSG00000075391	RASAL2	not in secretome	not muscle-specific
M35	ENSG00000077044	DGKD	not in secretome	not muscle-specific
M35	ENSG00000077782	FGFR1	not in secretome	not muscle-specific
M35	ENSG00000080371	RAB21	not in secretome	not muscle-specific
M35	ENSG00000081320	STK17B	not in secretome	not muscle-specific
M35	ENSG00000082153	BZW1	not in secretome	not muscle-specific
M35	ENSG00000086061	DNAJA1	not in secretome	not muscle-specific
M35	ENSG00000091039	OSBPL8	not in secretome	not muscle-specific
M35	ENSG00000092969	TGFB2	in secretome	not muscle-specific
M35	ENSG00000100345	MYH9	not in secretome	not muscle-specific
M35	ENSG00000100647	SUSD6	not in secretome	not muscle-specific
M35	ENSG00000101367	MAPRE1	not in secretome	not muscle-specific
M35	ENSG00000102908	NFAT5	not in secretome	not muscle-specific
M35	ENSG00000104164	BLOC1S6	not in secretome	not muscle-specific
M35	ENSG00000104695	PPP2CB	not in secretome	not muscle-specific
M35	ENSG00000104885	DOT1L	not in secretome	not muscle-specific
M35	ENSG00000106638	TBL2	in secretome	not muscle-specific
M35	ENSG00000106993	CDC37L1	not in secretome	muscle-specific
M35	ENSG00000107554	DNMBP	not in secretome	not muscle-specific
M35	ENSG00000108654	DDX5	not in secretome	not muscle-specific
M35	ENSG00000108691	CCL2	in secretome	not muscle-specific
M35	ENSG00000110321	EIF4G2	not in secretome	not muscle-specific
M35	ENSG00000113070	HBEGF	in secretome	not muscle-specific
M35	ENSG00000113575	PPP2CA	not in secretome	not muscle-specific
M35	ENSG00000113712	CSNK1A1	not in secretome	not muscle-specific
M35	ENSG00000115594	IL1R1	in secretome	not muscle-specific
M35	ENSG00000116285	ERRFI1	not in secretome	not muscle-specific
M35	ENSG00000116731	PRDM2	not in secretome	not muscle-specific
M35	ENSG00000117859	OSBPL9	not in secretome	not muscle-specific
M35	ENSG00000120690	ELF1	not in secretome	not muscle-specific
M35	ENSG00000122180	MYOG	not in secretome	muscle-specific
M35	ENSG00000122863	CHST3	not in secretome	not muscle-specific
M35	ENSG00000123268	ATF1	not in secretome	not muscle-specific
M35	ENSG00000123505	AMD1	not in secretome	not muscle-specific
M35	ENSG00000124145	SDC4	in secretome	not muscle-specific
M35	ENSG00000128591	FLNC	not in secretome	muscle-specific
M35	ENSG00000128594	LRRC4	not in secretome	not muscle-specific
M35	ENSG00000128989	ARPP19	not in secretome	not muscle-specific
M35	ENSG00000130066	SAT1	not in secretome	not muscle-specific
M35	ENSG00000130449	ZSWIM6	not in secretome	not muscle-specific
M35	ENSG00000130522	JUND	not in secretome	not muscle-specific
M35	ENSG00000131504	DIAPH1	not in secretome	muscle-specific
M35	ENSG00000133657	ATP13A3	not in secretome	not muscle-specific
M35	ENSG00000133805	AMPD3	not in secretome	muscle-specific
M35	ENSG00000133818	RRAS2	not in secretome	not muscle-specific
M35	ENSG00000134308	YWHAQ	not in secretome	not muscle-specific
M35	ENSG00000135148	TRAFD1	not in secretome	not muscle-specific
M35	ENSG00000135241	PNPLA8	not in secretome	not muscle-specific
M35	ENSG00000135250	SRPK2	not in secretome	not muscle-specific
M35	ENSG00000135862	LAMC1	in secretome	not muscle-specific
M35	ENSG00000136527	TRA2B	not in secretome	not muscle-specific
M35	ENSG00000136754	ABI1	not in secretome	not muscle-specific
M35	ENSG00000136997	MYC	not in secretome	not muscle-specific
M35	ENSG00000138678	GPAT3	not in secretome	not muscle-specific
M35	ENSG00000138756	BMP2K	not in secretome	not muscle-specific
M35	ENSG00000139289	PHLDA1	not in secretome	not muscle-specific
M35	ENSG00000140403	DNAJA4	not in secretome	muscle-specific
M35	ENSG00000140450	ARRDC4	not in secretome	not muscle-specific
M35	ENSG00000140526	ABHD2	not in secretome	not muscle-specific
M35	ENSG00000140750	ARHGAP17	not in secretome	not muscle-specific
M35	ENSG00000141441	GAREM1	not in secretome	not muscle-specific
M35	ENSG00000142178	SIK1	not in secretome	not muscle-specific
M35	ENSG00000142871	CCN1	in secretome	not muscle-specific
M35	ENSG00000143393	PI4KB	not in secretome	not muscle-specific
M35	ENSG00000143514	TP53BP2	not in secretome	not muscle-specific
M35	ENSG00000144331	ZNF385B	not in secretome	not muscle-specific
M35	ENSG00000144655	CSRNP1	not in secretome	not muscle-specific
M35	ENSG00000146426	TIAM2	not in secretome	not muscle-specific
M35	ENSG00000146592	CREB5	not in secretome	not muscle-specific
M35	ENSG00000148677	ANKRD1	not in secretome	muscle-specific
M35	ENSG00000148840	PPRC1	not in secretome	not muscle-specific
M35	ENSG00000150782	IL18	in secretome	not muscle-specific
M35	ENSG00000151247	EIF4E	not in secretome	not muscle-specific
M35	ENSG00000151929	BAG3	not in secretome	muscle-specific
M35	ENSG00000152137	HSPB8	not in secretome	muscle-specific
M35	ENSG00000152484	USP12	not in secretome	not muscle-specific
M35	ENSG00000153187	HNRNPU	not in secretome	not muscle-specific
M35	ENSG00000153531	ADPRHL1	not in secretome	muscle-specific
M35	ENSG00000154380	ENAH	not in secretome	not muscle-specific
M35	ENSG00000155975	VPS37A	not in secretome	not muscle-specific
M35	ENSG00000157119	KLHL40	not in secretome	muscle-specific
M35	ENSG00000162616	DNAJB4	not in secretome	not muscle-specific
M35	ENSG00000162772	ATF3	not in secretome	not muscle-specific
M35	ENSG00000163681	SLMAP	not in secretome	not muscle-specific
M35	ENSG00000164023	SGMS2	not in secretome	not muscle-specific
M35	ENSG00000164122	ASB5	not in secretome	muscle-specific
M35	ENSG00000164327	RICTOR	not in secretome	not muscle-specific
M35	ENSG00000164877	MICALL2	not in secretome	not muscle-specific
M35	ENSG00000166483	WEE1	not in secretome	not muscle-specific
M35	ENSG00000166579	NDEL1	not in secretome	not muscle-specific
M35	ENSG00000167491	GATAD2A	not in secretome	not muscle-specific
M35	ENSG00000168334	XIRP1	not in secretome	muscle-specific
M35	ENSG00000169756	LIMS1	not in secretome	not muscle-specific
M35	ENSG00000170345	FOS	not in secretome	not muscle-specific
M35	ENSG00000170677	SOCS6	not in secretome	not muscle-specific
M35	ENSG00000170836	PPM1D	not in secretome	not muscle-specific
M35	ENSG00000172071	EIF2AK3	not in secretome	not muscle-specific
M35	ENSG00000172403	SYNPO2	not in secretome	muscle-specific
M35	ENSG00000173276	ZBTB21	not in secretome	not muscle-specific
M35	ENSG00000173598	NUDT4	not in secretome	not muscle-specific
M35	ENSG00000174429	ABRA	not in secretome	muscle-specific
M35	ENSG00000176597	B3GNT5	not in secretome	not muscle-specific
M35	ENSG00000177144	NUDT4B	not in secretome	not muscle-specific
M35	ENSG00000178726	THBD	not in secretome	not muscle-specific
M35	ENSG00000181026	AEN	not in secretome	not muscle-specific
M35	ENSG00000182481	KPNA2	not in secretome	not muscle-specific
M35	ENSG00000186352	ANKRD37	not in secretome	not muscle-specific
M35	ENSG00000188522	FAM83G	not in secretome	not muscle-specific
M35	ENSG00000196391	ZNF774	not in secretome	not muscle-specific
M35	ENSG00000196396	PTPN1	not in secretome	not muscle-specific
M35	ENSG00000196428	TSC22D2	not in secretome	not muscle-specific
M35	ENSG00000196843	ARID5A	not in secretome	not muscle-specific
M35	ENSG00000197147	LRRC8B	not in secretome	not muscle-specific
M35	ENSG00000197930	ERO1A	not in secretome	not muscle-specific
M35	ENSG00000198060	MARCHF5	not in secretome	not muscle-specific
M35	ENSG00000198406	BZW1P2	not in secretome	not muscle-specific
M35	ENSG00000198517	MAFK	not in secretome	not muscle-specific
M35	ENSG00000198900	TOP1	not in secretome	not muscle-specific
M35	ENSG00000204388	HSPA1B	not in secretome	not muscle-specific
M35	ENSG00000204389	HSPA1A	not in secretome	not muscle-specific
M35	ENSG00000204390	HSPA1L	not in secretome	not muscle-specific
M35	ENSG00000213144	AC084880.1	not in secretome	not muscle-specific
M35	ENSG00000214013	GANC	not in secretome	not muscle-specific
M35	ENSG00000214366	EIF4EP5	not in secretome	not muscle-specific
M35	ENSG00000221995	TIAF1	not in secretome	not muscle-specific
M35	ENSG00000224163	AC025594.1	not in secretome	not muscle-specific
M35	ENSG00000229944	EIF4EP2	not in secretome	not muscle-specific
M35	ENSG00000230551	AC021078.1	not in secretome	not muscle-specific
M35	ENSG00000235001	EIF4A1P2	not in secretome	not muscle-specific
M35	ENSG00000235927	NEXN-AS1	not in secretome	not muscle-specific
M35	ENSG00000242902	FLNC-AS1	not in secretome	not muscle-specific
M35	ENSG00000255874	LINC00346	not in secretome	not muscle-specific
M35	ENSG00000256671	LIMS4	not in secretome	not muscle-specific
M35	ENSG00000256977	LIMS3	not in secretome	not muscle-specific
M35	ENSG00000261457	AC002519.2	not in secretome	not muscle-specific
M35	ENSG00000265491	RNF115	not in secretome	not muscle-specific
M35	ENSG00000271121	NUDT4P2	not in secretome	not muscle-specific
M35	ENSG00000275993	SIK1B	not in secretome	not muscle-specific
M35	ENSG00000276023	DUSP14	not in secretome	not muscle-specific
